# Supplementary material for: An automated feeding system for the African killifish reveals the impact of diet on lifespan and allows scalable assessment of associative learning
Source: eLife. 2022 Nov 10;11:e69008. doi: 10.7554/eLife.69008 (PMC9788828; doi:10.7554/eLife.69008)
Supplement: Figure 6—source data 3. [file elife-69008-fig6-data3.zip › Filtered and Interpolated Trajectories with Kinematics/t6_REC002 DLC_likelihood-euclidean-filtered_splines-interpolated_kinematics_02_resnet50_TrainAllTheThingsJun28shuffle1_1030000.csv]

	x2	y2	fishnum	recording_num	bodyparts_coords	seconds	velocity_x	velocity_y	velocity_xy	velocity_xy_5frame	velocity_xy_10frame	velocity_xy_20frame	velocity_xy_40frame
1	65718.8216549127	5439.86302920134	6	2	0	0	0	0	0	NA	NA	NA	NA
2	61519.875559047	5107.36028880123	6	2	1	0.05	-83978.9219173139	-6650.05480800221	84241.8100193944	NA	NA	NA	NA
3	57503.8857513115	4789.60051152113	6	2	2	0.1	-80319.7961547101	-6355.195545602	80570.8270080245	63053.6923643285	NA	NA	NA
4	53666.7769617065	4486.24889736104	6	2	3	0.15	-76742.1757921	-6067.03228320181	76981.6239503363	77063.4039015264	NA	NA	NA
5	50004.4739202318	4196.97064632095	6	2	4	0.2	-73246.0608294939	-5785.56502080179	73474.2008438871	73555.9807923874	63289.0417534319	NA	NA
6	46512.9013568874	3921.43095840086	6	2	5	0.25	-69831.451266888	-5510.79375840181	70048.5576859895	70130.3376315405	68703.7458545166	NA	NA
7	43187.9840016734	3659.29503360078	6	2	6	0.3	-66498.34710428	-5242.71849600161	66704.6944736997	66786.4744160128	65400.7725996692	NA	NA
8	40025.6465845897	3410.22807192071	6	2	7	0.35	-63246.7483416741	-4981.33923360139	63442.6112037901	63524.3911425354	62179.5792840023	NA	NA
9	37021.8138356364	3173.89527336064	6	2	8	0.4	-60076.6549790659	-4726.6559712014	60262.3078726979	60344.0878075068	59040.1659035861	NA	NA
10	34172.4104848134	2949.96183792057	6	2	9	0.45	-56988.06701646	-4478.66870880141	57163.7844764999	57245.564406951	55982.5324540648	52605.0528664103	NA
11	31473.3612621208	2738.09296560051	6	2	10	0.5	-53980.984453852	-4237.3774464012	54147.0410108464	54228.8209364641	53006.6789306006	54028.9279228097	NA
12	28920.5908975585	2537.95385640046	6	2	11	0.55	-51055.407291246	-4002.782184001	51212.0774709206	51293.8573911593	50112.6053278027	51134.8542422273	NA
13	26510.0241211266	2349.2097103204	6	2	12	0.6	-48211.335528638	-3774.8829216012	48358.8938513559	48440.6737655943	47300.3116396459	48322.5604666793	NA
14	24237.585662825	2171.52572736035	6	2	13	0.65	-45448.769166032	-3553.679659201	45587.4901461737	45669.2700536945	44569.7978593751	45592.0465878652	NA
15	22099.2002526538	2004.56710752031	6	2	14	0.7	-42767.708203424	-3339.1723968008	42897.8663486749	42979.6462486545	41921.0639793887	42943.3125963272	NA
16	20090.7926206129	1847.99905080027	6	2	15	0.75	-40168.152640818	-3131.3611344008	40290.0224513476	40371.8023428277	39354.1099911029	40376.3584812368	NA
17	18208.2874967024	1701.48675720023	6	2	16	0.8	-37650.10247821	-2930.2458720008	37763.9584457204	37845.7383275908	36868.9358847854	37891.1842301315	NA
18	16447.6096109223	1564.69542672019	6	2	17	0.85	-35213.557715602	-2735.8266096008	35319.6743222221	35401.4541931831	34465.5416493562	35487.7898285847	NA
19	14804.6836932725	1437.29025936016	6	2	18	0.9	-32858.518352996	-2548.1033472006	32957.1700699892	33038.9499285112	32143.9272721444	33166.1752597933	NA
20	13275.434473753	1318.93645512013	6	2	19	0.95	-30584.98439039	-2367.0760848006	30676.4456766366	30758.2255209162	29904.0927385895	30926.3405040523	32815.4633771273
21	11855.7866823639	1209.29921400011	6	2	20	1	-28392.955827782	-2192.7448224004	28477.5011279877	28559.2809558848	27746.0380318731	28768.2855380808	32857.2706801682
22	10541.6650491051	1108.04373600009	6	2	21	1.05	-26282.432665176	-2025.1095600004	26360.3364077455	26442.116216698	25669.7631324603	26692.0103341464	30780.9928832945
23	9328.99430397671	1014.83522112007	6	2	22	1.1	-24253.4149025678	-1864.1702976004	24324.9514970648	24406.7312839959	23675.2680175234	24697.5148589129	28786.4940869565
24	8213.69917697865	929.338869360049	6	2	23	1.15	-22305.9025399612	-1709.92703520042	22371.3463740553	22453.1261352349	21762.5526602116	22784.7990719013	26873.7740193859
25	7191.70439811094	851.219880720034	6	2	24	1.2	-20439.8955773542	-1562.3797728003	20499.5210131261	20581.3007440043	19931.6170287159	20953.862923403	25042.8326378635
26	6258.93469737358	780.143455200021	6	2	25	1.25	-18655.3940147472	-1421.52851040026	18709.4753841829	18791.2550791621	18182.4610850588	19204.7063516006	23293.6734809033
27	5411.31480476657	715.77479280001	6	2	26	1.3	-16952.3978521402	-1287.37324800022	17001.2094515924	17082.9891037253	16515.0847835075	17537.3292785231	21626.3941752488
28	4644.76945028991	657.779093520001	6	2	27	1.35	-15330.9070895332	-1159.91398560018	15374.7231728539	15456.502773436	14929.4880684696	15951.7316042504	20041.6806076099
29	3955.22336394361	605.821557359993	6	2	28	1.4	-13790.921726926	-1039.15072320016	13830.0164968711	13911.7960348827	13425.6708716582	14447.9131984526	18539.4264710094
30	3338.60127572765	559.567384319987	6	2	29	1.45	-12332.4417643192	-925.08346080012	12367.0893616797	12448.8688230107	12003.6331082164	13025.8738878443	17111.5864554433
31	2790.82791564204	518.681774399983	6	2	30	1.5	-10955.4672017122	-817.712198400079	10985.9416914165	11067.7210577771	10663.3746713282	11685.6134375267	15759.3171989542
32	2307.82801368679	482.82992759998	6	2	31	1.55	-9659.99803910499	-717.036936000061	9686.57339223219	9768.35263959104	9404.89542458604	10427.1315243617	14479.7414180257
33	1885.52629986188	451.677043919979	6	2	32	1.6	-8446.0342764982	-623.057673600021	8468.98434668611	8550.76344299689	8228.19519097731	9250.42770723378	13271.1998535047
34	1519.84750416733	424.888323359978	6	2	33	1.65	-7313.575913891	-535.774411200019	7333.17440594067	7414.95330777377	7133.27373669353	8155.5014509066	12132.6009621226
35	1206.71635660312	402.128965919978	6	2	34	1.7	-6262.6229512842	-455.187148800001	6279.14337870894	6360.92202616141	6120.1307469726	7142.35267939984	11062.5385207738
36	942.057587169269	383.064171599979	6	2	35	1.75	-5293.17538867702	-381.29588639998	5306.89101530092	5388.6693241775	5188.76578999467	6210.98848056983	10057.8688120376
37	721.795925865766	367.359140399981	6	2	36	1.8	-4405.23322607006	-314.100623999959	4416.4169841704	4498.19483379603	4339.17826521599	5361.60412036615	9116.58790921438
38	541.856102692612	354.679072319983	6	2	37	1.85	-3598.79646346308	-253.60136159996	3607.72083676658	3689.49805094832	3571.36734599793	4595.57138663503	8235.79001372979
39	398.16284764981	344.689167359986	6	2	38	1.9	-2873.86510085604	-199.79809919994	2880.80195403332	2962.57827221558	2885.33203015504	3912.67768222537	7413.56953973418
40	286.640890737357	337.054625519988	6	2	39	1.95	-2230.43913824906	-152.69083679996	2235.65946447036	2317.43450427056	2281.07225058324	3296.83240683427	6648.04246901227
41	203.214961955255	331.440646799991	6	2	40	2	-1668.51857564204	-112.27957439994	1672.29212163724	1754.06536781836	1758.60228981142	2750.3488598275	5939.11496954377
42	143.809791303503	327.512431199993	6	2	41	2.05	-1188.10341303504	-78.56431199996	1190.69814444532	1272.46922651405	1318.31281614626	2267.47250190503	5283.39150109408
43	104.350108782102	324.935178719996	6	2	42	2.1	-789.19365042802	-51.5450495999403	790.875154505542	872.646450218165	962.947582292747	1844.88484809656	4678.30696350345
44	80.760644391051	323.374089359998	6	2	43	2.15	-471.78928782102	-31.2217871999599	472.82124751181	554.626307407267	692.081627757208	1480.40285234399	4121.825363719
45	68.9661281303503	322.494363119999	6	2	44	2.2	-235.890325214014	-17.59452479998	236.545582990912	319.191128021965	473.534066695932	1171.21411814464	3611.9107146287
46	64.89129	321.9612	6	2	45	2.25	-81.496762607006	-10.6632623999792	82.1914075827486	171.829796767139	311.931929660336	911.031272474631	3146.52703677191
47	64.46086	321.4398	6	2	46	2.3	-8.60860000000002	-10.4280000000006	13.5222475188118	111.694029000363	195.766738594075	695.846539905615	2723.63836065508
48	62.22081	319.9263	6	2	47	2.35	-44.8009999999999	-30.2699999999993	54.0684982314097	74.4216831736987	118.402350195183	519.848423209204	2341.20872993798
49	54.09587	317.0859	6	2	48	2.4	-162.4988	-56.8080000000009	172.142408677932	69.2375519134056	75.4736745329454	379.22588101578	1997.20220590115
50	54.77727	319.5008	6	2	49	2.45	13.6280000000001	48.2980000000009	50.1838538575914	72.3423491661857	61.3559857060447	270.211050180274	1689.58287384574
51	57.49289	318.765	6	2	50	2.5	54.3124	-14.7160000000008	56.2707512812831	64.9749036232269	63.4602551378378	192.616501560796	1416.31485249319
52	56.20671	318.0905	6	2	51	2.55	-25.7236	-13.4899999999993	29.0462337827124	39.253320065528	73.3802636649658	139.651477826431	1175.3623081981
53	55.4797988596278	317.628015510482	6	2	52	2.6	-14.538222807444	-9.24968979036066	17.2312705166157	48.2902882383907	76.7492641256607	106.186219773116	964.689477188975
54	56.07024	315.5329	6	2	53	2.65	11.808822807444	-41.9023102096401	43.5344908894375	57.6829583622701	66.3701342743514	88.1492765314074	782.26070182385
55	57.65042	311.0339	6	2	54	2.7	31.6036	-89.9799999999993	95.3686947219048	74.4181781637458	66.8880336646166	81.4687498575549	626.040492678209
56	61.64633	307.7665	6	2	55	2.75	79.9182	-65.3480000000002	103.23410190068	88.5236246280945	73.3010734612553	82.0655929739923	493.993641456496
57	67.07854	309.2688	6	2	56	2.8	108.6442	30.0459999999998	112.722332790091	93.4869484831749	83.5362170587869	85.6726009440105	384.08544206688
58	69.0850371587077	313.171088585327	6	2	57	2.85	40.1299431741541	78.0457717065406	87.7585028383591	85.4857790908425	93.97008935105	86.8460732409377	294.282164389914
59	67.8453130460466	316.355860127589	6	2	58	2.9	-24.7944822532222	63.6954308452391	68.3511101648392	88.9191885602406	100.824878529869	81.7267295769265	222.552181785936
60	65.11392	315.9063	6	2	59	2.95	-54.6278609209321	-8.99120255177991	55.3628477602429	92.654255953828	101.581514009065	82.3333408572065	166.868906788148
61	62.3489	310.5588	6	2	60	3	-55.3003999999999	-106.949999999999	120.401149247671	99.4165540740054	100.670930810147	82.280845158881	125.217740237218
62	59.8247952497481	304.493137278223	6	2	61	3.05	-50.482095005038	-121.31325443554	131.397669758028	108.162808576564	97.9649382230552	83.2521144911764	95.6002456981748
63	57.5298042282919	298.864534034657	6	2	62	3.1	-45.899820429124	-112.57206487132	121.569993439246	117.677248927288	96.9428823562148	84.494106281394	76.011071516234
64	55.4546670731534	293.65877212557	6	2	63	3.15	-41.50274310277	-104.11523818174	112.082382677632	112.422673060053	97.0833248795016	84.1185513037059	64.4211739132171
65	53.5901239218545	288.86163340723	6	2	64	3.2	-37.2908630259781	-95.9427743668004	102.935049513861	103.275620492282	97.7786480497965	80.866867211775	58.7876870473585
66	51.9269149119171	284.458899735908	6	2	65	3.25	-33.2641801987479	-88.0546734264396	94.1282699114974	94.4692106384241	91.2606168565066	76.9560104383613	57.058876071144
67	50.4557801808632	280.43635296787	6	2	66	3.3	-29.422694621078	-80.4509353607602	85.6624069191757	86.0038411824392	82.9680119235658	72.3243442281453	57.0868004312544
68	49.1674598662147	276.779774959387	6	2	67	3.35	-25.76640629297	-73.1315601696599	77.5379441699546	77.8800471723054	75.018123211738	68.7159055706232	56.1343298588923
69	48.0526941054936	273.474947566727	6	2	68	3.4	-22.295315214422	-66.0965478532	69.7555353977073	70.0985606529603	67.4122240775423	65.8784825560923	52.2561034147025
70	47.1022230362218	270.507652646158	6	2	69	3.45	-19.009421385436	-59.3458984113795	62.3160794631919	62.6604033548492	60.1522204144849	63.5267633960212	51.4455909495708
71	46.3067867959213	267.863672053949	6	2	70	3.5	-15.9087248060101	-52.8796118441801	55.220837314772	55.5670357850519	53.2410900665759	57.8189789136408	50.4942949772619
72	45.6571255221139	265.52878764637	6	2	71	3.55	-12.9932254761479	-46.6976881515802	48.4716204286205	48.8206069726455	46.6837502332354	51.5490135699185	50.2277389611064
73	45.1439793523218	263.488781279688	6	2	72	3.6	-10.262923395842	-40.8001273336401	42.0711063209677	42.4243936566644	40.4889287850317	45.8359232593517	50.2536410429026
74	44.7580884240667	261.729434810172	6	2	73	3.65	-7.71781856510202	-35.1869293903201	36.0233913356753	36.3836194801915	34.673640232683	40.6930712950267	49.6123713800546
75	44.4901928748706	260.236530094092	6	2	74	3.7	-5.35791098392195	-29.8580943215995	30.3350128832866	30.7070971116216	29.274878742246	36.1066242371621	47.6595595996641
76	44.3310328422555	258.995848987716	6	2	75	3.75	-3.18320065230196	-24.8136221275206	25.0169664324073	25.4108217850116	24.377340970775	32.0521591682957	45.4892343969507
77	44.2713484637434	257.993173347312	6	2	76	3.8	-1.19368757024205	-20.0535128080799	20.0890085857708	20.5266734927206	20.1300152162711	28.5009999184984	43.05705823461
78	44.301879876856	257.21428502915	6	2	77	3.85	0.610628262251964	-15.5777663632398	15.5897296879178	16.1253638278276	16.6537233069654	25.4225864768468	41.2228276840777
79	44.4133672191155	256.644965889497	6	2	78	3.9	2.22974684519002	-11.3863827930606	11.6026498742202	12.3710624613584	13.9739185125111	22.7854772524785	39.8496838717586
80	44.5965506280438	256.270997784624	6	2	79	3.95	3.66366817856601	-7.47936209745944	8.32846455882176	9.5529333209206	12.0610280598393	20.557841041935	38.7844811776653
81	44.8421702411627	256.078162570798	6	2	80	4	4.91239226237795	-3.8567042765203	6.24545960006153	7.89662482891923	10.8632282700156	18.7077447956427	36.090621612075
82	45.1409661959943	256.052242104288	6	2	81	4.05	5.97591909663208	-0.518409330200029	5.99836288358169	7.42116353230167	10.3182496037614	17.2033634310364	33.1394677344762
83	45.4836786300605	256.179018241364	6	2	82	4.1	6.85424868132401	2.53552274152071	7.30818722791094	7.99669229185098	10.3562441686619	16.0131758044112	30.4748776111482
84	45.8610476808832	256.444272838293	6	2	83	4.15	7.54738101645401	5.30509193857938	9.2253433911324	9.35539407867273	10.8973142722739	15.1061914564034	28.1105394837868
85	46.2638134859843	256.833787751344	6	2	84	4.2	8.05531610202195	7.79029826102033	11.2061083565683	11.0835658866021	11.840803341624	14.4522519875533	26.0537811347076
86	46.6827161828859	257.333344836787	6	2	85	4.25	8.37805393803194	9.99114170885946	13.0389685341703	12.8158635084045	13.0381486205105	14.0224583555402	24.2965623103679
87	47.1084959091098	257.92872595089	6	2	86	4.3	8.51559452447802	11.9076222820604	14.6392219232288	14.3734650122461	14.2767116458017	13.7897722410747	22.8277729749639
88	47.531892802178	258.605712949921	6	2	87	4.35	8.46793786136402	13.5397399806197	15.9696753369226	15.6849143913969	15.3726283018571	13.7297497975322	21.637756318576
89	47.9436469996125	259.35008769015	6	2	88	4.4	8.23508394868995	14.8874948045807	17.0133509103406	16.7209031623483	16.2384644002957	13.820885187425	20.7189463947092
90	48.3344986389351	260.147632027845	6	2	89	4.45	7.8170327864521	15.9508867539	17.7633552523224	17.4698574050012	16.8434759152673	14.0421989593094	20.066229773843
91	48.6951878576679	260.984127819274	6	2	90	4.5	7.21378437465589	16.72991582858	18.2189123889271	17.9293930953096	17.1816884410648	14.3622643105092	19.6771020391666
92	49.0164547933328	261.845356920707	6	2	91	4.55	6.42533871329803	17.2245820286594	18.383993136493	18.1034637883453	17.261294878388	14.7299218990339	19.5516403324529
93	49.2890395834516	262.717101188413	6	2	92	4.6	5.45169580237598	17.4348853541198	18.267353788465	18.0020374391376	17.1032554264024	15.1138319629447	19.2697181493232
94	49.5036823655464	263.585142478659	6	2	93	4.65	4.29285564189613	17.3608258049205	17.8837043755189	17.6424737197812	16.744456102576	15.5280076725469	19.0605721978066
95	49.6511232771392	264.435262647715	6	2	94	4.7	2.94881823185591	17.0024033811194	17.2562235062839	17.0527323517749	16.2435945769949	16.0009380322531	18.4452208751091
96	49.7221024557518	265.25324355185	6	2	95	4.75	1.41958357225207	16.3596180827005	16.4210937921452	16.2771177574953	15.686380000508	16.54096545244	18.3929824678728
97	49.7073600389061	266.024867047332	6	2	96	4.8	-0.294848336913986	15.4324699096401	15.4352862964613	15.3854484168068	15.1831321522662	17.1545460314294	19.8567281201541
98	49.5976361641242	266.73591499043	6	2	97	4.85	-2.19447749563813	14.2209588619596	14.3892808170669	14.4851517148522	14.8550356240324	17.8529261603052	19.5796069931345
99	49.383670968928	267.372169237412	6	2	98	4.9	-4.2793039039239	12.7250849396398	13.4253576720766	13.7302862812347	14.8175509447981	18.6524155369399	20.1210090420429
100	49.0562045908394	267.919411644548	6	2	99	4.95	-6.54932756177203	10.9448481427205	12.7547399965111	13.3135319527575	15.158400149239	19.574618505751	21.1162025471927
101	48.6059771673803	268.363424068106	6	2	100	5	-9.00454846918194	8.88024847115958	12.6467666240577	13.4329534905695	15.9002424638153	20.6464592826905	21.9744084091735
102	48.0237288360728	268.689988364355	6	2	101	5.05	-11.6449666261501	6.53128592497978	13.3515146540753	14.2496534727893	17.0477971844708	21.8999172338695	22.3301250280163
103	47.3001997344387	268.884886389563	6	2	102	5.1	-14.470582032682	3.89796050416066	14.986388506127	15.8316485836257	18.602596894208	22.5262604942352	22.3660021400187
104	46.42613	268.9339	6	2	103	5.15	-17.481394688774	0.980272208739734	17.5088575831755	18.0701986463959	20.5603749713038	23.0149529392098	23.4308367334003
105	45.3989648174541	268.822061456809	6	2	104	5.2	-20.543303650918	-2.2367708638194	20.664715550693	20.7820624161841	22.9056424345071	22.438189762665	23.5253522622645
106	44.2429695602004	268.531404640634	6	2	105	5.25	-23.119905145074	-5.81313632350088	23.8395169379085	23.7722402978465	25.6065385648731	22.7635065802054	23.4551644928435
107	42.9891146488135	268.043213836994	6	2	106	5.3	-25.077098227738	-9.76381607279905	26.9108335030164	26.8710964698182	28.6167023154728	25.9236839992334	24.0617525262006
108	41.6683705038683	267.338773331409	6	2	107	5.35	-26.4148828989039	-14.0888101117002	29.9372779144389	29.9796362853886	30.197485364438	25.4294641887369	24.6164230560001
109	40.3117075459396	266.399367409398	6	2	108	5.4	-27.1332591585741	-18.7881184402204	33.0031384430344	33.1428784833503	31.2123549336215	26.4211328966609	24.9748128942965
110	38.9500961956021	265.20628035648	6	2	109	5.45	-27.23222700675	-23.8617410583595	36.2074146285448	36.4513422147614	29.717979376091	28.1902061350759	25.7164489209347
111	37.6145068734306	263.740796458174	6	2	110	5.5	-26.71178644343	-29.3096779661209	39.6557279277172	36.6227304310295	29.6267706965955	29.5865525078377	26.0548132201955
112	36.33591	261.9842	6	2	111	5.55	-25.571937468612	-35.1319291634798	43.4531521600719	35.5536133974247	34.7995708139961	29.9303281569988	26.1018210194399
113	35.47658	260.7066	6	2	112	5.6	-17.1866	-25.5520000000001	30.7942189957792	29.4563224667935	32.2563314832657	29.6181723170927	26.6065254077539
114	35.89581	262.0244	6	2	113	5.65	8.38459999999998	26.3560000000007	27.6575532750103	26.1106629098407	32.2818908220179	31.3336657942537	27.6880511472025
115	36.08357	262.2402	6	2	114	5.7	3.75520000000009	4.31600000000003	5.72095997538883	33.1477994132307	33.4747698356447	31.0497664922759	27.6085939252186
116	35.75275	261.1426	6	2	115	5.75	-6.61640000000006	-21.952	22.9274301429532	27.889932535502	33.5665664508022	30.369363533247	27.5319138085373
117	34.60403	264.903	6	2	116	5.8	-22.9743999999999	75.2080000000001	78.6388346770221	29.0101682466112	31.2439539985248	30.9689590209718	27.4833962054657
118	34.6284556324955	265.126915948039	6	2	117	5.85	0.488512649910007	4.47831896078014	4.50488460713535	37.493217204496	29.0388592697474	31.379919951695	27.4058504294327
119	34.08237	263.5562	6	2	118	5.9	-10.9217126499101	-31.4143189607807	33.2587318305565	41.0224699917638	31.454976654886	31.2972102516532	28.1724770675415
120	31.86914	264.5019	6	2	119	5.95	-44.2645999999999	18.9139999999998	48.1362047648128	29.3401085838188	32.3815536084609	31.8582793361184	28.724261950095
121	31.56005	266.5069	6	2	120	6	-6.18180000000002	40.0999999999999	40.5736940792922	30.1877860039928	31.1119563698984	31.4631671577005	28.6822757263408
122	30.60929	266.1621	6	2	121	6.05	-19.0152	-6.89599999999928	20.2270276372973	33.8997850631609	27.1383472279476	30.3037248050104	29.5764252069757
123	31.04531	266.1305	6	2	122	6.1	8.72039999999998	-0.632000000000517	8.74327170800498	27.2698900124257	30.5035084201242	30.6867903212725	29.9569166041012
124	28.86326	267.5275	6	2	123	6.15	-43.641	27.9399999999998	51.818727126397	21.2014427480331	30.3125296812884	32.3611493551953	30.4941891516315
125	28.2137	267.1539	6	2	124	6.2	-12.9912	-7.47199999999907	14.9867295111371	24.9365858720764	30.2417888365921	32.7789980877722	30.5016184219062
126	28.39306	266.6748	6	2	125	6.25	3.58719999999998	-9.58200000000033	10.2314577573289	30.8192308362556	29.3597678645987	32.3003210368692	30.7619274091296
127	28.56638	264.7374	6	2	126	6.3	3.46640000000001	-38.7480000000005	38.9027432575138	26.725274299416	29.363495611496	29.0431084116981	31.1352586486122
128	27.63316	266.4014	6	2	127	6.35	-18.6644	33.2800000000009	38.1564965289013	33.2136876607584	32.3347213727977	29.3822366701286	31.6587800895297
129	27.27637	264.8751	6	2	128	6.4	-7.1358	-30.526000000001	31.3489444421987	37.5180929811644	33.2673220555046	29.9238212384221	31.4188499024802
130	25.33485	266.2368	6	2	129	6.45	-38.8304	27.2340000000008	47.4287963178494	33.7904053509156	33.1764425670834	29.2583177651141	32.9568957090481
131	25.38753	264.65	6	2	130	6.5	1.05360000000005	-31.7360000000008	31.7534843593589	33.8502119093398	33.4886857038401	27.7779989448439	38.5880653298495
132	25.38197	263.6368	6	2	131	6.55	-0.111200000000053	-20.2639999999997	20.2643051062697	39.8093698115932	30.9478695954485	29.2225222569526	49.9384587564538
133	24.93919	261.7657	6	2	132	6.6	-8.85559999999998	-37.4220000000003	38.4555293210225	33.1391974734085	28.260964920133	30.2956608911098	69.035239095527
134	23.25635	264.3181	6	2	133	6.65	-33.6568	51.0480000000007	61.1447339534654	29.4592784265157	29.5351127955558	29.6547125090092	97.2535630268301
135	22.60713	264.0461	6	2	134	6.7	-12.9844	-5.43999999999983	14.0779346269259	28.1053338399814	28.274846693636	29.9534703515364	136.676155602754
136	22.65026	264.7124	6	2	135	6.75	0.862599999999958	13.3259999999996	13.353889124895	22.6717179309262	26.196230025089	31.1544912850123	187.937094414206
137	21.98577	264.8295	6	2	136	6.8	-13.2898	2.34199999999987	13.4945821735984	19.2608557795184	29.0815489024093	31.3015582762526	251.686433746039
138	22.44696	264.5042	6	2	137	6.85	9.22380000000004	-6.5059999999994	11.2874497757462	23.4104959138636	28.2566004094218	31.9376402273644	332.783027435852
139	20.32175	263.9182	6	2	138	6.9	-42.5042	-11.7200000000003	44.0904231964267	22.9331816236624	26.0421029625139	31.5404895533071	430.267441455435
140	18.58511	263.7908	6	2	139	6.95	-34.7328	-2.54800000000046	34.8261352986518	30.0577639648372	26.7304981359893	34.0555120819777	546.09938088517
141	18.39243	263.2774	6	2	140	7	-3.85359999999999	-10.2679999999998	10.9673176738889	33.8414828879175	28.8202968661846	45.7129635019986	682.452669463273
142	16.12938	264.2313	6	2	141	7.05	-45.261	19.0779999999995	49.1174938794721	32.8233501455094	31.6552469570566	69.5731927078973	841.259758140685
143	14.84076	263.4436	6	2	142	7.1	-25.7724	-15.7539999999995	30.2060443911477	30.050500358115	35.6143155345958	107.383687869781	1023.91193965122
144	15.68512	261.6859	6	2	143	7.15	16.8872	-35.154	38.9997594843866	34.7074121087067	33.5458663110584	162.145976698465	1230.65811410559
145	16.34176	260.869	6	2	144	7.2	13.1328	-16.3379999999995	20.96188636168	33.252729949276	39.8361774703194	240.573313117737	1465.1088603334
146	14.67639	260.4696	6	2	145	7.25	-33.3074	-7.98800000000028	34.2518764268471	37.3871481812741	65.2296969789081	343.573867791543	1728.07516260393
147	12.60974	260.1436	6	2	146	7.3	-41.333	-6.52000000000044	41.8440830823189	34.2683824766075	110.064836513385	474.32975908038	2020.33426757485
148	10.93951	258.2248	6	2	147	7.35	-33.4046	-38.3759999999995	50.8781355511379	49.6218545825238	186.510775330141	636.183818201575	2344.23453092935
149	9.805382	257.9361	6	2	148	7.4	-22.68256	-5.77400000000011	23.4059309610535	95.7519818491094	298.249850434416	830.611061672448	2701.54040835702
150	9.34239186426822	262.800578839408	6	2	149	7.45	-9.25980271463558	97.2895767881596	97.7292468912617	186.876943077494	454.416128099484	1062.94044400523	3093.29264259611
151	9.69022159280466	276.041136518224	6	2	150	7.5	6.95659457072878	264.81115357632	264.902512759775	335.634402479008	658.327438716901	1337.1273399817	3521.89804463217
152	10.9885531856093	300.880673036447	6	2	151	7.55	25.9666318560928	496.79073036446	497.468889224244	562.231318392224	917.004271203703	1653.29699402442	3988.86489649241
153	13.3770686426822	340.542088394079	6	2	152	7.6	47.770309141458	793.22830715264	794.665432558705	859.210401616444	1236.75332086855	2017.52821841132	4495.06412639777
154	16.9954499640233	398.248282591118	6	2	153	7.65	72.367626426822	1154.12388394078	1156.39051052713	1220.90289558469	1627.67625703384	2431.66151570218	5041.99622569951
155	21.9833791496327	477.222155627565	6	2	154	7.7	99.758583712188	1579.47746072894	1582.62466301236	1647.13159932991	2086.04471054013	2900.26425031525	5633.01803757125
156	28.4805381995102	580.686607503419	6	2	155	7.75	129.94318099755	2069.28903751708	2073.36498260102	2137.8722392581	2609.0249829845	3424.99583392285	6268.5839381684
157	36.626609113656	711.86453821868	6	2	156	7.8	162.921418282916	2623.55861430522	2628.61240795033	2693.12119567545	3196.52915153545	4009.36697687345	6950.28525571269
158	46.56127389207	873.978847773349	6	2	157	7.85	198.69329556828	3242.28619109338	3248.36863219965	3312.87901946382	3848.5456614925	4656.53142163133	7679.79363400489
159	58.4242145347522	1070.25243616743	6	2	158	7.9	237.258812853644	3925.47176788162	3932.63529261389	3997.1470703843	4565.07318096994	5371.54032716074	8457.84676986805
160	72.3551130417027	1303.90820340091	6	2	159	7.95	278.61797013901	4673.1153446696	4681.41378195421	4745.92670374099	5346.11237253102	6152.52977311025	9287.10929545747
161	88.4936514129214	1578.1690494738	6	2	160	8	322.770767424374	5485.2169214578	5494.70523720342	5559.21908372691	6191.66422912879	6998.08312576233	10169.5590256632
162	106.979511648408	1896.2578743861	6	2	161	8.05	369.717204709732	6361.776498246	6372.51057473375	6437.02516626443	7101.7296825432	7908.15660027692	11105.2586881992
163	127.952375748163	2261.3975781378	6	2	162	8.1	419.4572819951	7302.794075034	7314.83053212926	7379.34572559823	8076.3095223941	8882.74456492576	12097.2477770835
164	151.551925712187	2676.81106072891	6	2	163	8.15	471.99099928048	8308.2696518222	8321.66570530153	8386.18138787328	9115.40439728764	9921.84647470056	13146.4466173087
165	177.917843540478	3145.72122215943	6	2	164	8.2	527.31835656582	9378.2032286104	9393.01657862318	9457.53266134541	10219.0148356804	11025.4627620248	14255.1389533447
166	207.189811233038	3671.35096242936	6	2	165	8.25	585.4393538512	10512.5948053986	10528.8835485787	10593.3999610613	11387.1412685402	12193.5940085453	15424.1545439693
167	239.507510789866	4256.92318153869	6	2	166	8.3	646.35399113656	11711.4443821866	11729.2669420944	11793.7836283109	12619.7840490184	13426.240752345	16655.2487896609
168	275.010624210962	4905.66077948743	6	2	167	8.35	710.062268421921	12974.7519589748	12994.1670307087	13058.6839457625	13916.943468359	14723.4034498082	17949.9986006528
169	313.838833496327	5620.78665627557	6	2	168	8.4	776.5641857073	14302.5175357628	14323.5840415493	14388.1011492071	15278.6197684312	16085.0824780637	19310.929590191
170	356.13182064596	6405.52371190312	6	2	169	8.45	845.859742992659	15694.741112551	15717.5181658815	15782.0354366914	16704.8131515185	17511.2781469097	20737.1098274832
171	402.029267659861	7263.09484637008	6	2	170	8.5	917.94894027802	17151.4226893392	17175.9695658014	17240.4869756567	18195.5237879617	19001.9907113447	22227.8310213674
172	451.67085653803	8196.72295967644	6	2	171	8.55	992.831777563381	18672.5622661272	18698.938379516	18763.4559085515	19750.7518221468	20557.2203823741	23783.0713020001
173	505.196269280467	9209.63095182222	6	2	172	8.6	1070.50825484874	20258.1598429156	20286.4247255355	20350.9423572745	21370.4973772223	22176.9673357558	25402.827873437
174	562.745187887173	10305.0417228074	6	2	173	8.65	1150.97837213412	21908.2154197036	21938.4287060231	22002.9464267164	23054.7605588397	23861.2317189152	27087.1004808208
175	624.457294358147	11486.178172632	6	2	174	8.7	1234.24212941948	23622.728996492	23654.9504094965	23719.4682076022	24803.5414581391	25610.0136563741	28835.8893560554
176	690.472270693389	12756.263201296	6	2	175	8.75	1320.29952670484	25401.70057328	25435.9899130109	25500.5077787879	26616.8401541493	27423.3132540157	30649.194803968
177	760.929798892899	14118.5197087994	6	2	176	8.8	1409.1505639902	27245.130150068	27281.5472839452	27346.0652091278	28494.6567157297	29301.1306024483	32527.0171061386
178	835.969560956678	15576.1705951422	6	2	177	8.85	1500.79524127558	29153.017726856	29191.6225814636	29256.1405590036	30436.9912031525	31243.4657796743	34469.3565020216
179	915.731238884725	17132.4387603244	6	2	178	8.9	1595.23355856094	31125.363303644	31166.215857723	31230.7338815821	32443.8436693993	33250.3188532213	36476.213190327
180	1000.35451467704	18790.547104346	6	2	179	8.95	1692.4655158463	33162.166880432	33205.3271588754	33269.8452238572	34515.2141612297	35321.6898818561	38547.5873351196
181	1089.97907033362	20553.718527207	6	2	180	9	1792.4911131316	35263.42845722	35308.9565259033	35373.4746275172	36651.1027200696	37457.5789169725	40683.4790722007
182	1184.74458785447	22425.1759289074	6	2	181	9.05	1895.310350417	37429.148034008	37477.1039953207	37541.6221296708	38851.5093827497	39657.9860037234	42883.888514612
183	1284.79074923959	24408.1422094472	6	2	182	9.1	2000.9232277024	39659.325610796	39709.7695997635	39774.2877634557	41116.4341821264	41922.9111819483	45148.815757095
184	1390.25723648898	26505.8402688265	6	2	183	9.15	2109.3297449878	41953.961187586	42006.9533684909	42071.4715585572	43445.8771476029	44252.354486941	47478.2608796232
185	1501.28373160264	28721.4930070451	6	2	184	9.2	2220.5299022732	44313.054764372	44368.6553278001	44433.1735416422	45839.8383055731	46646.315950086	49872.2239501815
186	1618.00991658056	31058.3233241032	6	2	185	9.25	2334.5236995584	46736.606341162	46794.8755014108	46859.3937367355	48298.3176797958	49104.7955993907	52330.7050269559
187	1740.57547342276	33519.5541200006	6	2	186	9.3	2451.311136844	49224.615917948	49285.6139107459	49350.132165535	50821.315291717	51627.7934599322	54853.7041600653
188	1869.12008412922	36108.4082947375	6	2	187	9.35	2570.8922141292	51777.083494738	51840.87057523	51905.3888476905	53408.8311607441	54215.309554235	57441.2213929375
189	2003.78343069995	38828.1087483137	6	2	188	9.4	2693.2669314146	54394.0090715241	54460.6455124881	54525.1638010344	56060.8653044827	56867.3439025904	60093.2567634174
190	2144.70519513494	41681.8783807294	6	2	189	9.45	2818.4352886998	57075.392648314	57144.9387385778	57209.4570417918	58777.4177389423	59583.8965233295	62809.8103046523
191	2292.02505943421	44672.9400919844	6	2	190	9.5	2946.3972859854	59821.2342250999	59893.75026813	59958.2685847526	61558.4884787117	62364.9674330567	65590.8820458201
192	2445.88270559774	47804.5167820789	6	2	191	9.55	3077.1529232706	62631.53380189	62707.0801145332	62771.5984434305	64404.0775371148	65210.55664685	68436.4720127198
193	2606.41781562554	51079.8313510128	6	2	192	9.6	3210.702200556	65506.291378678	65584.9282900341	65649.4466301941	67314.1849263437	68120.6641784343	71346.5802282604
194	2773.77007151762	54502.1066987861	6	2	193	9.65	3347.04511784161	68445.506955466	68527.2948058772	68591.8131563889	70288.810657578	71095.2900403311	74321.2067128641
195	2948.07915527395	58074.5657253988	6	2	194	9.7	3486.1816751266	71449.1805322541	71534.179672396	71598.6980324377	73327.9547410859	74134.4342439889	77360.3514848032
196	3129.48474889456	61800.4313308509	6	2	195	9.75	3628.1118724122	74517.312109042	74605.5828991042	74670.1012679348	76431.6171863175	77238.0967998962	80464.0145604863
197	3318.12653437944	65682.9264151424	6	2	196	9.8	3772.83570969759	77649.90168583	77741.504494777	77806.0228717254	79599.7980019829	80406.2777176824	83632.1959546915
198	3514.14419372858	69725.2738782733	6	2	197	9.85	3920.3531869828	80846.9492626181	80941.9444675197	81006.4628519777	82832.4971961244	83638.9770062008	86864.8956807743
199	3717.67740894199	73930.6966202436	6	2	198	9.9	4070.6643042682	84108.4548394059	84206.9028248304	84271.4212162461	86129.7147761794	86936.1946736135	90162.1137508352
200	3928.86586201967	78302.4175410533	6	2	199	9.95	4223.7690615536	87434.4184161941	87536.3795736575	87600.8979715281	89491.4507490356	90297.9307274486	93523.8501758703
201	4147.84923496162	82843.6595407024	6	2	200	10	4379.66745883899	90824.8399929819	90930.3747204463	90994.893124314	92917.7051210808	93724.1851746677	96950.1049658956
202	4374.76720976783	87557.6455191909	6	2	201	10.05	4538.35949612419	94279.7195697701	94388.8882711866	94453.4066806334	96408.4778982501	97214.9580217162	100440.878130059
203	4609.75946843832	92447.5983765188	6	2	202	10.1	4699.84517340981	97799.0571465579	97911.9202314495	97976.4386460934	99963.7690860578	100770.249274572	103996.169676731
204	4852.96569297307	97516.7410126862	6	2	203	10.15	4864.12449069499	101382.852723348	101499.470606427	101563.989025915	103583.578689649	104390.058938787	107615.979613591
205	5104.52556537209	102768.296327693	6	2	204	10.2	5031.19744798039	105031.106300136	105151.539400957	105216.057824972	107267.906713811	108074.38701952	111300.307947698
206	5364.57876763538	108205.487221539	6	2	205	10.25	5201.06404526581	108743.81787692	108868.126619556	108932.645047802	111016.753163018	111823.233521582	115049.154685554
207	5633.26498176294	113831.536594225	6	2	206	10.3	5373.72428255119	112520.98745372	112649.23226647	112713.750698664	114830.11804145	115636.598449451	118862.519833155
208	5910.72388975476	119649.667345749	6	2	207	10.35	5549.17815983641	116362.61503048	116494.856345597	116559.374781529	118708.001353021	119514.481807313	122740.403396048
209	6197.09517361086	125663.102376114	6	2	208	10.4	5727.42567712199	120268.7006073	120404.998860742	120469.51730012	122650.403101395	123456.88359908	126682.805379366
210	6492.51851533122	131875.064585318	6	2	209	10.45	5908.46683440721	124239.24418408	124379.65981528	124444.178257927	126657.323290005	127463.803828411	130689.72578787
211	6797.13359691585	138288.776873361	6	2	210	10.5	6092.30163169259	128274.24576086	128418.839212512	128483.35765824	130728.761922083	131535.242498735	134761.164625984
212	7111.08010036475	144907.462140243	6	2	211	10.55	6278.93006897801	132373.70533764	132522.537055504	132587.055504125	134864.719000652	135671.199613267	138897.121897822
213	7434.49770767792	151734.343285965	6	2	212	10.6	6468.35214626339	136537.62291444	136690.753347159	136755.271798481	139065.194528569	139871.675175027	143097.597607218
214	7767.52610085535	158772.643210527	6	2	213	10.65	6660.5678635486	140765.99849124	140923.488090171	140988.006544046	143330.188508511	144136.66918685	147362.591757747
215	8110.30496189706	166025.584813927	6	2	214	10.7	6855.5772208342	145058.832068	145220.74128706	145285.259743376	147659.700943011	148466.181651408	151692.104352749
216	8462.97397280303	173496.390996168	6	2	215	10.75	7053.38021811942	149416.12364482	149582.512940335	149647.031398899	152053.731834451	152860.212571211	156086.13539535
217	8825.67281557327	181188.284657247	6	2	216	10.8	7253.9768554048	153837.87322158	154008.803052156	154073.321512896	156512.281185085	157318.761948629	160544.684888474
218	9198.54117220778	189104.488697166	6	2	217	10.85	7457.3671326902	158324.08079838	158499.611624773	158564.13008754	161035.348997033	161841.829785896	165067.752834864
219	9581.71872470656	197248.226015924	6	2	218	10.9	7663.55104997558	162874.74637516	163054.938660159	163119.457124857	165622.935272306	166429.416085118	169655.339237095
220	9975.3451550696	205622.719513522	6	2	219	10.95	7872.52860726083	167489.86995196	167674.78416028	167739.302626794	170275.04001281	171081.520848292	174307.444097587
221	10379.5601452969	214231.192089959	6	2	220	11	8084.29980454599	172169.45152874	172359.148126918	172423.666595168	174991.663220339	175798.1440773	179024.067418613
222	10794.5033773885	223076.866645236	6	2	221	11.05	8298.86464183201	176913.49110554	177108.03056184	177172.549031715	179772.804896606	180579.285773929	183805.209202317
223	11220.3145333443	232162.966079352	6	2	222	11.1	8516.223119116	181721.98868232	181921.431466641	181985.94993808	184618.465043222	185424.945939863	188650.869450717
224	11657.1332951645	241492.713292307	6	2	223	11.15	8736.37523640398	186594.9442591	186799.350842897	186863.86931582	189528.643661725	190335.124576706	193561.048165717
225	12105.0993448488	251069.331184102	6	2	224	11.2	8959.32099368601	191532.3578359	191741.788692103	191806.307166417	194503.340753573	195309.821685978	198535.745349118
226	12564.3523643975	260896.042654736	6	2	225	11.25	9185.06039097399	196534.22941268	196748.745015621	196813.263491276	199542.556320149	200349.037269117	203574.961002617
227	13035.0320358104	270976.07060421	6	2	226	11.3	9413.59342825799	201600.55898948	201820.219814823	201884.738291735	204646.290362772	205452.771327497	208678.695127822
228	13517.2780410876	281312.637932523	6	2	227	11.35	9644.92010554401	206731.346566259	206956.213090936	207020.731569066	209814.542882693	210621.023862415	213846.947726257
229	14011.2300622291	291908.967539675	6	2	228	11.4	9879.04042283	211926.592143041	212156.724845192	212221.243324478	215047.313881106	215853.794875111	219079.718799361
230	14517.0277812348	302768.282325667	6	2	229	11.45	10115.954380114	217186.295719839	217421.755078755	217486.273559127	220344.603359146	221151.084366762	224377.008348501
231	15034.8108801048	313893.805190498	6	2	230	11.5	10355.6619774	222510.457296621	222751.303792686	222815.822274111	225706.411317896	226512.892338491	229738.816374977
232	15564.7190408391	325288.759034169	6	2	231	11.55	10598.163214686	227899.07687342	228145.370988066	228209.889470477	231132.737758388	231939.218791366	235165.142880017
233	16106.8919454376	336956.366756679	6	2	232	11.6	10843.45809197	233352.1544502	233603.956665854	233668.475149226	236623.582681608	237430.063726406	240655.987864794
234	16661.4692759004	348899.851258028	6	2	233	11.65	11091.546609256	238869.69002698	239127.060827023	239191.579311313	242178.946088496	242985.427144584	246211.351330419
235	17228.5907142275	361122.435438217	6	2	234	11.7	11342.428766542	244451.68360378	244714.683472502	244779.201957649	247798.827979952	248605.309046827	251831.233277952
236	17808.3959424188	373627.342197245	6	2	235	11.75	11596.104563826	250098.135180559	250366.824603118	250431.343089105	253483.228356832	254289.709434024	257515.6337084
237	18401.0246424744	386417.794435113	6	2	236	11.8	11852.574001112	255809.044757361	256083.484219747	256148.002706516	259232.14721996	260038.628307016	263264.552622725
238	19006.6164963943	399497.01505182	6	2	237	11.85	12111.837078398	261584.41233414	261864.662323138	261929.180810677	265045.584570119	265852.065666618	269077.990021843
239	19625.3111861784	412868.226947366	6	2	238	11.9	12373.8937956819	267424.23791092	267710.358914076	267774.877402352	270923.540408062	271730.021513604	274955.945906625
240	20257.2483938268	426534.653021752	6	2	239	11.95	12638.7441529681	273328.52148772	273620.573993308	273685.09248227	276866.014734509	277672.495848711	280898.420277908
241	20902.5678013395	440499.516174977	6	2	240	12	12906.388150254	279297.2630645	279595.307561492	279659.826051132	282873.007550152	283679.488672653	286905.413136486
242	21561.4090907165	454766.039307042	6	2	241	12.05	13176.82578754	285330.4626413	285634.559619339	285699.078109608	288944.518855645	289750.999986106	292976.92448312
243	22233.9119439577	469337.445317946	6	2	242	12.1	13450.057064824	291428.12021808	291738.330167448	291802.848658341	295080.548651629	295887.029789724	299112.954318539
244	22920.2160430631	484216.957107689	6	2	243	12.15	13726.081982108	297590.235794859	297906.619206455	297971.137697952	301281.096938711	302087.578084132	305313.502643437
245	23620.4610700329	499407.797576272	6	2	244	12.2	14004.900539396	303816.80937166	304139.426736972	304203.94522902	307546.16371747	308352.644869926	311578.569458482
246	24334.7867068669	514913.189623695	6	2	245	12.25	14286.51273668	310107.84094846	310436.752759545	310501.271252125	313875.748988474	314682.230147683	317908.15476431
247	25063.3326355652	530736.356149956	6	2	246	12.3	14570.918573966	316463.33052522	316798.597274679	316863.115767814	320269.852752252	321076.333917953	324302.258561533
248	25806.2385381278	546880.520055057	6	2	247	12.35	14858.118051252	322883.27810202	323224.960282976	323289.478776599	326728.475009329	327534.95618127	330760.880850735
249	26563.6440965546	563348.904238998	6	2	248	12.4	15148.111168536	329367.683678819	329715.841784899	329780.360278996	333251.615760201	334058.09693814	337284.02163248
250	27335.6889928457	580144.731601777	6	2	249	12.45	15440.897925822	335916.547255581	336271.241780897	336335.760275485	339839.275005343	340645.756189053	343871.680907305
251	28122.512909001	597271.225043397	6	2	250	12.5	15736.4783231061	342529.868832401	342891.160271529	342955.678766533	346491.452745214	347297.93393448	350523.858675725
252	28924.2555270207	614731.607463855	6	2	251	12.55	16034.852360394	349207.648409158	349575.597257122	349640.115752588	353208.148980262	354014.630174875	357240.554938243
253	29741.0565289046	632529.101763153	6	2	252	12.6	16336.020037678	355949.885985961	356324.552738216	356389.071234087	359989.363710912	360795.844910671	364021.769695333
254	30573.0555966527	650666.930841291	6	2	253	12.65	16639.981354962	362756.58156276	363138.026715177	363202.545211433	366835.096937569	367641.578142291	370867.502947448
255	31420.3924122652	669148.317598268	6	2	254	12.7	16946.73631225	369627.735139541	370016.019188391	370080.537685039	373745.348660636	374551.829870136	377777.754695038
256	32283.2066577419	687976.484934084	6	2	255	12.75	17256.284909534	376563.346716319	376958.530158257	377023.048655291	380720.118880487	381526.600094596	384752.524938517
257	33161.6380150828	707154.655748739	6	2	256	12.8	17568.627146818	383563.4162931	383965.559625155	384030.07812255	387759.407597497	388565.888816049	391791.813678304
258	34055.8261662881	726686.052942235	6	2	257	12.85	17883.763024106	390627.94386992	391037.107589476	391101.626087186	394863.214812014	395669.696034853	398895.62091478
259	34965.9107933576	746573.899414569	6	2	258	12.9	18201.6925413901	397756.92944668	398173.17405147	398237.692549541	402031.54052438	402838.021751356	406063.94664833
260	35892.0315782914	766821.418065743	6	2	259	12.95	18522.4156986759	404950.373023481	405373.75901157	405438.277509955	409264.384734929	410070.865965899	413296.790879317
261	36834.3282030894	787431.831795756	6	2	260	13	18845.93249596	412208.274600259	412638.862470035	412703.380968737	416561.747443978	417368.228678798	420594.153608091
262	37792.9403497517	808408.363504609	6	2	261	13.05	19172.242933246	419530.634177059	419968.484427221	420033.002926211	423923.628651835	424730.109890381	427956.034834992
263	38768.0077002783	829754.236092301	6	2	262	13.1	19501.347010532	426917.45175384	427362.624883386	427427.143382673	431350.028358793	432156.509600942	435382.434560346
264	39759.6699366691	851472.672458832	6	2	263	13.15	19833.2447278161	434368.727330621	434821.28383884	434885.802338414	438840.946565143	439647.427810764	442873.352784467
265	40768.0667409243	873566.895504203	6	2	264	13.2	20167.936085104	441884.46090742	442344.461293881	442408.979793716	446396.383271162	447202.86452015	450428.789507659
266	41793.3377950436	896040.128128413	6	2	265	13.25	20505.4210823859	449464.652484199	449932.157248743	449996.675748849	454016.338477108	454822.819729352	458048.744730214
267	42835.6227810273	918895.593231463	6	2	266	13.3	20845.699719674	457109.302061	457584.37170373	457648.890204076	461700.812183265	462507.293438654	465733.218452418
268	43895.0613808752	942136.513713352	6	2	267	13.35	21188.7719969581	464818.409637781	465301.104659053	465365.623159652	469449.804389871	470256.28564829	473482.210674542
269	44971.7932765874	965766.11247408	6	2	268	13.4	21534.6379142439	472591.975214558	473082.356114974	473146.874615802	477263.315097149	478069.79635852	481295.721396845
270	46065.9581501639	989787.612413648	6	2	269	13.45	21883.2974715299	480429.998791362	480928.126071761	480992.644572814	485141.34430537	485947.82556958	489173.750619594
271	47177.6956836046	1014204.23643205	6	2	270	13.5	22234.7506688141	488332.480368039	488838.41452949	488902.933030893	493083.892014726	493890.373281702	497116.298343025
272	48307.1455589096	1039019.2074293	6	2	271	13.55	22588.9975061	496299.419944999	496813.221488793	496877.739990221	501090.958225473	501897.439495109	505123.364567386
273	49454.4474580789	1064235.74830539	6	2	272	13.6	22946.037983386	504330.817521799	504852.546949444	504917.065451089	509162.542937788	509969.02421002	513194.949292899
274	50619.7410631124	1089857.08196031	6	2	273	13.65	23305.8721006699	512426.673098402	512956.390911615	513020.909413649	517298.646151897	518105.127426643	521331.052519792
275	51803.1660560102	1115886.43129408	6	2	274	13.7	23668.499857956	520586.986675402	521124.7533761	521189.271878132	525499.267867997	526305.749145181	529531.674248286
276	53004.8621187722	1142327.01920668	6	2	275	13.75	24033.92125524	528811.758251996	529357.634342294	529422.152844683	533764.408086296	534570.889365832	537796.814478582
277	54224.9689333986	1169182.06859813	6	2	276	13.8	24402.136292528	537100.987829003	537655.033811206	537719.552313572	542094.066806954	542900.548088787	546126.473210885
278	55463.6261818892	1196454.80236841	6	2	277	13.85	24773.144969812	545454.675405598	546016.951782197	546081.470284906	550488.244030169	551294.725314231	554520.650445394
279	56720.9735462441	1224148.44341753	6	2	278	13.9	25146.947287098	553872.820982402	554443.388256064	554507.906758942	558946.939756137	559753.421042334	562979.346182297
280	57997.1507084632	1252266.21464549	6	2	279	13.95	25523.543244382	562355.4245592	562934.343232766	562998.861735775	567470.153984992	568276.635273289	571502.560421781
281	59292.2973505466	1280811.33895229	6	2	280	14	25902.9328416679	570902.486135997	571489.816712478	571554.335215655	576057.886716939	576864.368007252	580090.293164023
282	60606.5531544943	1309787.03923793	6	2	281	14.05	26285.116078954	579514.005712802	580109.808695372	580174.327198702	584710.137952101	585516.619244391	588742.544409197
283	61940.0578023062	1339196.53840241	6	2	282	14.1	26670.0929562379	588189.9832896	588794.319181592	588858.837685078	593426.907690674	594233.388984856	597459.314157471
284	63292.9509759824	1369043.05934573	6	2	283	14.15	27057.863473524	596930.418866402	597543.348171303	597607.866674936	602208.195932771	603014.67722882	606240.602409008
285	64665.3723575229	1399329.82496789	6	2	284	14.2	27448.42763081	605735.312443199	606356.895664643	606421.414168426	611054.002678581	611860.483976423	615086.409163962
286	66057.4616289277	1430060.05816889	6	2	285	14.25	27841.785428096	614604.664019998	615234.96166177	615299.480165693	619964.327928208	620770.809227811	623996.734422496
287	67469.3584721967	1461236.98184873	6	2	286	14.3	28237.93686538	623538.473596801	624177.546162822	624242.06466684	628939.171681829	629745.652983117	632971.57818475
288	68901.20256933	1492863.81890741	6	2	287	14.35	28636.8819426658	632536.741173598	633184.649167929	633249.167672084	637978.533939544	638785.015242497	642010.940450877
289	70353.1336023276	1524943.79224492	6	2	288	14.4	29038.620659952	641599.466750203	642256.270677038	642320.789181479	647082.414701502	647888.896006075	651114.82122101
290	71825.2912531894	1557480.12476128	6	2	289	14.45	29443.153017236	650726.650327197	651392.410690861	651456.929195232	656250.813967854	657057.295273982	660283.220495295
291	73317.8152039155	1590476.03935647	6	2	290	14.5	29850.479014522	659918.291903804	660593.069208746	660657.587713394	665483.731738684	666290.213046344	669516.138273856
292	74830.8451365058	1623934.75893051	6	2	291	14.55	30260.5986518061	669174.391480796	669858.246231589	669922.764736164	674781.168014132	675587.649323284	678813.574556822
293	76364.5207329604	1657859.50638338	6	2	292	14.6	30673.5119290921	678494.9490574	679187.941758736	679252.460263624	684143.122794319	684949.604104922	688175.529344321
294	77918.9816752794	1692253.50461509	6	2	293	14.65	31089.21884638	687879.964634203	688582.155790891	688646.674295888	693569.596079378	694376.077391373	697602.002636486
295	79494.3676454625	1727119.97652565	6	2	294	14.7	31507.7194036619	697329.438211196	698040.888328157	698105.406833032	703060.587869383	703867.069182743	707092.994433415
296	81090.8183255099	1762462.14501504	6	2	295	14.75	31929.0136009481	706843.369787801	707564.139370067	707628.657875245	712616.09816448	713422.57947916	716648.504735239
297	82708.4733974216	1798283.23298327	6	2	296	14.8	32353.1014382342	716421.7593646	717151.90891731	717216.427422592	722236.126964738	723042.608280712	726268.533542059
298	84347.4725431976	1834586.46333034	6	2	297	14.85	32779.9829155198	726064.606941403	726804.1969698	726868.715475142	731920.6742703	732727.155587524	735953.080853991
299	86007.9554448378	1871375.05895625	6	2	298	14.9	33209.6580328041	735771.9125182	736521.003527628	736585.522033072	741669.740081245	742476.221399687	745702.146671145
300	87690.0617843423	1908652.242761	6	2	299	14.95	33642.1267900898	745543.676095	746302.328590904	746366.847096445	751483.324397633	752289.8057173	755515.73099362
301	89393.9312437111	1946421.23764459	6	2	300	15	34077.389187376	755379.897671798	756148.172159719	756212.690665354	761361.427219636	762167.90854046	765393.833821516
302	91119.7035049442	1984685.26650702	6	2	301	15.05	34515.4452246623	765280.5772486	766058.534234172	766123.052739897	771304.048547292	772110.529869252	775336.455154927
303	92867.5182500415	2023447.55224829	6	2	302	15.1	34956.2949019458	775245.714825401	776033.414814349	776097.933320123	781311.188380728	782117.669703786	785343.594993958
304	94637.5151610031	2062711.3177684	6	2	303	15.15	35399.9382192321	785275.310402201	786072.81390034	786137.3324062	791382.846719995	792189.328044152	795415.253338693
305	96429.8339198289	2102479.78596734	6	2	304	15.2	35846.375176516	795369.363978803	796176.731492036	796241.249998139	801519.023565218	802325.504890407	805551.430189231
306	98244.614208519	2142756.17974513	6	2	305	15.25	36295.6057738018	805527.875555791	806345.167590104	806409.686096102	811719.71891644	812526.200242666	815752.125545652
307	100081.995709073	2183543.72200175	6	2	306	15.3	36747.6300110802	815750.845132405	816578.122193868	816642.640700094	821984.932773765	822791.414101002	826017.339408051
308	101942.118103492	2224845.63563722	6	2	307	15.35	37202.44788838	826038.272709399	826875.595304164	826940.113810313	832314.665137272	833121.146465485	836347.071776502
309	103825.121073775	2266665.14355152	6	2	308	15.4	37660.0594056598	836390.158286002	837237.586920296	837302.105426681	842708.916007059	843515.397336215	846741.322651097
310	105731.144301922	2309005.46864467	6	2	309	15.45	38120.4645629402	846806.501863003	847664.097043133	847728.615549392	853167.685383181	853974.166713257	857200.092031906
311	107660.327469934	2351869.83381665	6	2	310	15.5	38583.6633602399	857287.303439593	858155.125671941	858219.644178441	863690.973265695	864497.454596688	867723.379919022
312	109612.810259809	2395261.46196747	6	2	311	15.55	39049.6557975002	867832.563016405	868710.672807424	868775.191314024	874278.779654711	875085.26098657	878311.186312501
313	111588.732353549	2439183.57599713	6	2	312	15.6	39518.4418747999	878442.280593198	879330.738449413	879395.25695605	884931.104550241	885737.585882995	888963.511212426
314	113588.233433154	2483639.39880564	6	2	313	15.65	39990.0215921001	889116.456170203	890015.322598211	890079.84110471	895647.947952434	896454.429286012	899680.354618875
315	115611.453180622	2528632.15329298	6	2	314	15.7	40464.39494936	899855.089746797	900764.425253259	900828.943760031	906429.309861297	907235.791195719	910461.716531909
316	117658.531277955	2574165.06235916	6	2	315	15.75	40941.5619466599	910658.181323595	911578.046415243	911642.564922041	917275.190276936	918081.671612144	921307.596951606
317	119729.607407152	2620241.34890418	6	2	316	15.8	41421.5225839399	921525.730900401	922456.186084028	922520.704590843	928185.589199375	928992.070535389	932217.995878028
318	121824.821250213	2666864.23582803	6	2	317	15.85	41904.2768612201	932457.738477001	933398.844259465	933463.362766544	939160.506628718	939966.987965479	943192.913311242
319	123944.312489139	2714036.94603073	6	2	318	15.9	42389.82477852	943454.204054	944406.020942222	944470.539449163	950199.942564964	951006.423902507	954232.349251305
320	126088.220805929	2761762.70241227	6	2	319	15.95	42878.1663357999	954515.127630802	955477.716131761	955542.234638719	961303.897008257	962110.378346512	965336.303698291
321	128256.685882583	2810044.72787265	6	2	320	16	43369.30153308	965640.509207603	966613.929828339	966678.448335394	972472.369958592	973278.851297584	976504.776652251
322	130449.847401101	2858886.24531186	6	2	321	16.05	43863.23037036	976830.348784197	977814.662031808	977879.180539086	983705.361416067	984511.84275575	987737.768113254
323	132667.845043484	2908290.47762992	6	2	322	16.1	44359.9528476602	988084.6463612	989079.91274284	989144.431249969	995002.871380717	995809.352721067	999035.278081349
324	134910.818491731	2958260.64772681	6	2	323	16.15	44859.4689649402	999403.401937801	1000409.68196068	1000474.20046802	1006364.89985258	1007171.3811936	1010397.3065566
325	137178.907427842	3008799.97850255	6	2	324	16.2	45361.7787222198	1010786.6155148	1011803.96968618	1011868.48819341	1017791.44683173	1018597.92817341	1021823.85353906
326	139472.251533818	3059911.69285712	6	2	325	16.25	45866.8821195199	1022234.2870914	1023262.7759186	1023327.29442604	1029282.51231823	1030088.99366055	1033314.91902879
327	141790.990491657	3111599.01369054	6	2	326	16.3	46374.77915678	1033746.4166684	1034786.10065878	1034850.61916608	1040838.09631212	1041644.57765506	1044870.50302583
328	144135.263983361	3163865.16390279	6	2	327	16.35	46885.4698340798	1045323.00424499	1046373.94390597	1046438.46241349	1052458.19881342	1053264.680157	1056490.60553024
329	146505.21169093	3216713.36639388	6	2	328	16.4	47398.9541513805	1056964.0498218	1058026.30566085	1058090.82416844	1064142.81982223	1064949.3011664	1068175.22654207
330	148900.973296362	3270146.84406381	6	2	329	16.45	47915.2321086399	1068669.5533986	1069743.18592323	1069807.70443084	1075891.95933857	1076698.44068333	1079924.36606137
331	151322.688481659	3324168.81981259	6	2	330	16.5	48434.3037059397	1080439.51497559	1081524.58469337	1081589.10320079	1087705.6173625	1088512.09870781	1091738.02408819
332	153770.49692882	3378782.5165402	6	2	331	16.55	48956.1689432204	1092273.9345522	1093370.50197074	1093435.02047839	1099583.79389404	1100390.27523994	1103616.20062257
333	156244.538319846	3433991.15714664	6	2	332	16.6	49480.8278205199	1104172.8121288	1105280.93775575	1105345.45626364	1111526.48893328	1112332.9702797	1115558.89566457
334	158744.952336735	3489797.96453193	6	2	333	16.65	50008.28033778	1116136.1477058	1117255.89204886	1117320.41055656	1123533.70248021	1124340.18382718	1127566.10921422
335	161271.878661489	3546206.16159606	6	2	334	16.7	50538.5264950799	1128163.94128259	1129295.3648495	1129359.88335725	1135605.43453492	1136411.9158824	1139637.84127157
336	163825.456976107	3603218.97123903	6	2	335	16.75	51071.5662923601	1140256.1928594	1141399.35615795	1141463.87466577	1147741.6850974	1148548.16644543	1151774.09183667
337	166405.82696259	3660839.61636084	6	2	336	16.8	51607.3997296602	1152412.9024362	1153567.86597421	1153632.38448203	1159942.45416775	1160748.93551627	1163974.86090957
338	169013.128302936	3719071.31986149	6	2	337	16.85	52146.0268069198	1164634.070013	1165800.89429833	1165865.4128062	1172207.74174599	1173014.223095	1176240.14849029
339	171647.500679147	3777917.30464097	6	2	338	16.9	52687.4475242198	1176919.69558961	1178098.44113018	1178162.95963823	1184537.54783213	1185344.02918163	1188569.95457888
340	174309.083773223	3837380.7935993	6	2	339	16.95	53231.6618815204	1189269.7791666	1190460.50647035	1190525.02497825	1196931.87242624	1197738.35377622	1200964.27917538
341	176998.017267162	3897465.00963646	6	2	340	17	53778.6698787799	1201684.3207432	1202887.09031811	1202951.60882621	1209390.71552836	1210197.19687879	1213423.12227983
342	179714.440842966	3958173.17565247	6	2	341	17.05	54328.4715160797	1214163.3203202	1215378.1926743	1215442.71118224	1221914.0771385	1222720.55848939	1225946.48389228
343	182458.494182634	4019508.51454731	6	2	342	17.1	54881.0667933599	1226706.7778968	1227933.81353814	1227998.33204628	1234501.95725671	1235308.43860807	1238534.36401275
344	185230.316968166	4081474.24922099	6	2	343	17.15	55436.4557106403	1239314.69347361	1240553.95291029	1240618.47141849	1247154.35588306	1247960.83723483	1251186.76264129
345	188030.048881563	4144073.60257351	6	2	344	17.2	55994.63826794	1251987.06705039	1253238.61079054	1253303.12929875	1259871.27301752	1260677.75436974	1263903.67977792
346	190857.829604824	4207309.79750488	6	2	345	17.25	56555.6144652196	1264723.89862739	1265987.78717917	1266052.30568721	1272652.70866018	1273459.1900128	1276685.11542268
347	193713.798819949	4271186.05691508	6	2	346	17.3	57119.3843025004	1277525.18820401	1278801.48207562	1278866.00058388	1285498.66281102	1286305.14416408	1289531.06957562
348	196598.096208938	4335705.60370412	6	2	347	17.35	57685.9477797797	1290390.9357808	1291679.69548046	1291744.21398877	1298409.13547014	1299215.61682358	1302441.54223676
349	199510.861453792	4400871.660772	6	2	348	17.4	58255.3048970801	1303321.14135761	1304622.42739359	1304686.94590188	1311384.12663753	1312190.60799137	1315416.53340613
350	202452.23423651	4466687.45101872	6	2	349	17.45	58827.4556543602	1316315.80493439	1317629.67781499	1317694.19632329	1324423.63631324	1325230.11766744	1328456.04308378
351	205422.354239092	4533156.19734428	6	2	350	17.5	59402.40005164	1329374.9265112	1330701.44674474	1330765.96525306	1337527.66449724	1338334.14585186	1341560.07126973
352	208421.361143538	4600281.12264867	6	2	351	17.55	59980.1380889199	1342498.50608781	1343837.73418265	1343902.25269119	1350696.21118965	1351502.69254462	1354728.617964
353	211449.394631849	4668065.44983191	6	2	352	17.6	60560.6697662198	1355686.5436648	1357038.54012933	1357103.05863771	1363929.27639044	1364735.7577458	1367961.68316665
354	214506.594386024	4736512.40179399	6	2	353	17.65	61143.9950835	1368939.0392416	1370303.86458423	1370368.3830926	1377226.86009968	1378033.34145539	1381259.26687769
355	217593.100088063	4805625.20143491	6	2	354	17.7	61730.1140407799	1382255.9928184	1383633.70754758	1383698.22605602	1390588.96231736	1391395.44367343	1394621.36909715
356	220709.051419967	4875407.07165466	6	2	355	17.75	62319.0266380802	1395637.40439499	1397028.06901919	1397092.58752783	1404015.58304353	1404822.06439994	1408047.98982506
357	223854.588063735	4945861.23535326	6	2	356	17.8	62910.7328753598	1409083.27397201	1410486.94899974	1410551.46750818	1417506.72227822	1418313.20363496	1421539.12906144
358	227029.849701367	5016990.91543069	6	2	357	17.85	63505.2327526401	1422593.6015486	1424010.34748838	1424074.86599702	1431062.38002146	1431868.86137851	1435094.78680635
359	230234.976014863	5088799.33478697	6	2	358	17.9	64102.5262699201	1436168.3871256	1437598.26448599	1437662.78299445	1444682.55627324	1445489.03763063	1448714.96305978
360	233470.106686224	5161289.71632208	6	2	359	17.95	64702.6134272199	1449807.6307022	1451250.69999178	1451315.21850043	1458367.25103362	1459173.73239134	1462399.65782178
361	236735.381397449	5234465.28293603	6	2	360	18	65305.4942245001	1463511.332279	1464967.65400638	1465032.17251509	1472116.46430264	1472922.94566066	1476148.87109237
362	240030.939830538	5308329.25752882	6	2	361	18.05	65911.16866178	1477279.4918558	1478749.12652961	1478813.64503831	1485930.19608028	1486736.67743862	1489962.60287156
363	243356.921667491	5382884.86300046	6	2	362	18.1	66519.6367390599	1491112.1094328	1492595.1175617	1492659.63607022	1499808.44636658	1500614.92772524	1503840.85315941
364	246713.466590309	5458135.32225093	6	2	363	18.15	67130.8984563599	1505009.18500939	1506505.62710207	1506570.14561082	1513751.21516159	1514557.69652054	1517783.62195591
365	250100.714280991	5534083.85818024	6	2	364	18.2	67744.9538136402	1518970.7185862	1520480.65515136	1520545.17366012	1527758.50246532	1528564.98382456	1531790.90926111
366	253518.804421537	5610733.69368839	6	2	365	18.25	68361.8028109201	1532996.710163	1534520.20170936	1534584.72021808	1541830.3082778	1542636.78963731	1545862.71507501
367	256967.876693947	5688088.05167538	6	2	366	18.3	68981.4454482001	1547087.15973981	1548624.26677613	1548688.78528486	1555966.63259902	1556773.11395881	1559999.03939766
368	260448.070780222	5766150.1550412	6	2	367	18.35	69603.8817255001	1561242.0673164	1562792.85035146	1562857.36886042	1570167.47542902	1570973.95678911	1574199.88222906
369	263959.526362361	5844923.22668587	6	2	368	18.4	70229.1116427793	1575461.43289341	1577025.952436	1577090.47094478	1584432.83676783	1585239.3181282	1588465.24356925
370	267502.383122364	5924410.48950938	6	2	369	18.45	70857.1352000604	1589745.2564702	1591323.57302915	1591388.09153791	1598762.7166155	1599569.19797611	1602795.12341824
371	271076.780742232	6004615.16641173	6	2	370	18.5	71487.9523973598	1604093.538047	1605685.71213115	1605750.23063997	1613157.11497199	1613963.59633288	1617189.52177606
372	274682.858903964	6085540.48029291	6	2	371	18.55	72121.5632346401	1618506.27762359	1620112.36974179	1620176.88825081	1627616.03183735	1628422.51319851	1631648.43864273
373	278320.75728956	6167189.65405294	6	2	372	18.6	72757.9677119199	1632983.47520061	1634603.54586176	1634668.06437057	1642139.46721164	1642945.94857302	1646171.87401826
374	281990.61558102	6249565.9105918	6	2	373	18.65	73397.1658292005	1647525.13077719	1649159.24049018	1649223.75899919	1656727.42109481	1657533.90245644	1660759.82790268
375	285692.573460345	6332672.47280951	6	2	374	18.7	74039.1575864994	1662131.24435421	1663779.45362797	1663843.97213679	1671379.89348691	1672186.37484879	1675412.30029601
376	289426.770609534	6416512.56360605	6	2	375	18.75	74683.9429837803	1676801.81593079	1678464.18527427	1678528.70378331	1686096.88438796	1686903.36575008	1690129.29119829
377	293193.346710587	6501089.40588143	6	2	376	18.8	75331.5220210596	1691536.8455076	1693213.43542975	1693277.95393881	1700878.393798	1701684.87516035	1704910.8006095
378	296992.441445504	6586406.22253566	6	2	377	18.85	75981.8946983409	1706336.33308459	1708027.2040944	1708091.72260324	1715724.42171701	1716530.90307961	1719756.82852969
379	300824.194496286	6672466.23646872	6	2	378	18.9	76635.0610156392	1721200.27866121	1722905.49126768	1722970.00977672	1730634.96814505	1731441.44950786	1734667.37495886
380	304688.745544932	6759272.67058062	6	2	379	18.95	77291.0209729208	1736128.68223799	1737848.29695013	1737912.81545921	1745610.03308209	1746416.51444514	1749642.43989704
381	308586.234273442	6846828.74777136	6	2	380	19	77949.7745701997	1751121.5438148	1752855.62114165	1752920.1396507	1760649.61652818	1761456.09789145	1764682.02334424
382	312516.800363817	6935137.69094094	6	2	381	19.05	78611.3218075002	1766178.8633916	1767927.46384221	1767991.98235128	1775753.71848335	1776560.19984684	1779786.12530049
383	316480.583498056	7024202.72298936	6	2	382	19.1	79275.6626847794	1781300.6409684	1783063.82505185	1783128.34356094	1790922.33894759	1791728.82031128	1794954.7457658
384	320477.723358159	7114027.06681662	6	2	383	19.15	79942.7972020605	1796486.87654519	1798264.70477057	1798329.22327965	1806155.47792091	1806961.95928483	1810187.88474018
385	324508.359626126	7204613.94532272	6	2	384	19.2	80612.72535934	1811737.57012201	1813530.10299843	1813594.62150749	1821453.13540337	1822259.61676747	1825485.54222366
386	328572.631983958	7295966.58140765	6	2	385	19.25	81285.44715664	1827052.7216986	1828860.01973517	1828924.53824447	1836815.31139494	1837621.79275926	1840847.71821626
387	332670.680113653	7388088.19797143	6	2	386	19.3	81960.9625939	1842432.33127559	1844254.45498145	1844318.97349054	1852242.00589567	1853048.48726019	1856274.41271798
388	336802.643697214	7480982.01791405	6	2	387	19.35	82639.2716712202	1857876.39885241	1859713.40873672	1859777.9272458	1867733.21890555	1868539.70027026	1871765.62572886
389	340968.662416638	7574651.2641355	6	2	388	19.4	83320.3743884794	1873384.924429	1875236.88100093	1875301.39951023	1883288.9504246	1884095.43178952	1887321.35724888
390	345168.875953927	7669099.1595358	6	2	389	19.45	84004.2707457801	1888957.90800599	1890824.87177473	1890889.39028385	1898909.20045285	1899715.68181796	1902941.60727809
391	349403.42399108	7764328.92701493	6	2	390	19.5	84690.9607430606	1904595.3495826	1906477.38105734	1906541.89956663	1914593.96899034	1915400.4503556	1918626.37581649
392	353672.446210097	7860343.78947291	6	2	391	19.55	85380.4443803395	1920297.24915959	1922194.40884955	1922258.92735867	1930343.25603702	1931149.73740247	1934375.6628641
393	357976.082292978	7957146.96980972	6	2	392	19.6	86072.7216576203	1936063.60673621	1937975.95515063	1938040.4736599	1946157.06159293	1946963.54295858	1950189.46842094
394	362314.471921724	8054741.69092537	6	2	393	19.65	86767.7925749193	1951894.42231299	1953822.01996111	1953886.53847045	1962035.38565812	1962841.86702393	1966067.79248699
395	366687.754778334	8153131.17571986	6	2	394	19.7	87465.6571322004	1967789.6958898	1969732.60328087	1969797.12179019	1977978.22823255	1978784.70959853	1982010.63506231
396	371096.070544808	8252318.6470932	6	2	395	19.75	88166.31532948	1983749.4274668	1985707.70511011	1985772.22361923	1993985.58931626	1994792.07068244	1998017.99614689
397	375539.558903147	8352307.32794537	6	2	396	19.8	88869.7671667801	1999773.6170434	2001747.32544823	2001811.84395757	2010057.46890927	2010863.95027561	2014089.87574077
398	380018.359535349	8453100.44117638	6	2	397	19.85	89576.0126440402	2015862.26462018	2017851.46429582	2017915.9828052	2026193.8670116	2027000.3483781	2030226.27384393
399	384532.612123417	8554701.20968623	6	2	398	19.9	90285.0517613604	2032015.37019704	2034020.12165282	2034084.64016207	2042394.78362325	2043201.26498991	2046427.19045637
400	389082.456349348	8657112.85637492	6	2	399	19.95	90996.8845186196	2048232.93377377	2050253.29751902	2050317.81602835	2058660.21874422	2059466.70011103	2062692.62557817
401	393668.031895144	8760338.60414244	6	2	400	20	91711.5109159204	2064514.95535042	2066550.99189447	2066615.51040397	2074990.17237453	2075796.65374153	2079022.57920928
402	398289.478442803	8864381.67588881	6	2	401	20.05	92428.93095318	2080861.4349274	2082913.20477961	2082977.72328893	2091384.6445142	2092191.12588136	2095417.05134972
403	402946.935674327	8969245.29451402	6	2	402	20.1	93149.1446304799	2097272.37250421	2099339.93617395	2099404.45468323	2107843.63516327	2108650.1165306	2111876.04199955
404	407640.543271716	9074932.68291807	6	2	403	20.15	93872.1519477793	2113747.76808098	2115831.18607762	2115895.70458699	2124367.14432169	2125173.62568915	2128399.55115878
405	412370.440916969	9181447.06400095	6	2	404	20.2	94597.9529050598	2130287.62165759	2132386.95449052	2132451.47300006	2140955.17198952	2141761.65335716	2144987.57882732
406	417136.768292086	9288791.66066268	6	2	405	20.25	95326.547502341	2146891.93323463	2149007.24141327	2149071.75992256	2157607.71816679	2158414.19953452	2161640.12500535
407	421939.665079067	9396969.69580324	6	2	406	20.3	96057.9357396194	2163560.70281118	2165692.04684493	2165756.56535445	2174324.78285344	2175131.26422136	2178357.18969271
408	426779.270959912	9505984.39232265	6	2	407	20.35	96792.1176168998	2180293.9303882	2182441.37078649	2182505.88929581	2191106.3660496	2191912.8474176	2195138.77288951
409	431655.725616622	9615838.97312089	6	2	408	20.4	97529.0931342007	2197091.61596481	2199255.21323707	2199319.73174659	2207952.46775505	2208758.94912323	2211984.87459574
410	436569.168731196	9726536.66109797	6	2	409	20.45	98268.8622914802	2213953.75954159	2216133.57419727	2216198.09270683	2224863.0879701	2225669.56933838	2228895.49481144
411	441519.739985634	9838080.6791539	6	2	410	20.5	99011.4250887593	2230880.36111861	2233076.45366719	2233140.97217664	2241838.2266945	2242644.70806296	2245870.63353657
412	446507.579061937	9950474.25018866	6	2	411	20.55	99756.7815260601	2247871.42069519	2250083.85164612	2250148.37015565	2258877.88392852	2259684.36529697	2262910.2907712
413	451532.825642104	10063720.5971023	6	2	412	20.6	100504.931603341	2264926.93827279	2267155.76813556	2267220.28664439	2275982.05967193	2276788.54104052	2280014.46651528
414	456595.619408135	10177822.9427947	6	2	413	20.65	101255.87532062	2282046.913848	2284292.2031321	2284356.72164241	2293150.75392477	2293957.23529363	2297183.16076884
415	461696.10004203	10292784.510166	6	2	414	20.7	102009.612677899	2299231.34742603	2301493.15664097	2301557.67515022	2310383.96668725	2311190.44805611	2314416.37353187
416	466834.40722579	10408608.5221161	6	2	415	20.75	102766.143675201	2316480.239002	2318758.62865729	2318823.14716722	2327681.69795914	2328488.17932826	2331714.10480449
417	472010.680641414	10525298.2015451	6	2	416	20.8	103525.46831248	2333793.58858	2336088.61918517	2336153.1376939	2345043.9477405	2345850.4291098	2349076.35458656
418	477225.059970902	10642856.7713529	6	2	417	20.85	104287.586589759	2351171.39615599	2353483.12822056	2353547.64673011	2362470.71603144	2363277.19740093	2366503.12287819
419	482477.684896254	10761287.4544395	6	2	418	20.9	105052.49850704	2368613.661732	2370942.15576552	2371006.67427587	2379962.0028322	2380768.48420158	2383994.40967933
420	487768.695099471	10880593.473705	6	2	419	20.95	105820.204064341	2386120.38530998	2388465.701822	2388530.22033078	2397517.80814212	2398324.28951184	2401550.21499006
421	493098.230262552	11000778.0520493	6	2	420	21	106590.703261619	2403691.56688601	2406053.7663861	2406118.28489566	2415138.13196201	2415944.61333162	2419170.53881033
422	498466.430067497	11121844.4123724	6	2	421	21.05	107363.996098901	2421327.20646199	2423706.34945972	2423770.86797051	2432822.97429108	2433629.45566104	2436855.38114014
423	503873.434196307	11243795.7775744	6	2	422	21.1	108140.082576199	2439027.30404001	2441423.45104495	2441487.96955414	2450572.33512993	2451378.81649996	2454604.74197956
424	509319.38233098	11366635.3705553	6	2	423	21.15	108918.96269346	2456791.85961802	2459205.07113977	2459269.58964816	2468386.21447838	2469192.69584853	2472418.62132855
425	514804.414153519	11490366.4142149	6	2	424	21.2	109700.636450781	2474620.87319199	2477051.20974016	2477115.72825138	2486264.61233643	2487071.09370659	2490297.01918716
426	520328.669345921	11614992.1314535	6	2	425	21.25	110485.10384804	2492514.34477199	2494961.86685617	2495026.3853642	2504207.5287041	2505014.01007446	2508239.93555536
427	525892.287590187	11740515.7451708	6	2	426	21.3	111272.36488532	2510472.27434602	2512937.04247584	2513001.56098625	2522214.96358158	2523021.44495175	2526247.37043316
428	531495.408568318	11866940.478267	6	2	427	21.35	112062.419562619	2528494.66192398	2530976.73660907	2531041.25511872	2540286.91696849	2541093.39833877	2544319.3238206
429	537138.171962313	11994269.553642	6	2	428	21.4	112855.2678799	2546581.5075	2549080.94924999	2549145.46776004	2558423.38886485	2559229.87023543	2562455.79571766
430	542820.717454173	12122506.1941959	6	2	429	21.45	113650.9098372	2564732.81107802	2567249.68040255	2567314.19891178	2576624.37927105	2577430.86064173	2580656.78612439
431	548543.184725896	12251653.6228286	6	2	430	21.5	114449.345434459	2582948.57265402	2585482.93006274	2585547.44857278	2594889.8881869	2595696.36955769	2598922.29504074
432	554305.713459484	12381715.0624402	6	2	431	21.55	115250.574671761	2601228.79223198	2603780.69823455	2603845.21674345	2613219.91561242	2614026.39698331	2617252.32246673
433	560108.443336937	12512693.7359306	6	2	432	21.6	116054.597549059	2619573.46980799	2622142.98491408	2622207.50342337	2631614.46154761	2632420.9429186	2635646.8684024
434	565951.514040253	12644592.8661998	6	2	433	21.65	116861.41406632	2637982.60538403	2640569.79010332	2640634.30861377	2650073.52599248	2650880.00736346	2654105.93284776
435	571835.065251434	12777415.6761478	6	2	434	21.7	117671.02422362	2656456.19895998	2659061.11380216	2659125.63231306	2668597.10894703	2669403.59031822	2672629.51580279
436	577759.236652479	12911165.3886748	6	2	435	21.75	118483.428020901	2674994.25053999	2677616.95601473	2677681.47452244	2687185.21041128	2687991.69178246	2691217.61726752
437	583724.167925388	13045845.2266805	6	2	436	21.8	119298.625458179	2693596.76011402	2696237.31673103	2696301.83524151	2705837.83038504	2706644.31175651	2709870.23724189
438	589729.998752162	13181458.4130651	6	2	437	21.85	120116.61653548	2712263.72769199	2714922.19596098	2714986.7144707	2724554.9688687	2725361.45024027	2728587.37572602
439	595776.868814799	13318008.1707285	6	2	438	21.9	120937.401252741	2730995.15326798	2733671.59369866	2733736.1122088	2743336.62586208	2744143.10723374	2747369.03271986
440	601864.917795301	13455497.7225708	6	2	439	21.95	121760.979610039	2749791.036846	2752485.50994809	2752550.02845702	2762182.80136539	2762989.28273693	2766215.20822337
441	607994.285375668	13593930.2914919	6	2	440	22	122587.35160734	2768651.37842201	2771363.94470524	2771428.46321496	2781093.49537803	2781899.97674986	2785125.90223665
442	614165.111237898	13733309.1003918	6	2	441	22.05	123416.517244601	2787576.177998	2790306.89797211	2790371.41648265	2800068.7079006	2800875.18927242	2804101.11475971
443	620377.535063993	13873637.3721706	6	2	442	22.1	124248.476521899	2806565.43557599	2809314.36975072	2809378.88826008	2819108.43893292	2819914.92030483	2823140.84579242
444	626631.696535952	14014918.3297282	6	2	443	22.15	125083.229439182	2825619.151152	2828386.36003709	2828450.87854725	2838212.688475	2839019.16984699	2842245.09533487
445	632927.735335776	14157155.1959647	6	2	444	22.2	125920.775996479	2844737.32473001	2847522.86883523	2847587.38734418	2857381.45652683	2858187.937899	2861413.86338717
446	639265.791145463	14300351.19378	6	2	445	22.25	126761.11619374	2863919.956306	2866723.8961411	2866788.41465088	2876614.74308843	2877421.22446059	2880647.14994914
447	645646.003647015	14444509.5460741	6	2	446	22.3	127604.250031039	2883167.04588201	2885989.44195677	2886053.96046734	2895912.5481598	2896719.02953204	2899944.95502092
448	652068.512522432	14589633.4757471	6	2	447	22.35	128450.177508341	2902478.59345999	2905319.50628419	2905384.02479358	2915274.87174096	2916081.35311327	2919307.27860248
449	658533.457453712	14735726.2056989	6	2	448	22.4	129298.8986256	2921854.59903602	2924714.08911943	2924778.60762961	2934701.71383189	2935508.19520429	2938734.12069382
450	665040.978122857	14882790.9588296	6	2	449	22.45	130150.413382901	2941295.06261401	2944173.19046643	2944237.70897542	2954193.07443262	2954999.555805	2958225.48129489
451	671591.214211866	15030830.9580391	6	2	450	22.5	131004.72178018	2960799.98418998	2963696.81032121	2963761.32883103	2973748.95354315	2974555.43491561	2977781.3604058
452	678184.305402739	15179849.4262274	6	2	451	22.55	131861.823817459	2980369.36376601	2983284.94868584	2983349.46719644	2993369.35116348	2994175.83253611	2997401.75802647
453	684820.391377477	15329849.5862946	6	2	452	22.6	132721.71949476	3000003.20134401	3002937.60556226	3003002.12407166	3013054.26729362	3013860.74866623	3017086.674157
454	691499.611818079	15480834.6611406	6	2	453	22.65	133584.408812041	3019701.49691999	3022654.78094646	3022719.29945669	3032803.70193359	3033610.18330627	3036836.10879733
455	698222.106406545	15632807.8736655	6	2	454	22.7	134449.89176932	3039464.250498	3042436.47484252	3042500.99335154	3052617.65508317	3053424.13645613	3056650.06194748
456	704988.014824875	15785772.4467692	6	2	455	22.75	135318.1683666	3059291.462074	3062282.68724639	3062347.20575621	3072496.12674278	3073302.60811581	3076528.53360741
457	711797.47675507	15939731.6033517	6	2	456	22.8	136189.2386039	3079183.13164998	3082193.41816007	3082257.93667073	3092439.11691243	3093245.59828533	3096471.52377722
458	718650.631879129	16094688.5663131	6	2	457	22.85	137063.102481179	3099139.259228	3102168.66758564	3102233.18609468	3112446.62559151	3113253.10696469	3116479.03245686
459	725547.619879052	16250646.5585533	6	2	458	22.9	137939.759998461	3119159.84480403	3122208.43551906	3122272.95402887	3132518.65278065	3133325.13415389	3136551.05964635
460	732488.580436839	16407608.8029723	6	2	459	22.95	138819.21115574	3139244.88837998	3142312.72196224	3142377.24047332	3152655.19847963	3153461.67985284	3156687.60534563
461	739473.653234491	16565578.5224702	6	2	460	23	139701.45595304	3159394.38995801	3162481.52691736	3162546.0454268	3172856.26268848	3173662.74406175	3176888.66955481
462	746502.977954007	16724558.939947	6	2	461	23.05	140586.49439032	3179608.34953599	3182714.85038228	3182779.36889056	3193121.84540718	3193928.32678053	3197154.25227385
463	753576.694277387	16884553.2783025	6	2	462	23.1	141474.3264676	3199886.76710997	3203012.69235308	3203077.21086458	3213451.94663576	3214258.42800917	3217484.35350276
464	760694.941886632	17045564.7604369	6	2	463	23.15	142364.9521849	3220229.64268804	3223375.05283784	3223439.57134808	3233846.5663742	3234653.04774768	3237878.97324153
465	767857.86046374	17207596.6092502	6	2	464	23.2	143258.371542159	3240636.97626598	3243801.93183234	3243866.45034105	3254305.70462252	3255112.18599596	3258338.11149013
466	775065.589690713	17370652.0476423	6	2	465	23.25	144154.58453946	3261108.76784205	3264293.32933486	3264357.84784471	3274829.36138072	3275635.84275424	3278861.76824866
467	782318.269249551	17534734.2985132	6	2	466	23.3	145053.59117676	3281645.01741797	3284849.24534711	3284913.76385783	3295417.53664863	3296224.0180224	3299449.94351707
468	789616.038822252	17699846.584763	6	2	467	23.35	145955.391454019	3302245.72499603	3305469.67987139	3305534.19838046	3316070.23042682	3316876.71180045	3320102.63729538
469	796959.038090818	17865992.1292916	6	2	468	23.4	146859.985371321	3322910.890572	3326154.63290347	3326219.15141337	3336787.44271471	3337593.9240884	3340819.84958358
470	804347.406737248	18033174.154999	6	2	469	23.45	147767.372928599	3343640.51414795	3346904.10444545	3346968.62295621	3357569.1735123	3358375.65488625	3361601.58038162
471	811781.284443543	18201395.8847853	6	2	470	23.5	148677.5541259	3364434.59572598	3367718.09449941	3367782.61300894	3378415.42282	3379221.90419401	3382447.82968963
472	819260.810891701	18370660.5415504	6	2	471	23.55	149590.528963162	3385293.13530207	3388596.60306133	3388661.12157158	3399326.19063761	3400132.67201159	3403358.59750754
473	826786.125763724	18540971.3481944	6	2	472	23.6	150506.297440459	3406216.13288	3409539.63013502	3409604.14864414	3420301.47696514	3421107.95833928	3424333.88383537
474	834357.368741612	18712331.5276172	6	2	473	23.65	151424.859557759	3427203.58845599	3430547.17571668	3430611.69422663	3441341.2818026	3442147.7631768	3445373.68867307
475	841974.679507363	18884744.3027188	6	2	474	23.7	152346.215315021	3448255.50203197	3451619.23980826	3451683.75831901	3462445.60514999	3463252.08652414	3466478.01202074
476	849638.197742979	19058212.8963993	6	2	475	23.75	153270.364712321	3469371.87361002	3472755.82241184	3472820.34092135	3483614.4470073	3484420.92838151	3487646.85387829
477	857348.063130459	19232740.5315586	6	2	476	23.8	154197.3077496	3490552.70318598	3493956.92352326	3494021.44203362	3504847.80737455	3505654.28874882	3508880.21424587
478	865104.415351803	19408330.4310968	6	2	477	23.85	155127.044426878	3511797.99076401	3515222.5431467	3515287.06165584	3526145.68625175	3526952.16762607	3530178.09312329
479	872907.394089011	19584985.8179138	6	2	478	23.9	156059.574744161	3533107.73634002	3536552.68127806	3536617.19978798	3547508.08363889	3548314.56501326	3551540.4905107
480	880757.139024084	19762709.9149096	6	2	479	23.95	156994.898701459	3554481.93991601	3557947.33791935	3558011.8564301	3568934.99953598	3569741.48091041	3572967.40640806
481	888653.789839021	19941505.9449843	6	2	480	24	157933.016298742	3575920.60149394	3579406.51307252	3579471.03158214	3590426.43394302	3591232.9153175	3594458.84081538
482	896597.486215823	20121377.1310378	6	2	481	24.05	158873.927536039	3597423.72107007	3600930.20673386	3600994.72524415	3611982.38686003	3612788.86823455	3616014.79373259
483	904588.367836488	20302326.6959702	6	2	482	24.1	159817.632413299	3618991.29864797	3622518.41890692	3622582.93741612	3633602.85828699	3634409.33966157	3637635.26515982
484	912626.574383018	20484357.8626814	6	2	483	24.15	160764.1309306	3640623.334224	3644171.14958809	3644235.66809806	3655287.84822392	3656094.32959845	3659320.25509701
485	920712.245537412	20667473.8540714	6	2	484	24.2	161713.423087881	3662319.82780002	3665888.39877921	3665952.91728996	3677037.35667082	3677843.83804551	3681069.76354412
486	928845.520981671	20851677.8930403	6	2	485	24.25	162665.508885181	3684080.77937797	3687670.16648223	3687734.68499183	3698851.38362771	3699657.86500234	3702883.79050124
487	937026.540397793	21036973.202488	6	2	486	24.3	163620.38832244	3705906.18895404	3709516.45269335	3709580.97120369	3720729.92909455	3721536.41046935	3724762.33596835
488	945255.44346778	21223363.0053146	6	2	487	24.35	164578.061399739	3727796.05653197	3731427.25741631	3731491.77592552	3742672.9930714	3743479.47444613	3746705.39994544
489	953532.369873632	21410850.52442	6	2	488	24.4	165538.528117039	3749750.38210802	3753402.58064738	3753467.09915735	3764680.57555802	3765487.05693301	3768712.98243246
490	961857.459297347	21599438.9827042	6	2	489	24.45	166501.7884743	3771769.16568398	3775442.42238835	3775506.94089915	3786752.67655504	3787559.15792987	3790785.08342957
491	970230.851420927	21789131.6030673	6	2	490	24.5	167467.8424716	3793852.40726203	3797546.78264139	3797611.30115096	3808889.29606166	3809695.77743674	3812921.70293657
492	978652.685926371	21979931.6084092	6	2	491	24.55	168436.690108881	3816000.10683797	3819715.66140233	3819780.17991235	3831090.43407867	3831896.91545359	3835122.84095361
493	987123.102495679	22171842.22163	6	2	492	24.6	169408.331386161	3838212.26441599	3841949.05867535	3842013.57718455	3853356.09060528	3854162.57198036	3857388.49748066
494	995642.240810852	22364866.6656295	6	2	493	24.65	170382.76630346	3860488.87998998	3864246.97445434	3864311.49296596	3875686.2656421	3876492.74701722	3879718.67251766
495	1004210.24055389	22559008.163308	6	2	494	24.7	171359.994860759	3882829.95356999	3886609.40874936	3886673.92725818	3898080.95918893	3898887.44056409	3902113.36606476
496	1012827.24140679	22754269.9375652	6	2	495	24.75	172340.017058	3905235.48514403	3909036.36154842	3909100.8800596	3920540.17124577	3921346.65262098	3924572.57812178
497	1021493.38305155	22950655.2113014	6	2	496	24.8	173322.832895201	3927705.47472402	3931527.83286344	3931592.35137184	3943063.90181263	3943870.38318788	3947096.30868886
498	1030208.80517018	23148167.2074163	6	2	497	24.85	174308.442372601	3950239.92229797	3954083.82268245	3954148.34119331	3965652.15088931	3966458.63226481	3969684.55776596
499	1038973.64744468	23346809.1488101	6	2	498	24.9	175296.845489999	3972838.827876	3976704.33101556	3976768.84952558	3988304.91847642	3989111.39985165	3992337.32535303
500	1047788.04955704	23546584.2583827	6	2	499	24.95	176288.0422472	3995502.19145201	3999389.35785667	3999453.87636707	4011022.20457315	4011828.68594873	4015054.61145018
501	1056652.15118926	23747495.7590342	6	2	500	25	177282.032644399	4018230.01303002	4022138.90320981	4022203.42171903	4033804.00918031	4034610.49055563	4037836.41605735
502	1065566.09202335	23949546.8736645	6	2	501	25.05	178278.816681802	4041022.29260594	4044952.96707089	4045017.48558099	4056650.3322971	4057456.81367267	4060682.73917455
503	1074530.0117413	24152740.8251736	6	2	502	25.1	179278.394359001	4063879.03018206	4067831.54944221	4067896.06795299	4079561.17392433	4080367.65529974	4083593.58080174
504	1083544.05002511	24357080.8364616	6	2	503	25.15	180280.765676196	4086800.22575997	4090774.65032535	4090839.16883503	4102536.53406121	4103343.01543686	4106568.94093902
505	1092608.34655679	24562570.1304284	6	2	504	25.2	181285.930633601	4109785.879336	4113782.26971667	4113846.78822712	4125576.41270852	4126382.89408402	4129608.81958634
506	1101723.04101834	24769211.9299741	6	2	505	25.25	182293.889231002	4132835.99091403	4136854.40762004	4136918.92612964	4148680.80986549	4149487.29124122	4152713.21674371
507	1110888.27309174	24977009.4579986	6	2	506	25.3	183304.641467999	4155950.56048997	4159991.06403134	4160055.58254143	4171849.72553271	4172656.20690838	4175882.13241107
508	1120104.18245902	25185965.937402	6	2	507	25.35	184318.187345602	4179129.58806798	4183192.23895479	4183256.75746405	4195083.15971017	4195889.64108578	4199115.56658854
509	1129370.90880215	25396084.5910841	6	2	508	25.4	185334.5268626	4202373.07364203	4206457.93238432	4206522.45089595	4218381.11239731	4219187.59377305	4222413.51927601
510	1138688.59180315	25607368.6419452	6	2	509	25.45	186353.660019999	4225681.01722196	4229788.14432979	4229852.66283829	4241743.58359489	4242550.06497048	4245775.99047364
511	1148057.37114402	25819821.312885	6	2	510	25.5	187375.5868174	4249053.41879606	4253182.87477951	4253247.3932907	4265170.57330214	4265977.05467796	4269202.98018122
512	1157477.38650675	26033445.8268037	6	2	511	25.55	188400.3072546	4272490.27837396	4276642.12374306	4276706.64225318	4288662.08151965	4289468.56289552	4292694.48839893
513	1166948.77757334	26248245.4066013	6	2	512	25.6	189427.821331802	4295991.59595199	4300165.89121683	4300230.40972572	4312218.10824724	4313024.58962313	4316250.51512665
514	1176471.6840258	26464223.2751776	6	2	513	25.65	190458.1290492	4319557.37152606	4323754.17719672	4323818.69570833	4335838.65348489	4336645.13486083	4339871.06036454
515	1186046.24554612	26681382.6554329	6	2	514	25.7	191491.230406398	4343187.60510594	4347406.98169247	4347471.50020101	4359523.71723243	4360330.19860859	4363556.1241124
516	1195672.60181631	26899726.7702669	6	2	515	25.75	192527.125403802	4366882.29668006	4371124.30469256	4371188.82320377	4383273.29949043	4384079.78086644	4387305.70637039
517	1205350.89251836	27119258.8425798	6	2	516	25.8	193565.814040997	4390641.44625798	4394906.1462065	4394970.66471661	4407087.40025832	4407893.88163426	4411119.8071384
518	1215081.25733427	27339982.0952716	6	2	517	25.85	194607.296318202	4414465.05383596	4418752.5062306	4418817.02473914	4430966.01953609	4431772.50091227	4434998.42641655
519	1224863.83594605	27561899.7512421	6	2	518	25.9	195651.572235599	4438353.11941005	4442663.3847609	4442727.90327253	4454909.15732435	4455715.63870036	4458941.56420478
520	1234698.7680357	27785015.0333915	6	2	519	25.95	196698.641793001	4462305.64298801	4466638.78180516	4466703.30031563	4478916.8136223	4479723.29499855	4482949.2205031
521	1244586.1932852	28009331.1646198	6	2	520	26	197748.504989999	4486322.62456596	4490678.69735947	4490743.21586842	4502988.98843073	4503795.46980681	4507021.39531151
522	1254526.25137658	28234851.3678269	6	2	521	26.05	198801.161827599	4510404.06414203	4514783.13142204	4514847.64993209	4527125.68174887	4527932.16312519	4531158.08862996
523	1264519.08199181	28461578.8659128	6	2	522	26.1	199856.612304598	4534549.96171795	4538952.08399451	4539016.60250545	4551326.89357731	4552133.37495355	4555359.30045861
524	1274564.82481291	28689516.8817776	6	2	523	26.15	200914.856422003	4558760.31729601	4563185.55507925	4563250.07358894	4575592.62391583	4576399.10529221	4579625.03079726
525	1284663.61952188	28918668.6383212	6	2	524	26.2	201975.8941794	4583035.13087198	4587483.54467199	4587548.06318211	4599922.87276466	4600729.35414078	4603955.27964605
526	1294815.60580071	29149037.3584437	6	2	525	26.25	203039.725576597	4607374.40245003	4611846.05277691	4611910.5712862	4624317.6401232	4625124.12149955	4628350.04700495
527	1305020.9233314	29380626.2650449	6	2	526	26.3	204106.3506138	4631778.13202403	4636273.0793879	4636337.59789958	4648776.92599205	4649583.40736843	4652809.33287391
528	1315279.71179596	29613438.5810251	6	2	527	26.35	205175.769291203	4656246.31960399	4660764.62451495	4660829.14302387	4673300.73037101	4674107.21174732	NA
529	1325592.11087638	29847477.529284	6	2	528	26.4	206247.981608398	4680778.96517798	4685320.68814614	4685385.20665746	4697889.05326007	4698695.53463651	NA
530	1335958.26025467	30082746.3327219	6	2	529	26.45	207322.987565799	4705376.068758	4709941.27029347	4710005.78880198	4722541.89465926	4723348.37603573	NA
531	1346378.29961282	30319248.2142385	6	2	530	26.5	208400.787163	4730037.63033196	4734626.37094487	4734690.88945583	4747259.25456836	4748065.73594506	NA
532	1356852.36863283	30556986.396734	6	2	531	26.55	209481.380400201	4754763.64991002	4759375.99011047	4759440.50862057	4772041.13298798	4772847.61436441	NA
533	1367380.60699671	30795964.1031083	6	2	532	26.6	210564.767277599	4779554.12748605	4784190.12778418	4784254.64629465	4796887.52991733	4797694.01129409	NA
534	1377963.15438645	31036184.5562615	6	2	533	26.65	211650.947794802	4804409.06306393	4809068.78396986	4809133.30247926	4821798.4453572	4822604.92673369	NA
535	1388600.15048406	31277650.9790935	6	2	534	26.7	212739.921952197	4829328.45664002	4834011.95866387	4834076.47717399	4846773.87930679	4847580.36068351	NA
536	1399291.73497153	31520366.5945043	6	2	535	26.75	213831.689749402	4854312.30821602	4859019.65186792	4859084.17037883	4871813.83176692	4872620.31314347	NA
537	1410038.04753087	31764334.625394	6	2	536	26.8	214926.251186798	4879360.61779402	4884091.86358411	4884156.38209382	4896918.30273678	4897724.78411356	NA
538	1420839.22784407	32009558.2946625	6	2	537	26.85	216023.606264	4904473.38537	4909228.5938084	4909293.11231894	4922087.29221716	NA	NA
539	1431695.41559313	32256040.8252099	6	2	538	26.9	217123.754981202	4929650.61094798	4934429.84254482	4934494.36105458	4947320.8002073	NA	NA
540	1442606.75046006	32503785.4399361	6	2	539	26.95	218226.697338601	4954892.29452401	4959695.60978945	4959760.12829956	4972618.82670777	NA	NA
541	1453573.37212686	32752795.3617412	6	2	540	27	219332.433336	4980198.43610197	4985025.89554614	4985090.4140555	4997981.37171857	NA	NA
542	1464595.42027551	33003073.813525	6	2	541	27.05	220440.962973	5005569.03567597	5010420.699809	5010485.21832078	5023408.43523913	NA	NA
543	1475673.03458804	33254624.0181878	6	2	542	27.1	221552.286250601	5031004.093256	5035880.02258805	5035944.54109659	NA	NA	NA
544	1486806.35474642	33507449.1986293	6	2	543	27.15	222666.403167597	5056503.60883005	5061403.86387126	5061468.38238256	NA	NA	NA
545	1497995.52043267	33761552.5777497	6	2	544	27.2	223783.313724999	5082067.58240797	5086992.22366849	5087056.74217869	NA	NA	NA
546	1509240.67132879	34016937.378449	6	2	545	27.25	224903.017922402	5107696.01398602	5112645.10197601	NA	NA	NA	NA
547	1520541.94711677	34273606.823627	6	2	546	27.3	226025.515759601	5133388.90356004	5138362.49878964	NA	NA	NA	NA
548	NA	NA	6	2	547	27.35	NA	NA	NA	NA	NA	NA	NA
549	NA	NA	6	2	548	27.4	NA	NA	NA	NA	NA	NA	NA
550	NA	NA	6	2	549	27.45	NA	NA	NA	NA	NA	NA	NA
551	NA	NA	6	2	550	27.5	NA	NA	NA	NA	NA	NA	NA
552	NA	NA	6	2	551	27.55	NA	NA	NA	NA	NA	NA	NA
553	NA	NA	6	2	552	27.6	NA	NA	NA	NA	NA	NA	NA
554	NA	NA	6	2	553	27.65	NA	NA	NA	NA	NA	NA	NA
555	NA	NA	6	2	554	27.7	NA	NA	NA	NA	NA	NA	NA
556	NA	NA	6	2	555	27.75	NA	NA	NA	NA	NA	NA	NA
557	NA	NA	6	2	556	27.8	NA	NA	NA	NA	NA	NA	NA
558	NA	NA	6	2	557	27.85	NA	NA	NA	NA	NA	NA	NA
559	NA	NA	6	2	558	27.9	NA	NA	NA	NA	NA	NA	NA
560	NA	NA	6	2	559	27.95	NA	NA	NA	NA	NA	NA	NA
561	NA	NA	6	2	560	28	NA	NA	NA	NA	NA	NA	NA
562	NA	NA	6	2	561	28.05	NA	NA	NA	NA	NA	NA	NA
563	NA	NA	6	2	562	28.1	NA	NA	NA	NA	NA	NA	NA
564	NA	NA	6	2	563	28.15	NA	NA	NA	NA	NA	NA	NA
565	NA	NA	6	2	564	28.2	NA	NA	NA	NA	NA	NA	NA
566	NA	NA	6	2	565	28.25	NA	NA	NA	NA	NA	NA	NA
567	NA	NA	6	2	566	28.3	NA	NA	NA	NA	NA	NA	NA
568	NA	NA	6	2	567	28.35	NA	NA	NA	NA	NA	NA	NA
569	NA	NA	6	2	568	28.4	NA	NA	NA	NA	NA	NA	NA
570	NA	NA	6	2	569	28.45	NA	NA	NA	NA	NA	NA	NA
571	NA	NA	6	2	570	28.5	NA	NA	NA	NA	NA	NA	NA
572	NA	NA	6	2	571	28.55	NA	NA	NA	NA	NA	NA	NA
573	NA	NA	6	2	572	28.6	NA	NA	NA	NA	NA	NA	NA
574	NA	NA	6	2	573	28.65	NA	NA	NA	NA	NA	NA	NA
575	NA	NA	6	2	574	28.7	NA	NA	NA	NA	NA	NA	NA
576	NA	NA	6	2	575	28.75	NA	NA	NA	NA	NA	NA	NA
577	NA	NA	6	2	576	28.8	NA	NA	NA	NA	NA	NA	NA
578	NA	NA	6	2	577	28.85	NA	NA	NA	NA	NA	NA	NA
579	NA	NA	6	2	578	28.9	NA	NA	NA	NA	NA	NA	NA
580	NA	NA	6	2	579	28.95	NA	NA	NA	NA	NA	NA	NA
581	NA	NA	6	2	580	29	NA	NA	NA	NA	NA	NA	NA
582	NA	NA	6	2	581	29.05	NA	NA	NA	NA	NA	NA	NA
583	NA	NA	6	2	582	29.1	NA	NA	NA	NA	NA	NA	NA
584	NA	NA	6	2	583	29.15	NA	NA	NA	NA	NA	NA	NA
585	NA	NA	6	2	584	29.2	NA	NA	NA	NA	NA	NA	NA
586	NA	NA	6	2	585	29.25	NA	NA	NA	NA	NA	NA	NA
587	NA	NA	6	2	586	29.3	NA	NA	NA	NA	NA	NA	NA
588	NA	NA	6	2	587	29.35	NA	NA	NA	NA	NA	NA	NA
589	NA	NA	6	2	588	29.4	NA	NA	NA	NA	NA	NA	NA
590	NA	NA	6	2	589	29.45	NA	NA	NA	NA	NA	NA	NA
591	NA	NA	6	2	590	29.5	NA	NA	NA	NA	NA	NA	NA
592	NA	NA	6	2	591	29.55	NA	NA	NA	NA	NA	NA	NA
593	NA	NA	6	2	592	29.6	NA	NA	NA	NA	NA	NA	NA
594	NA	NA	6	2	593	29.65	NA	NA	NA	NA	NA	NA	NA
595	NA	NA	6	2	594	29.7	NA	NA	NA	NA	NA	NA	NA
596	NA	NA	6	2	595	29.75	NA	NA	NA	NA	NA	NA	NA
597	NA	NA	6	2	596	29.8	NA	NA	NA	NA	NA	NA	NA
598	NA	NA	6	2	597	29.85	NA	NA	NA	NA	NA	NA	NA
599	NA	NA	6	2	598	29.9	NA	NA	NA	NA	NA	NA	NA
600	NA	NA	6	2	599	29.95	NA	NA	NA	NA	NA	NA	NA
601	NA	NA	6	2	600	30	NA	NA	NA	NA	NA	NA	NA
