# Supplementary material for: An automated feeding system for the African killifish reveals the impact of diet on lifespan and allows scalable assessment of associative learning
Source: eLife. 2022 Nov 10;11:e69008. doi: 10.7554/eLife.69008 (PMC9788828; doi:10.7554/eLife.69008)
Supplement: Figure 6—source data 3. [file elife-69008-fig6-data3.zip › Filtered and Interpolated Trajectories with Kinematics/t10_REC008 DLC_likelihood-euclidean-filtered_splines-interpolated_kinematics_02_resnet50_TrainAllTheThingsJun28shuffle1_1030000.csv]

	x2	y2	fishnum	recording_num	bodyparts_coords	seconds	velocity_x	velocity_y	velocity_xy	velocity_xy_5frame	velocity_xy_10frame	velocity_xy_20frame	velocity_xy_40frame
1	NA	NA	10	8	0	0	0	0	0	NA	NA	NA	NA
2	NA	NA	10	8	1	0.05	NA	NA	NA	NA	NA	NA	NA
3	NA	NA	10	8	2	0.1	NA	NA	NA	NA	NA	NA	NA
4	NA	NA	10	8	3	0.15	NA	NA	NA	NA	NA	NA	NA
5	NA	NA	10	8	4	0.2	NA	NA	NA	NA	NA	NA	NA
6	NA	NA	10	8	5	0.25	NA	NA	NA	NA	NA	NA	NA
7	NA	NA	10	8	6	0.3	NA	NA	NA	NA	NA	NA	NA
8	NA	NA	10	8	7	0.35	NA	NA	NA	NA	NA	NA	NA
9	NA	NA	10	8	8	0.4	NA	NA	NA	NA	NA	NA	NA
10	NA	NA	10	8	9	0.45	NA	NA	NA	NA	NA	NA	NA
11	NA	NA	10	8	10	0.5	NA	NA	NA	NA	NA	NA	NA
12	NA	NA	10	8	11	0.55	NA	NA	NA	NA	NA	NA	NA
13	NA	NA	10	8	12	0.6	NA	NA	NA	NA	NA	NA	NA
14	NA	NA	10	8	13	0.65	NA	NA	NA	NA	NA	NA	NA
15	NA	NA	10	8	14	0.7	NA	NA	NA	NA	NA	NA	NA
16	NA	NA	10	8	15	0.75	NA	NA	NA	NA	NA	NA	NA
17	NA	NA	10	8	16	0.8	NA	NA	NA	NA	NA	NA	NA
18	NA	NA	10	8	17	0.85	NA	NA	NA	NA	NA	NA	NA
19	NA	NA	10	8	18	0.9	NA	NA	NA	NA	NA	NA	NA
20	NA	NA	10	8	19	0.95	NA	NA	NA	NA	NA	NA	NA
21	NA	NA	10	8	20	1	NA	NA	NA	NA	NA	NA	NA
22	NA	NA	10	8	21	1.05	NA	NA	NA	NA	NA	NA	NA
23	NA	NA	10	8	22	1.1	NA	NA	NA	NA	NA	NA	NA
24	NA	NA	10	8	23	1.15	NA	NA	NA	NA	NA	NA	NA
25	NA	NA	10	8	24	1.2	NA	NA	NA	NA	NA	NA	NA
26	NA	NA	10	8	25	1.25	NA	NA	NA	NA	NA	NA	NA
27	NA	NA	10	8	26	1.3	NA	NA	NA	NA	NA	NA	NA
28	NA	NA	10	8	27	1.35	NA	NA	NA	NA	NA	NA	NA
29	NA	NA	10	8	28	1.4	NA	NA	NA	NA	NA	NA	NA
30	NA	NA	10	8	29	1.45	NA	NA	NA	NA	NA	NA	NA
31	NA	NA	10	8	30	1.5	NA	NA	NA	NA	NA	NA	NA
32	NA	NA	10	8	31	1.55	NA	NA	NA	NA	NA	NA	NA
33	NA	NA	10	8	32	1.6	NA	NA	NA	NA	NA	NA	NA
34	NA	NA	10	8	33	1.65	NA	NA	NA	NA	NA	NA	NA
35	NA	NA	10	8	34	1.7	NA	NA	NA	NA	NA	NA	NA
36	NA	NA	10	8	35	1.75	NA	NA	NA	NA	NA	NA	NA
37	NA	NA	10	8	36	1.8	NA	NA	NA	NA	NA	NA	NA
38	NA	NA	10	8	37	1.85	NA	NA	NA	NA	NA	NA	NA
39	NA	NA	10	8	38	1.9	NA	NA	NA	NA	NA	NA	NA
40	NA	NA	10	8	39	1.95	NA	NA	NA	NA	NA	NA	NA
41	NA	NA	10	8	40	2	NA	NA	NA	NA	NA	NA	NA
42	NA	NA	10	8	41	2.05	NA	NA	NA	NA	NA	NA	NA
43	NA	NA	10	8	42	2.1	NA	NA	NA	NA	NA	NA	NA
44	NA	NA	10	8	43	2.15	NA	NA	NA	NA	NA	NA	NA
45	NA	NA	10	8	44	2.2	NA	NA	NA	NA	NA	NA	NA
46	NA	NA	10	8	45	2.25	NA	NA	NA	NA	NA	NA	NA
47	NA	NA	10	8	46	2.3	NA	NA	NA	NA	NA	NA	NA
48	NA	NA	10	8	47	2.35	NA	NA	NA	NA	NA	NA	NA
49	NA	NA	10	8	48	2.4	NA	NA	NA	NA	NA	NA	NA
50	NA	NA	10	8	49	2.45	NA	NA	NA	NA	NA	NA	NA
51	NA	NA	10	8	50	2.5	NA	NA	NA	NA	NA	NA	NA
52	NA	NA	10	8	51	2.55	NA	NA	NA	NA	NA	NA	NA
53	NA	NA	10	8	52	2.6	NA	NA	NA	NA	NA	NA	NA
54	NA	NA	10	8	53	2.65	NA	NA	NA	NA	NA	NA	NA
55	NA	NA	10	8	54	2.7	NA	NA	NA	NA	NA	NA	NA
56	NA	NA	10	8	55	2.75	NA	NA	NA	NA	NA	NA	NA
57	NA	NA	10	8	56	2.8	NA	NA	NA	NA	NA	NA	NA
58	NA	NA	10	8	57	2.85	NA	NA	NA	NA	NA	NA	NA
59	NA	NA	10	8	58	2.9	NA	NA	NA	NA	NA	NA	NA
60	NA	NA	10	8	59	2.95	NA	NA	NA	NA	NA	NA	NA
61	NA	NA	10	8	60	3	NA	NA	NA	NA	NA	NA	NA
62	NA	NA	10	8	61	3.05	NA	NA	NA	NA	NA	NA	NA
63	NA	NA	10	8	62	3.1	NA	NA	NA	NA	NA	NA	NA
64	NA	NA	10	8	63	3.15	NA	NA	NA	NA	NA	NA	NA
65	NA	NA	10	8	64	3.2	NA	NA	NA	NA	NA	NA	NA
66	NA	NA	10	8	65	3.25	NA	NA	NA	NA	NA	NA	NA
67	228.288787841797	237.223495483398	10	8	66	3.3	NA	NA	NA	NA	NA	NA	NA
68	238.955123901367	239.503219604492	10	8	67	3.35	213.3267211914	45.5944824218795	218.144784034807	NA	NA	NA	NA
69	248.207107543945	241.726943969727	10	8	68	3.4	185.03967285156	44.4744873047	190.309381140364	NA	NA	NA	NA
70	256.056213378906	245.883941650391	10	8	69	3.45	156.98211669922	83.1399536132801	177.639063412826	191.69289558141	NA	NA	NA
71	264.823455810547	248.563140869141	10	8	70	3.5	175.344848632819	53.583984375	183.349555013277	172.350375474562	NA	NA	NA
72	273.864501953125	251.316772460938	10	8	71	3.55	180.82092285156	55.0726318359403	189.021694305778	163.777235258624	163.654226164906	NA	NA
73	279.041473388672	254.489059448242	10	8	72	3.6	103.53942871094	63.4457397460795	121.432183500566	157.365169314365	155.568177125099	NA	NA
74	286.232757568359	256.112182617188	10	8	73	3.65	143.82568359374	32.4624633789205	147.443680060674	151.147271337983	152.191770677371	NA	NA
75	293.333404541016	257.713348388672	10	8	74	3.7	142.012939453141	32.0233154296795	145.578733691533	135.615556748402	153.091682703547	NA	NA
76	300.701538085938	259.628662109375	10	8	75	3.75	147.36267089844	38.3062744140602	152.260065131364	138.785978775635	149.693640315503	NA	NA
77	306.139190673828	260.827117919922	10	8	76	3.8	108.7530517578	23.9691162109398	111.363121357873	140.606306096117	140.605096677861	125.926817298275	NA
78	312.909851074219	261.95654296875	10	8	77	3.85	135.413208007819	22.5885009765602	137.284293636734	148.818196092728	133.023993404777	115.580660252268	NA
79	320.678283691406	262.914428710938	10	8	78	3.9	155.368652343741	19.1577148437602	156.545316663083	148.240009293022	123.426591526794	106.287690361926	NA
80	329.921203613281	264.200103759766	10	8	79	3.95	184.8583984375	25.7135009765602	186.638183674588	145.594636607321	109.223006063362	99.6690902016618	NA
81	336.957916259766	266.702606201172	10	8	80	4	140.7342529297	50.0500488281193	149.369131132834	127.262008033918	97.1653934693295	90.8382453040915	NA
82	340.807342529297	269.745422363281	10	8	81	4.05	76.9885253906193	60.8563232421807	98.1362579293648	106.246876957471	88.1994084316439	82.4271618994423	NA
83	342.861694335938	270.73681640625	10	8	82	4.1	41.0870361328205	19.8278808593795	45.6211507697191	69.6278160339955	75.5931433794381	77.4779405020558	NA
84	345.393188476562	270.273834228516	10	8	83	4.15	50.6298828124795	-9.25964355467954	51.4696612808471	46.0907776456365	60.3836100464805	74.9711385530917	NA
85	345.500793457031	270.41455078125	10	8	84	4.2	2.15209960938068	2.81433105467954	3.54287905721183	30.804180255967	46.2464976997768	83.2525030496362	NA
86	347.06640625	270.656494140625	10	8	85	4.25	31.3122558593795	4.8388671875	31.6839391910399	23.9242787249584	31.9828502926805	91.1998009741892	NA
87	347.499633789062	269.661560058594	10	8	86	4.3	8.66455078123977	-19.8986816406205	21.7032709810168	14.5203431354904	24.2492271210232	98.6275559700714	114.719760650295
88	347.4560546875	270.220947265625	10	8	87	4.35	-0.871582031239768	11.1877441406205	11.2216431146765	22.8651793655581	21.931887599335	104.759252352012	109.452252447468
89	347.604431152344	270.386749267578	10	8	88	4.4	2.96752929687955	3.31604003906023	4.44998333350688	17.8749229397244	26.5156855793895	109.927897582633	104.880629317002
90	349.690307617188	269.508178710938	10	8	89	4.45	41.7175292968807	-17.5714111328	45.2670602075503	17.6942739860795	57.2820000359106	113.59189946268	100.625764129724
91	349.89453125	269.240570068359	10	8	90	4.5	4.08447265623977	-5.35217285158069	6.73265706187147	19.9394964737117	85.2342084790489	107.700921567826	96.2281366524354
92	350.878112792969	268.902679443359	10	8	91	4.55	19.6716308593795	-6.7578125	20.8000262127924	38.5110280232887	109.055703508499	104.371587333146	92.1048752305041
93	351.930694580078	268.513031005859	10	8	92	4.6	21.0516357421807	-7.79296875	22.4477555528373	91.6988207062631	133.925361324585	103.668008456448	89.3884114487127
94	356.189239501953	270.866058349609	10	8	93	4.65	85.1708984375	47.060546875	97.307641081392	152.593494018373	159.472185118786	102.325864120571	86.4440934049137
95	371.2763671875	274.67414855957	10	8	94	4.7	301.74255371094	76.161804199221	311.206023622423	200.417133030918	180.937301225583	104.015026835986	83.387809723938
96	386.363494873047	278.482238769531	10	8	95	4.75	301.74255371094	76.1618041992199	311.206023622422	247.911226175459	183.418992842972	104.050650757418	81.238817623011
97	399.256881713867	280.111434936523	10	8	96	4.8	257.867736816401	32.5839233398392	259.918221275518	280.433342214284	184.493947545269	103.512704002315	81.9880951062064
98	412.150268554688	281.740631103516	10	8	97	4.85	257.86773681642	32.5839233398608	259.91822127554	270.175781744903	185.404129313561	103.323844642667	82.0893432824302
99	425.043655395508	283.369827270508	10	8	98	4.9	257.867736816399	32.5839233398392	259.918221275516	214.244491667571	178.136042661752	103.473568272078	81.7090658829953
100	437.937042236328	284.9990234375	10	8	99	4.95	257.867736816401	32.5839233398403	259.918221275518	168.570762059619	150.748053636062	101.582438057787	82.3787083691307
101	439.204752604167	285.937825520833	10	8	100	5	25.3542073567803	18.7760416666595	31.5495732357626	122.897032451663	122.867093035787	101.618028000779	83.9800771688098
102	440.472462972005	286.876627604167	10	8	101	5.05	25.3542073567598	18.7760416666811	31.549573235759	75.8387431092205	97.9697044961305	101.782588561566	83.9018144948322
103	441.740173339844	287.8154296875	10	8	102	5.1	25.3542073567792	18.7760416666595	31.5495732357616	31.3203255272216	72.7223279607485	101.29888239537	83.852584915899
104	442.647369384766	286.982849121094	10	8	103	5.15	18.1439208984409	-16.6516113281205	24.6267745633014	31.4896944040029	47.4749514253689	97.9170482567356	83.6114287749009
105	444.002685546875	285.699798583984	10	8	104	5.2	27.1063232421795	-25.6610107422	37.3261333655232	27.368646932642	22.2275748899907	83.5231163982398	84.4654662333479
106	445.149230957031	284.555572509766	10	8	105	5.25	22.9309082031205	-22.8845214843591	32.3964176196694	22.5476234698336	19.8170631585864	71.2778342718329	84.4849706266555
107	444.635284423828	284.36767578125	10	8	106	5.3	-10.2789306640602	-3.75793457032046	10.9443358789543	19.1111597415174	19.0712295778634	65.3486342423414	84.1965161461366
108	444.915718078613	284.612434387207	10	8	107	5.35	5.60867309569971	4.89517211913949	7.44445592171963	13.1348242527598	17.1936354771779	59.4194342128488	84.155451272384
109	445.196151733398	284.857192993164	10	8	108	5.4	5.60867309569971	4.89517211914062	7.44445592172037	8.14443191316995	17.698053851719	53.4902341833573	84.8225363509518
110	445.476585388184	285.101951599121	10	8	109	5.45	5.60867309572018	4.89517211913949	7.44445592173504	10.7738122230848	16.2981791604175	51.1655172755816	84.3798466272636
111	445.757019042969	285.346710205078	10	8	110	5.5	5.60867309569971	4.89517211914062	7.44445592172037	11.8396474845222	19.6885755078789	60.2592327697934	84.6382529929598
112	445.621368408203	284.149810791016	10	8	111	5.55	-2.71301269531932	-23.9379882812398	24.0912374285286	16.2849479619206	32.7275639885523	63.4320416565183	84.3529250327252
113	445.262268066406	283.621643066406	10	8	112	5.6	-7.18200683593977	-10.5633544922	12.7736322289068	19.4615340680752	46.116540464949	64.03716137535	84.105626201955
114	444.188232421875	282.598236083984	10	8	113	5.65	-21.4807128906205	-20.4681396484409	29.6709583087124	31.2327191025879	59.5055169413457	64.8969934292309	82.1096996857775
115	443.457305908203	281.689300537109	10	8	114	5.7	-14.6185302734398	-18.1787109375	23.3273864525081	54.6813157540198	80.1034596611725	64.9159056307094	75.3003075641602
116	446.734405517578	281.189331054688	10	8	115	5.75	65.5419921875	-9.99938964841931	66.3003810942835	80.3934334453758	100.701402381	64.9192904958932	67.9369549381737
117	445.554239908854	274.221862792969	10	8	116	5.8	-23.6033121744799	-139.349365234381	141.334220685688	102.726085920771	107.792853735173	64.8803282899585	61.9591010993219
118	444.37407430013	267.25439453125	10	8	117	5.85	-23.6033121744799	-139.34936523438	141.334220685687	140.74538525427	110.880687273522	64.9870579021011	56.3583078037853
119	443.193908691406	260.286926269531	10	8	118	5.9	-23.6033121744799	-139.34936523438	141.334220685687	170.170085659413	112.095933006743	66.1715044298259	52.7681178271196
120	445.590744018555	249.888389587402	10	8	119	5.95	47.936706542979	-207.97073364258	213.423883120003	160.904391716327	113.533632101001	67.1772551967403	49.1779278504545
121	447.987579345703	239.489852905273	10	8	120	6	47.9367065429608	-207.97073364258	213.423883119999	141.367941101668	110.150005483908	67.6584779851405	51.2969540747827
122	448.761260986328	234.802993774414	10	8	121	6.05	15.4736328125	-93.7371826171801	95.0057509702578	121.465780092715	97.0330925913647	66.9232615038844	53.415980299111
123	448.370361328125	232.655685424805	10	8	122	6.1	-7.81799316406023	-42.9461669921801	43.6519676123942	86.3218789477329	83.8575753392532	66.9123700085405	55.1150123751419
124	446.705718994141	231.389999389648	10	8	123	6.15	-33.2928466796795	-25.3137207031398	41.8234156409208	50.1299253084023	72.8374919183062	66.3023511148195	55.3439129216451
125	447.732635498047	229.809020996094	10	8	124	6.2	20.5383300781193	-31.6195678710801	37.7043773950933	33.1617934664026	54.2510507323082	67.0774987300807	55.6472311128011
126	447.797668457031	228.187118530273	10	8	125	6.25	1.30065917968068	-32.4380493164199	32.4641149233454	26.3472095768383	34.6155535892806	64.5960756045145	55.1413006675059
127	448.280609130859	228.028717041016	10	8	126	6.3	9.65881347655909	-3.16802978514033	10.1650917602595	24.2092037438975	26.0536692725955	58.5695679563023	55.7575731163249
128	448.616760253906	227.687545776367	10	8	127	6.35	6.72302246094091	-6.82342529298012	9.57904816457235	22.1802225168834	22.944052743559	53.2971813947218	55.8315330831876
129	450.173187255859	227.71501159668	10	8	128	6.4	31.1285400390591	0.549316406260232	31.133386476217	19.1011818701589	20.5087692228962	52.046001470882	55.9100830114501
130	448.800354003906	227.833923339844	10	8	129	6.45	-27.4566650390591	2.37823486328011	27.5594712600226	18.9455450787884	20.62136535916	47.1903384253273	55.8987576453224
131	449.619232177734	227.593490600586	10	8	130	6.5	16.3775634765591	-4.80865478516023	17.0689116897231	19.5408959102797	19.0421457251214	42.3346753797719	56.0404884383131
132	449.151885986328	227.636764526367	10	8	131	6.55	-9.34692382811932	0.865478515619884	9.38690780340705	16.8083347018949	20.10604332124	43.3999189417036	55.9163674213901
133	449.283325195312	227.022888183594	10	8	132	6.6	2.62878417967954	-12.2775268554597	12.5558023220289	19.0625082014367	22.7367874501904	46.1928633749338	55.8533517561539
134	449.862365722656	226.368850708008	10	8	133	6.65	11.5808105468807	-13.0807495117199	17.470580434293	18.9831095800839	31.2545110234578	45.7908324140593	56.1802552458838
135	448.15673828125	227.29638671875	10	8	134	6.7	-34.1125488281205	18.5507202148398	38.8303387577313	21.2665415636915	40.1296261183465	46.3785565948927	57.6728685771636
136	448.668334960938	226.638244628906	10	8	135	6.75	10.2319335937602	-13.1628417968801	16.671918582959	25.932678990101	50.0537971702633	45.3633108391187	70.6098767171732
137	448.82177734375	227.667068481445	10	8	136	6.8	3.06884765623977	20.5764770507801	20.8040677214455	45.7006873450206	60.7461686108117	46.6348179426913	81.6710388673979
138	447.897308349609	229.20491027832	10	8	137	6.85	-18.4893798828205	30.7568359375	35.8864894540764	61.1967440352564	69.4416740063086	46.6760082642741	78.6679060335632
139	448.511665344238	234.987899780273	10	8	138	6.9	12.2871398925804	115.65979003906	116.310622208891	81.1244847604427	71.0728956052225	45.6486615930743	90.6520595623332
140	449.126022338867	240.770889282227	10	8	139	6.95	12.2871398925804	115.65979003908	116.31062220891	100.225795657932	72.1357478306254	44.6202600939045	100.833971530246
141	449.740379333496	246.55387878418	10	8	140	7	12.2871398925793	115.65979003906	116.310622208891	112.950669022516	71.6844759531159	44.4224988914858	98.1079663440433
142	450.354736328125	252.336868286133	10	8	141	7.05	12.2871398925804	115.65979003906	116.310622208891	96.4451038654243	73.1635925641426	44.9094733388959	97.7564672996491
143	445.637268066406	253.918487548828	10	8	142	7.1	-94.3493652343795	31.6323852539	99.5108562769987	83.0747516259945	70.6152290783578	44.7943335037673	98.6888128392015
144	444.942810058594	255.458267211914	10	8	143	7.15	-13.8891601562409	30.7955932617199	33.7827964234312	62.2444671457892	60.0428121626909	46.0581593769482	98.1217742792066
145	442.778198242188	256.654052734375	10	8	144	7.2	-43.2922363281193	23.9157104492199	49.4588610117607	46.1013894703533	49.1108940694626	48.2682384242465	98.0189416403966
146	442.224792480469	256.40234375	10	8	145	7.25	-11.0681152343807	-5.0341796875	12.1591998078643	28.2797891341994	38.7912006127083	76.623677829832	97.6423459369427
147	443.884368896484	255.759414672852	10	8	146	7.3	33.1915283203	-12.8585815429602	35.5952338317117	23.6405204599574	29.0727780669801	104.772509778493	98.5794342019288
148	444.215667724609	255.358428955078	10	8	147	7.35	6.6259765625	-8.01971435547955	10.4028545962291	15.1470365129307	20.1469930012259	104.038630672405	99.750880583716
149	443.794494628906	255.679046630859	10	8	148	7.4	-8.42346191405909	6.41235351561988	10.5864530522213	15.3379340796274	21.0434231486738	129.258117653784	100.142339039911
150	443.536407470703	255.914825439453	10	8	149	7.45	-5.16174316406023	4.71557617188012	6.99144127662716	12.0441666636069	24.4007290178675	154.477604635164	100.157684337084
151	444.054016113281	256.317321777344	10	8	150	7.5	10.3521728515602	8.04992675781932	13.1136876413477	12.0141968682524	81.562879706548	153.881257308315	99.9575475946455
152	443.156494140625	255.987167358398	10	8	151	7.55	-17.9504394531205	-6.60308837891932	19.1263967516091	18.4463258373903	136.381426992844	152.113015657595	100.360234080335
153	443.6533203125	255.860778808594	10	8	152	7.6	9.9365234375	-2.52777099608011	10.2530056194567	33.6544215228043	137.462032266452	151.184762303469	102.094859005089
154	445.788604736328	255.766723632812	10	8	153	7.65	42.7056884765602	-1.88110351564035	42.7470978979107	147.787825333469	198.473423144878	150.452716144354	102.051357784623
155	449.572509765625	257.474884033203	10	8	154	7.7	75.6781005859398	34.1632080078205	83.0319197036972	260.718687322082	259.844315200866	149.659326685901	102.336052348653
156	477.368179321289	248.564186096192	10	8	155	7.75	555.91339111328	-178.21395874022	583.780706694669	262.909867664651	268.971314003921	149.921381034767	102.508490464929
157	505.163848876953	239.65348815918	10	8	156	7.8	555.91339111328	-178.21395874024	583.780706694675	378.500520452366	275.153253248209	150.524050461166	102.108041048666
158	505.992462158203	240.31526184082	10	8	157	7.85	16.572265625	13.2354736328	21.2089073323003	486.034208878928	282.222531605713	152.825752903158	101.497724027758
159	477.708877563477	253.090675354004	10	8	158	7.9	-565.67169189452	255.50827026368	620.700361836487	390.154802674373	279.862009140034	154.636016486748	99.1451921007236
160	449.42529296875	265.866088867188	10	8	159	7.95	-565.67169189454	255.50827026368	620.700361836506	289.587819174336	274.917924353934	155.695108580263	96.4289171412094
161	451.911071777344	270.455291748047	10	8	160	8	49.7155761718795	91.7840576171795	104.383675671897	301.535195546774	218.279882362985	155.492596297805	94.0409628711987
162	452.422378540039	274.470153808594	10	8	161	8.05	10.2261352539006	80.2972412109398	80.9457891944906	181.223497827702	164.666673929488	155.810994821774	91.2480719214668
163	452.933685302734	278.485015869141	10	8	162	8.1	10.2261352538994	80.2972412109409	80.9457891944916	63.8016398289394	168.189473539864	159.39538450641	88.9693816572825
164	453.251281738281	279.387878417969	10	8	163	8.15	6.35192871094091	18.0572509765591	19.1418732411256	46.4049620515978	110.798609828618	158.044556192297	88.3726230358057
165	452.421508789062	277.927612304688	10	8	164	8.2	-16.5954589843807	-29.2053222656193	33.5910718426927	39.7455286846402	51.5459019596605	156.403866273059	87.4725808275354
166	451.559356689453	277.810913085938	10	8	165	8.25	-17.2430419921795	-2.333984375	17.4002867851887	34.8437515329543	42.0138785916894	128.393303100026	87.2291969591978
167	451.335784912109	275.438995361328	10	8	166	8.3	-4.47143554688068	-47.4383544922	47.6486223597025	40.3737218295345	36.4687363953386	99.4435723188389	87.0334230087291
168	449.215301513672	273.577178955078	10	8	167	8.35	-42.4096679687398	-37.236328125	56.4369034360623	39.2901640903816	36.5682374071075	98.9568173831121	87.387135144119
169	447.278198242188	272.265197753906	10	8	168	8.4	-38.7420654296795	-26.2396240234398	46.7917247240262	37.6227951317809	36.2271032445606	69.0322665476628	87.3406506841253
170	446.994750976562	270.885345458984	10	8	169	8.45	-5.66894531252046	-27.5970458984409	28.1732831469284	33.1919441060369	37.889808192184	38.3802296472544	87.4889892142022
171	447.341339111328	271.177307128906	10	8	170	8.5	6.93176269532046	5.83923339844091	9.06344199218509	38.2927232812608	38.5067238370663	34.2006684340829	87.3637615292816
172	448.345977783203	271.9619140625	10	8	171	8.55	20.0927734375	15.6921386718795	25.4943672309827	32.0804846595868	34.2204707081896	30.383128185339	87.1407267662308
173	450.517272949219	275.436279296875	10	8	172	8.6	43.4259033203193	69.4873046875	81.9407993121814	36.4894522939863	29.7241612263597	26.7540010110957	87.7296230768723
174	451.251373291016	275.153930664062	10	8	173	8.65	14.6820068359409	-5.64697265626023	15.7305316156564	39.3906525423516	27.2659232667073	26.2925299272575	95.4358028465265
175	450.609893798828	277.581512451172	10	8	174	8.7	-12.8295898437602	48.5516357422	50.2181213189262	35.2489973103422	25.2145573348483	25.2858349691702	102.134862071037
176	449.551940917969	277.062347412109	10	8	175	8.75	-21.1590576171807	-10.3833007812602	23.5694432340115	21.1555991714587	26.3874582764764	24.5370128836289	96.3152016207717
177	449.518157958984	277.299255371094	10	8	176	8.8	-0.675659179700006	4.73815917970001	4.78609107093548	22.4513618738278	24.2975199753394	23.542795556292	82.2625370588723
178	450.055145263672	277.501159667969	10	8	177	8.85	10.7397460937602	4.0380859375	11.4738086177639	13.9396623757102	16.9397646150839	21.94851738508	90.2124019928114
179	449.033203125	277.066680908203	10	8	178	8.9	-20.4388427734398	-8.68957519531932	22.2093451275021	13.3842640106011	16.3579566099544	20.0452848815024	83.1749805641454
180	448.669616699219	276.946350097656	10	8	179	8.95	-7.27172851562045	-2.40661621093977	7.65962382833816	13.3460426403367	12.6818617461564	19.2828698481411	71.8387819035618
181	449.326446533203	276.140502929688	10	8	180	9	13.1365966796807	-16.1169433593602	20.7924514084661	12.7239300587091	10.5673019301915	19.2349267607581	69.9066735188362
182	449.230865478516	276.349426269531	10	8	181	9.05	-1.91162109373977	4.17846679686022	4.59498421961318	10.264551346081	12.8651204043944	18.4704587106877	68.4399100093523
183	449.609619140625	276.172210693359	10	8	182	9.1	7.57507324217954	-3.54431152344091	8.36324570962617	11.4240611166027	14.1728735438002	16.0638616473346	67.4202745449482
184	449.373382568359	276.60791015625	10	8	183	9.15	-4.72473144532046	8.71398925782046	9.91245156436138	7.75033984978186	12.8246464962974	32.8270495007557	68.3625509490352
185	448.876892089844	276.153778076172	10	8	184	9.2	-9.92980957029999	-9.08264160156023	13.4571726809465	12.384198168452	13.3511823614339	47.8658578690143	70.2862324020564
186	448.922821044922	276.265930175781	10	8	185	9.25	0.918579101560226	2.24304199218068	2.42384507436203	15.6218170288913	12.0823952450398	64.2371001415176	72.2340877486506
187	450.310546875	276.229125976562	10	8	186	9.3	27.7545166015602	-0.736083984380684	27.7642758129641	15.3847416465138	12.643397446036	65.0815017989056	72.5685453820441
188	449.121612548828	276.53466796875	10	8	187	9.35	-23.7786865234398	6.11083984376023	24.5513400118222	15.2783036062652	15.1879586795854	81.4679866025107	72.6832959885289
189	449.459289550781	276.25830078125	10	8	188	9.4	6.75354003906023	-5.52734375	8.72707465247397	16.4144506402978	49.2961423915571	97.317694580628	73.0391760628143
190	449.568450927734	276.895263671875	10	8	189	9.45	2.18322753905909	12.7392578125	12.9249824797037	12.90259672362	83.0498539918721	105.297334159869	73.3097141047652
191	449.861328125	276.615203857422	10	8	190	9.5	5.85754394532046	-5.60119628906023	8.10458024452485	14.7541003302795	117.906898352844	105.61267860359	74.4062735762075
192	450.154479980469	276.197570800781	10	8	191	9.55	5.86303710937955	-8.35266113281932	10.2050062295754	83.2075431366004	117.297883193417	106.496691833366	74.8113975126076
193	448.541442871094	276.703247070312	10	8	192	9.6	-32.2607421875	10.1135253906193	33.8088580451195	150.821404377479	148.763099661221	108.086548078801	73.3775299658277
194	464.905314127604	270.361623128255	10	8	193	9.65	327.277425130201	-126.832478841139	350.994288684078	219.39934606539	181.810742664959	110.432571970813	73.2188507671526
195	481.269185384115	264.019999186198	10	8	194	9.7	327.27742513022	-126.832478841141	350.994288684097	221.693169663214	197.243485958304	115.286629834943	72.5455024433186
196	497.633056640625	257.678375244141	10	8	195	9.75	327.2774251302	-126.832478841139	350.994288684077	282.772098992163	199.142961962139	119.931162613672	72.2818701359069
197	498.138092041016	258.63720703125	10	8	196	9.8	10.1007080078205	19.1766357421795	21.6741242186965	280.413942193317	200.349986220695	121.594295207796	74.9305960759816
198	481.210754394531	257.582321166992	10	8	197	9.85	-338.5467529297	-21.0977172851597	339.203504689866	243.66556753913	200.985137478016	123.418074591978	78.3906221029081
199	464.283416748047	256.527435302734	10	8	198	9.9	-338.546752929681	-21.0977172851608	339.203504689847	178.886577858889	171.569001550069	126.033067244126	80.9880221895694
200	455.921783447266	256.655944824219	10	8	199	9.95	-167.232666015619	2.57019042970001	167.252415413161	179.006802778176	147.523405678013	127.336558361389	81.5078531407966
201	454.579711914062	256.842437744141	10	8	200	10	-26.8414306640807	3.72985839844091	27.0993402828754	119.198175963869	121.955426874501	129.577620391657	84.20150573245
202	453.512939453125	256.522338867188	10	8	201	10.05	-21.3354492187398	-6.40197753906023	22.2752488151323	62.7240609068206	125.890707222175	131.152336314527	87.3000950038243
203	455.408386230469	255.859451293945	10	8	202	10.1	37.9089355468795	-13.2577514648602	40.1603706183281	51.3812438168965	98.0730495227345	130.691198284321	90.3044777379483
204	452.585357666016	255.534698486328	10	8	203	10.15	-56.4605712890591	-6.49505615233977	56.8329294046064	65.0242758901129	70.2553918232939	113.610652033549	93.2701303257039
205	453.122711181641	250.033966064453	10	8	204	10.2	10.7470703125	-110.0146484375	110.53832996354	72.7746116661747	57.4296307644744	97.2251470176229	94.5967692625816
206	456.665588378906	246.846466064453	10	8	205	10.25	70.8575439453	-63.75	95.3145006489575	76.9479230816003	60.0122788211743	80.3266401302963	96.2726450219281
207	456.050201416015	243.857818603516	10	8	206	10.3	-12.3077392578205	-59.7729492187403	61.0269276954412	77.7867227397673	61.9546864083598	84.7796903530575	95.7426296906959
208	455.434814453125	240.869171142578	10	8	207	10.35	-12.3077392578	-59.7729492187597	61.026927695456	63.4780177120522	60.3972590906255	75.3132576033054	96.8845116272984
209	454.819427490234	237.880523681641	10	8	208	10.4	-12.3077392578205	-59.7729492187403	61.0269276954412	55.0002817522356	55.6523025170303	64.6583497985108	97.485056773979
210	456.498870849609	236.890090942383	10	8	209	10.45	33.5888671875	-19.8086547851597	38.9948048249654	51.134761150545	46.9268883572328	57.7183721217242	98.4059982180614
211	453.894927978516	236.418563842773	10	8	210	10.5	-52.0788574218591	-9.43054199220001	52.9258208498742	43.8465950996507	38.6978533860916	62.7903328613104	99.6563492505195
212	455.727630615234	235.424438476562	10	8	211	10.55	36.6540527343591	-19.8825073242205	41.6993246869881	33.5178822942934	43.6686734839396	68.1034981742831	104.907566189578
213	454.947570800781	234.474334716797	10	8	212	10.6	-15.6011962890591	-19.0020751953	24.5860974409845	30.3757590024133	52.5534656838762	72.5224073970959	109.568686833247
214	454.865386962891	234.936248779297	10	8	213	10.65	-1.64367675779999	9.23828125	9.38336366865494	22.3954250199475	59.0613077737277	76.107688680595	105.137266962618
215	453.917877197266	234.259780883789	10	8	214	10.7	-18.9501953125	-13.5293579101597	23.2841883655647	36.2025858173342	58.0071134789739	73.9069086902207	99.4169283375172
216	453.634155273438	234.845932006836	10	8	215	10.75	-5.67443847656023	11.7230224609398	13.0241509375454	61.2603362681018	65.5683869014465	72.6141274301839	96.5148921954614
217	452.391510009766	229.450424194336	10	8	216	10.8	-24.8529052734398	-107.91015625	110.735128673922	84.6047332531619	74.2523099402064	69.8909641735955	101.845860165039
218	453.052276611328	221.985870361328	10	8	217	10.85	13.2153320312398	-149.29107666016	149.874849694822	85.6384679555345	84.6475557035664	70.3509486626189	99.2385936228388
219	455.478393554688	216.166046142578	10	8	218	10.9	48.5223388672	-116.396484375	126.105348593955	108.741348782946	96.5630748441596	68.9370463038318	93.9970159589598
220	456.465698242188	215.14176940918	10	8	219	10.95	19.74609375	-20.4855346679602	28.4528618774279	112.302034063078	100.886929023209	69.4754380747335	92.6586944410592
221	451.539260864258	219.269191741944	10	8	220	11	-98.5287475586006	82.5484466552803	128.5385550746	108.034775139031	106.530401474276	69.7350781093822	94.5821325527168
222	446.612823486328	223.396614074707	10	8	221	11.05	-98.5287475585994	82.5484466552598	128.538555074586	108.521416435157	96.1132548632515	78.6627960646279	96.3398875063258
223	441.686386108399	227.524036407471	10	8	222	11.1	-98.5287475585801	82.5484466552797	128.538555074584	116.135390090883	88.1484316413616	88.4461753821737	96.4877178204612
224	436.759948730469	231.651458740234	10	8	223	11.15	-98.5287475586006	82.5484466552604	128.538555074588	104.319454165607	78.8127848339359	96.6638818916866	96.6835786446971
225	439.765289306641	230.226287841797	10	8	224	11.2	60.1068115234409	-28.5034179687403	66.5227301560539	79.9244756634245	80.943762670493	101.608709657412	95.2066592880596
226	443.197875976562	230.754196166992	10	8	225	11.25	68.6517333984193	10.5581665039	69.4588754482227	68.2620881436923	73.9017693173178	112.703144260626	93.0513512283131
227	443.029083251953	231.03564453125	10	8	226	11.3	-3.37585449217954	5.62896728516023	6.5636625636738	49.1041532327144	83.0732821890493	118.912029977021	91.6346600464664
228	440.318328857422	228.803771972656	10	8	227	11.35	-54.2150878906205	-44.6374511718801	70.2266174759235	45.7521352501035	92.2447950607811	123.163929642372	90.5224104192457
229	439.017852783203	227.808792114258	10	8	228	11.4	-26.0095214843795	-19.8995971679597	32.7488805196982	43.4840844690286	96.7646889392135	123.335682119409	89.8893028456545
230	436.677337646484	226.96452331543	10	8	229	11.45	-46.8103027343807	-16.8853759765602	49.7626402429992	86.2220887146742	102.330490291615	127.599016760394	89.319063808607
231	434.219757080078	225.413803100586	10	8	230	11.5	-49.1516113281193	-31.0144042968801	58.1186215428484	116.22750197787	118.875887046977	126.373932244123	88.3981078163741
232	425.167297363281	219.142265319824	10	8	231	11.55	-181.04919433594	-125.43075561524	220.253683791902	144.425224645713	141.710805090791	124.576276838368	88.1910323287226
233	416.114837646484	212.870727539062	10	8	232	11.6	-181.049194335941	-125.43075561524	220.253683791903	158.908845333126	158.179427643383	120.453028243826	87.8104215930253
234	409.325897216797	207.451126098633	10	8	233	11.65	-135.77880859374	-108.39202880858	173.737493858912	194.267689624925	167.858579404882	117.259468608799	87.7071717666594
235	403.476440429688	209.212997436523	10	8	234	11.7	-116.98913574218	35.2374267578	122.180743680064	197.199521466908	174.254270850295	116.506409885899	88.3330886593819
236	395.466522216797	200.622227986653	10	8	235	11.75	-160.19836425782	-171.8153889974	234.912843001845	200.131353308896	178.846095170928	113.488575026442	89.8155881192521
237	387.456604003907	192.031458536784	10	8	236	11.8	-160.1983642578	-171.81538899738	234.912843001816	191.291934164051	166.079271487688	113.378355919337	87.3974284632242
238	379.446685791016	183.440689086914	10	8	237	11.85	-160.198364257819	-171.8153889974	234.912843001843	189.599696367465	148.661261426872	110.693872175872	84.0007757816738
239	374.452178955078	179.316772460938	10	8	238	11.9	-99.8901367187602	-82.4783325195199	129.540398134687	163.424500716932	137.754248278385	110.841559387477	81.198360627645
240	369.957702636719	175.833953857422	10	8	239	11.95	-89.8895263671807	-69.6563720703205	113.719554697136	134.959021508468	130.682329480183	109.162689542481	81.6225939898373
241	364.816772460938	175.040222167969	10	8	240	12	-102.818603515619	-15.8746337890597	104.036864749179	97.1911695448477	108.101263005908	107.061137523366	80.1861214958341
242	360.592224121094	173.147247314453	10	8	241	12.05	-84.4909667968807	-37.8594970703199	92.5854469594933	84.2165623927189	85.0459067478835	97.7192685928174	81.7821143272948
243	359.043884277344	171.441497802734	10	8	242	12.1	-30.966796875	-34.1149902343801	46.0735831837438	71.7649625929	63.2083167083619	87.1746678038768	83.3781071587559
244	355.882110595703	170.764846801758	10	8	243	12.15	-63.2354736328193	-13.5330200195199	64.6673623740424	52.7780252948836	53.8245393700725	78.7504616416321	88.7128378439793
245	353.586273193359	169.603012084961	10	8	244	12.2	-45.9167480468807	-23.2366943359403	51.4615556980416	35.1327919872994	44.0711082346658	75.0574676613523	95.5979641521662
246	353.136474609375	169.672332763672	10	8	245	12.25	-8.99597167967954	1.38641357421989	9.10217825909697	29.2254638718762	35.2761798758035	66.9280319778778	102.409686828049
247	353.034912109375	169.479476928711	10	8	246	12.3	-2.03125	-3.85711669921989	4.359280421572	23.4325163474262	29.3592656979471	55.8828269494272	105.426714579517
248	353.561553955078	170.116912841797	10	8	247	12.35	10.5328369140602	12.7487182617199	16.5369426066277	16.3772538764315	25.6880741808818	44.8376219209753	104.776553278362
249	352.004333496094	170.989700317383	10	8	248	12.4	-31.1444091796807	17.4557495117205	35.7026247517925	17.7743344567233	19.7466750048794	39.0610391358813	104.573729932612
250	352.641265869141	170.490478515625	10	8	249	12.45	12.7386474609409	-9.98443603516023	16.1852433430685	23.5857394085949	19.4326058425218	35.6461712192803	104.391247688694
251	351.870056152344	170.261871337891	10	8	250	12.5	-15.4241943359409	-4.57214355468011	16.0875811605559	22.1506844898875	25.7548009498476	33.9983107475451	103.884064266349
252	351.207702636719	171.795791625977	10	8	251	12.55	-13.2470703125	30.6784057617199	33.41630518093	16.0608336623326	26.7197471509709	38.9879518162211	99.2621291452443
253	351.266540527344	172.260162353516	10	8	252	12.6	1.1767578125	9.28741455078011	9.36166801309051	22.4879578086121	26.4669271335887	46.3031860736852	95.1262587357229
254	351.527893066406	172.286422729492	10	8	253	12.65	5.22705078124091	0.525207519519881	5.25337061401834	33.735267442972	24.29753890169	60.1662070791595	91.5600797689173
255	351.454132080078	169.871505737305	10	8	254	12.7	-1.47521972656023	-48.2983398437398	48.3208640744659	29.853754893347	27.2212342038949	74.6895184184339	88.6963797432967
256	350.001251220703	173.183013916016	10	8	255	12.75	-29.0576171875	66.2301635742199	72.324129332355	30.78316977729	32.7204416192867	91.3307986296554	84.7967413677717
257	349.424865722656	173.580998738607	10	8	256	12.8	-11.5277099609398	7.95969645182026	14.008742432805	32.5342441410473	48.616637934495	97.4750732396975	82.8498246847327
258	348.848480224609	173.978983561198	10	8	257	12.85	-11.5277099609409	7.9596964518197	14.0087424328056	31.9545105991776	66.9182979664887	98.8592343808516	82.2412940183148
259	348.272094726562	174.376968383789	10	8	258	12.9	-11.5277099609398	7.95969645182026	14.008742432805	31.7056157956014	100.58573915344	98.3059004777469	80.7160220070216
260	346.051025390625	174.851089477539	10	8	259	12.95	-44.4213867187398	9.482421875	45.4221963651177	67.379520975643	129.946430994346	99.6198058349071	80.8001991319666
261	347.948852539062	171.846252441406	10	8	260	13	37.9565429687398	-60.0967407226602	71.079655314474	103.053426155687	156.906796309463	100.706991009333	82.2244244939429
262	340.960235595703	178.455543518066	10	8	261	13.05	-139.77233886718	132.1858215332	192.378268333013	168.637234165832	168.230399328424	100.804989697671	83.113661110826
263	333.971618652344	185.064834594727	10	8	262	13.1	-139.772338867181	132.18582153322	192.378268333027	227.938351389514	171.251541628114	103.077849667569	85.3333131163528
264	317.156473795573	188.153106689453	10	8	263	13.15	-336.30289713542	61.7654418945204	341.927782483527	282.107976823325	172.314262053804	104.369697896203	87.1109331566288
265	300.341328938802	191.24137878418	10	8	264	13.2	-336.30289713542	61.7654418945398	341.92778248353	269.081277681205	172.018377465919	102.335291825241	88.9338361351621
266	283.526184082031	194.329650878906	10	8	265	13.25	-336.30289713542	61.7654418945199	341.927782483527	239.449657100541	168.693540399379	102.665450757666	92.3854351653978
267	277.213256835938	193.5390625	10	8	266	13.3	-126.25854492186	-15.8117675781199	127.244772622414	175.991289941776	152.993341460848	109.816822420038	144.932046295366
268	275.36328125	194.749908447266	10	8	267	13.35	-36.9995117187602	24.2169189453199	44.2201654297094	116.098403542324	139.237401368649	119.644966115654	197.174215870707
269	274.855773925781	195.872299194336	10	8	268	13.4	-10.1501464843795	22.4478149414	24.6359466896992	55.2791039754332	108.153656638966	122.371004878162	199.768724493799
270	273.200469970703	197.201889038086	10	8	269	13.45	-33.1060791015602	26.591796875	42.4633504862725	36.9054052404901	74.7241526561363	125.954227044653	204.388899692491
271	272.078826904297	195.678756713867	10	8	270	13.5	-22.4328613281205	-30.4626464843801	37.8312846490705	39.0251456367568	48.4241052058682	130.450538240341	209.011516445747
272	270.594146728516	196.640228271484	10	8	271	13.55	-29.6936035156193	19.2294311523403	35.3762789476988	40.316023336155	51.4032455116521	127.239370405431	209.919731263056
273	269.680877685547	199.224548339844	10	8	272	13.6	-18.2653808593807	51.6864013672	54.8188674110431	33.3499017699481	68.0383906031942	124.36344015902	211.621991126023
274	269.606140136719	200.777267456055	10	8	273	13.65	-1.49475097656023	31.0543823242199	31.0903351866902	41.5691064363032	72.4277477025201	114.055659234098	213.426958423967
275	269.700225830078	201.147125244141	10	8	274	13.7	1.88171386718068	7.39715576171989	7.63274265523775	65.9010857828142	79.8900766233862	103.17815385189	214.1552383854
276	272.965515136719	203.363357543945	10	8	275	13.75	65.3057861328193	44.3246459960801	78.9273079808463	97.0516355696316	92.2075360813025	93.4400717011401	214.283436715385
277	279.946166992188	206.957992553711	10	8	276	13.8	139.613037109381	71.8927001953199	157.036175680254	104.539472068885	101.485399350014	192.389019351034	215.176128887058
278	284.104919433594	216.630416870117	10	8	277	13.85	83.1750488281193	193.44848632812	210.57161634513	126.430251476824	109.489478949392	295.489197360562	216.382776983909
279	286.743957519531	218.815872192383	10	8	278	13.9	52.7807617187409	43.7091064453205	68.529517682958	142.845965726302	119.957661829231	301.23154850985	219.421702957133
280	292.547729492188	219.583618164062	10	8	279	13.95	116.07543945314	15.3549194335795	117.086639694934	137.069712917214	131.632155047645	309.157993550076	221.143689044622
281	297.029174804688	226.271209716797	10	8	280	14	89.62890625	133.7518310547	161.005879228233	121.927322329151	138.456038196412	317.316041882161	221.050240973097
282	302.076324462891	230.219055175781	10	8	281	14.05	100.94299316406	78.9569091796801	128.154911634817	135.375851589576	333.374793190416	319.034472828441	219.200780612332
283	306.543853759766	235.26969909668	10	8	282	14.1	89.3505859375	101.01287841798	134.859663404816	136.834058618465	522.94000411793	320.166132584477	215.646382633802
284	311.265472412109	240.147354125977	10	8	283	14.15	94.4323730468591	97.5531005859398	135.772163985081	134.066110666522	530.03534931718	322.484218951731	209.354742144382
285	315.390777587891	244.800994873047	10	8	284	14.2	82.5061035156409	93.0728149414	124.377674839377	529.679873463618	538.425910476765	325.975184945558	202.324112487126
286	321.741394042969	248.517761230469	10	8	285	14.25	127.012329101559	74.3353271484403	147.166139468522	923.952685906708	542.42454768302	325.901422673104	195.723619875845
287	376.316772460938	338.584259033204	10	8	286	14.3	1091.50756835938	1801.3299560547	2106.22372562029	924.694847044785	536.583546306867	320.535435354078	193.794740057314
288	430.892150878906	428.650756835938	10	8	287	14.35	1091.50756835936	1801.32995605468	2106.22372562027	940.017762335066	530.842786219562	313.120587852164	193.892165540453
289	435.661743164062	423.562561035156	10	8	288	14.4	95.3918457031193	-101.76391601564	139.482969675462	950.782984699518	525.010776074231	316.472401036104	194.789725046243
290	443.220794677734	416.940216064453	10	8	289	14.45	151.18103027344	-132.44689941406	200.992251290782	543.487219150117	520.318214843471	316.33315104459	194.000141916055
291	450.779846191406	410.31787109375	10	8	290	14.5	151.181030273441	-132.44689941406	200.992251290783	137.732886532417	513.346807149796	311.649943705854	193.582554761119
292	452.085083007812	407.084106445312	10	8	291	14.55	26.1047363281193	-64.6752929687602	69.7448978732896	125.326705103677	307.69607751774	311.162190819233	193.488791731352
293	455.453880310058	405.17406463623	10	8	292	14.6	67.3759460449207	-38.2008361816395	77.4520625317656	100.618667351877	103.301171586398	306.929325108583	192.529395398798
294	458.822677612304	403.264022827148	10	8	293	14.65	67.3759460449196	-38.2008361816406	77.4520625317652	75.9106296000736	102.909452755028	304.653825054666	192.574770668872
295	462.191474914551	401.353981018066	10	8	294	14.7	67.3759460449401	-38.2008361816395	77.4520625317824	71.9049358853621	94.2403916124156	301.470071122361	194.154732018578
296	465.560272216797	399.443939208984	10	8	295	14.75	67.3759460449196	-38.2008361816406	77.4520625317652	68.8694566403802	80.875339728687	298.00716805055	193.380493883625
297	463.79833984375	401.197479248047	10	8	296	14.8	-35.2386474609398	35.0708007812602	49.7164292997319	80.4922004063792	85.7408353315994	195.200460763593	190.129928713023
298	466.360198974609	402.96728515625	10	8	297	14.85	51.2371826171795	35.3961181640602	62.2746663068564	87.8621158729541	83.0158639976038	92.2951337203435	185.901335024731
299	472.642242431641	400.421478271484	10	8	298	14.9	125.640869140641	-50.9161376953205	135.56578136176	85.8400498573004	84.2968740351003	88.3479015826361	184.313388278177
300	467.290740966797	402.427368164062	10	8	299	14.95	-107.030029296881	40.1177978515602	114.301639864657	99.5767347778367	82.62192740125	78.8422902820342	181.678384383622
301	470.655364990234	402.298614501953	10	8	300	15	67.2924804687398	-2.57507324217954	67.3417324534966	97.1622713548274	82.6675289513038	69.8490676400767	178.316465562387
302	475.637420654297	399.100891113281	10	8	301	15.05	99.6411132812602	-63.9544677734398	118.399853902414	88.1015476638214	82.7048440094466	67.9431106342633	175.777165616017
303	477.835540771484	397.888885498047	10	8	302	15.1	43.9624023437398	-24.2401123046807	50.2023491918096	77.3817389295459	81.2890958542886	64.8926582131183	173.363871195871
304	479.606292724609	393.737670898438	10	8	303	15.15	35.4150390625	-83.0242919921795	90.2621629067301	79.4950080453072	73.7863504102441	62.665322386014	170.424348102282
305	478.216033935547	391.039672851562	10	8	304	15.2	-27.8051757812398	-53.9599609375205	60.7025961932797	65.8329532410565	63.4441889516527	62.3342790915987	169.645251375902
306	474.36962890625	390.423767089844	10	8	305	15.25	-76.9281005859398	-12.3181152343602	77.9080780323032	65.4159203537499	58.8227955514664	60.859565094146	173.14617988718
307	474.878631591797	387.971557617188	10	8	306	15.3	10.1800537109398	-49.0441894531193	50.0895798811597	59.4711531566668	50.1453859369273	59.724422071969	127.670668744665
308	472.475219726562	387.863067626953	10	8	307	15.35	-48.0682373047	-2.16979980470001	48.1171847552767	49.5066389737595	46.7694524286328	58.6820821972969	79.6477988829108
309	470.159942626953	385.913269042969	10	8	308	15.4	-46.3055419921795	-38.9959716796807	60.5383269213146	38.1505830576255	41.0337707369278	52.1543755202501	77.083436111253
310	470.047515869141	385.381011962891	10	8	309	15.45	-2.24853515623977	-10.6451416015591	10.8800252787432	34.4578186327981	42.0466307819474	47.0236177226539	72.9540372141807
311	470.3779296875	384.377624511719	10	8	310	15.5	6.60827636717954	-20.0677490234409	21.1277984516333	28.1229845035158	39.0516012369883	44.9829874189214	69.5933185810336
312	471.67138671875	383.467987060547	10	8	311	15.55	25.869140625	-18.1927490234398	31.6257577570229	22.5963883171888	36.7440001344913	40.3921404128	68.6559509140293
313	470.863159179688	383.61865234375	10	8	312	15.6	-16.1645507812398	3.01330566406023	16.4430141088651	34.5866225901353	36.0750685403053	39.798417283158	67.3321885821758
314	471.202056884766	382.008666992188	10	8	313	15.65	6.77795410156023	-32.1997070312398	32.9053459896797	39.9526194163511	30.522400630256	36.1948711498976	65.7203936381601
315	470.698547363281	378.503082275391	10	8	314	15.7	-10.0701904297	-70.1116943359398	70.8311966434753	39.0301816361846	30.6030464936551	37.8204316294425	64.6188713608705
316	471.251159667969	380.83642578125	10	8	315	15.75	11.0522460937591	46.6668701171795	47.9577825827125	44.0271525770948	31.1431792863764	48.2851917238109	63.8770376009532
317	470.464172363281	379.738708496094	10	8	316	15.8	-15.7397460937591	-21.9543457031205	27.0135688561902	38.4484129433233	30.6388948886726	60.1408767257377	62.9685511170147
318	468.533325195312	378.988708496094	10	8	317	15.85	-38.6169433593807	-15	41.4278688134161	26.6194703971749	32.8273821376831	67.0004640454781	63.2444416899988
319	468.568237304688	378.740570068359	10	8	318	15.9	0.698242187520464	-4.96276855470001	5.01164782082226	22.3337391564017	31.3559715628674	65.8189706398698	60.9197388168966
320	468.731140136719	378.179412841797	10	8	319	15.95	3.25805664061932	-11.2231445312398	11.6864839127336	22.2476081411607	33.5942324769376	67.0657841463273	59.0543515018119
321	469.808898925781	378.952667236328	10	8	320	16	21.5551757812409	15.4650878906205	26.5291263788465	21.6276116982715	57.5187822106334	69.3375695219904	57.9879850583101
322	468.860015869141	378.021942138672	10	8	321	16.05	-18.9776611328	-18.6145019531205	26.5829137799849	24.2635301824116	83.5377533169841	69.3687911937952	55.4343330814514
323	466.943969726562	377.985412597656	10	8	322	16.1	-38.3209228515807	-0.730590820319321	38.3278865989704	40.5689945567003	97.925859550651	69.7717189512333	54.7694032295197
324	467.217681884766	377.118011474609	10	8	323	16.15	5.47424316408069	-17.3480224609409	18.1912402415227	92.7038252648652	101.115540649484	68.7754648903061	52.9440429615699
325	463.809387207031	373.939086914062	10	8	324	16.2	-68.1658935547	-63.5784912109398	93.2138057841768	144.827898492808	103.528521799	66.9034636301423	51.9512714301115
326	467.929779052734	360.182754516602	10	8	325	16.25	82.4078369140591	-275.126647949199	287.203279919671	174.22410740303	107.531959757604	66.8945101077604	51.5852394919355
327	472.050170898438	346.426422119141	10	8	326	16.3	82.4078369140807	-275.12664794922	287.203279919697	177.967551116556	108.098687498918	66.2126801620603	52.4871862211741
328	476.127044677734	338.106109619141	10	8	327	16.35	81.5374755859193	-166.40625	185.308931150085	166.488049041299	106.716055764783	67.8068011827007	53.7035777835214
329	474.817047119141	336.806304931641	10	8	328	16.4	-26.1999511718591	-25.99609375	36.9084588091482	122.360094250344	106.194958217745	69.6851021135432	53.8783819101013
330	473.785186767578	335.342651367188	10	8	329	16.45	-20.6372070312602	-29.2730712890602	35.8162954078936	71.369476505028	100.212694783347	71.08508528097	55.1118461904207
331	470.969787597656	333.567749023438	10	8	330	16.5	-56.3079833984398	-35.498046875	66.5635059648954	39.2080041265364	76.2702380048874	70.9929826976987	55.7258394990202
332	470.545074462891	332.012176513672	10	8	331	16.55	-8.49426269529999	-31.1114501953205	32.2501911931181	34.4223653189339	48.8876070071366	70.4765257501029	56.49881357167
333	470.632934570312	330.790252685547	10	8	332	16.6	1.75720214841931	-24.4384765625	24.5015692576266	33.9373405253952	37.6877428147505	69.7403891758813	56.4414031931666
334	470.287048339844	330.241088867188	10	8	333	16.65	-6.91772460936022	-10.9832763671795	12.9802647711359	30.1803817594309	38.2546635776029	69.6932147732421	55.9954795092859
335	468.798065185547	330.996307373047	10	8	334	16.7	-29.7796630859398	15.1043701171795	33.3911714402	26.4057375092451	38.6416487629404	66.0821112307806	56.3362386766734
336	470.780944824219	329.663940429688	10	8	335	16.75	39.6575927734398	-26.6473388671795	47.7787121350741	36.1674815029645	34.454005637793	54.88528726006	60.3114471236841
337	471.057403564453	329.054901123047	10	8	336	16.8	5.52917480468068	-12.1807861328205	13.376969942189	42.0869618362718	32.854364001288	44.8334957166106	64.8102609138579
338	467.5810546875	330.217224121094	10	8	337	16.85	-69.5269775390602	23.2464599609398	73.3102892262236	43.3459570004855	32.7647225869793	40.4066915215646	64.9786098751537
339	469.683319091797	330.552825927734	10	8	338	16.9	42.0452880859398	6.71203613279999	42.5776664376722	38.727629516155	33.1914713287395	41.9377931803328	67.4684734598097
340	470.820892333984	332.178680419922	10	8	339	16.95	22.7514648437398	32.5170898437602	39.6861472612687	39.3029904933308	31.9515276782142	43.1579082345141	68.134337061065
341	469.595275878906	332.032073974609	10	8	340	17	-24.5123291015591	-2.93212890626023	24.6870747134217	29.3619636709941	33.5003365152327	42.1141094760501	68.9018320992236
342	470.318542480469	332.402679443359	10	8	341	17.05	14.4653320312591	7.412109375	16.2537748280679	24.2959808212071	40.7793844260846	43.6288359495449	69.9362645176886
343	469.315490722656	333.024688720703	10	8	342	17.1	-20.0610351562591	12.4401855468807	23.6051551145398	20.5570983559428	43.1256402283788	43.1110874351	69.7146860489932
344	468.728454589844	333.656433105469	10	8	343	17.15	-11.7407226562409	12.6348876953193	17.2477521887375	28.2730435143104	45.6209227830628	43.2154941282658	70.4139177998893
345	469.7353515625	333.952728271484	10	8	344	17.2	20.1379394531205	5.92590332029999	20.9917349349473	42.2557783588383	47.6741677060878	45.7690137232045	69.1254851785503
346	471.532531738281	336.555969238281	10	8	345	17.25	35.9436035156205	52.0648193359409	63.2668005052594	56.8893167857636	49.7742133143071	53.7283841396078	63.1658016053022
347	469.522338867188	340.366638183594	10	8	346	17.3	-40.2038574218602	76.2133789062591	86.1674490507076	66.9458647449185	54.4033078978018	63.4078416656555	56.3901987568561
348	470.310882568359	345.140594482422	10	8	347	17.35	15.7708740234193	95.4791259765602	96.772847249166	74.7912370562328	53.4574522832207	62.1504185676066	52.5620698650533
349	467.634155273438	347.198760986328	10	8	348	17.4	-53.5345458984193	41.1633300781205	67.5304919845122	71.2753831143038	53.2395169277922	65.2518448060763	52.1029344024284
350	466.26904296875	349.882446289062	10	8	349	17.45	-27.3022460937602	53.6737060546795	60.218596491519	66.5508374367652	59.5864997681949	65.18358884116	51.3393592680217
351	468.52099609375	350.265960693359	10	8	350	17.5	45.0390625	7.67028808593977	45.6875307956144	50.0255877806779	73.9564317639829	66.8106815007484	50.0626508327602
352	467.506652832031	353.22412109375	10	8	351	17.55	-20.2868652343795	59.1632080078205	62.5447206630145	39.5331691106658	86.0362989052264	69.3960032852743	49.7885810668575
353	468.088256835938	352.821563720703	10	8	352	17.6	11.6320800781398	-8.05114746093977	14.1465989687293	44.381762480157	81.1751969068344	69.688982922105	50.7332422038465
354	467.582336425781	353.379852294922	10	8	353	17.65	-10.1184082031398	11.1657714843795	15.0683986344518	76.637480413662	84.8827668290898	71.1346208265364	51.6240775449676
355	466.662994384766	349.258056640625	10	8	354	17.7	-18.3868408203	-82.4359130859398	84.4615633389749	105.521760373688	82.6930099762321	72.16885912632	51.1560817888301
356	468.021301269531	338.999282836914	10	8	355	17.75	27.1661376953	-205.17547607422	206.96612046314	112.324806032991	83.8471496871898	71.4463159505443	50.5349735142641
357	469.379608154297	328.740509033203	10	8	356	17.8	27.1661376953193	-205.17547607422	206.966120463142	130.232364547514	84.3886986727469	67.9469017971016	51.2664659772732
358	467.776885986328	326.943237304688	10	8	357	17.85	-32.0544433593795	-35.9454345703	48.161827265246	121.004257472307	85.9205135609892	64.7174482085421	50.0075180007037
359	465.499877929688	322.234588623047	10	8	358	17.9	-45.5401611328	-94.1729736328205	104.606191207066	91.0568189607175	89.0297247252807	62.268075624524	49.384634768473
360	463.702728271484	322.899047851562	10	8	359	17.95	-35.9429931640807	13.2891845703	38.3210279629429	63.2556369718062	84.751218484445	59.5208103015293	49.2986215526763
361	466.549499511719	322.609619140625	10	8	360	18	56.9354248047	-5.78857421873977	57.2289279051906	59.5162210889876	68.9362001371058	58.0111921894703	49.137238008042
362	463.151519775391	322.624084472656	10	8	361	18.05	-67.9595947265591	0.289306640620453	67.9602105185855	47.8270849030477	49.8575046889769	55.94832618417	49.8822044478803
363	461.916961669922	321.820159912109	10	8	362	18.1	-24.6911621093807	-16.0784912109409	29.4647478511529	48.4981794965828	48.2596995102498	58.3553969725931	55.8863448071609
364	460.131988525391	320.356994628906	10	8	363	18.15	-35.6994628906193	-29.2633056640591	46.1605102773665	46.815581313494	39.6533844199583	60.0326609616694	62.0494202395861
365	461.940063476562	319.321044921875	10	8	364	18.2	36.1614990234193	-20.7189941406205	41.6765009306182	36.4593724061475	36.3486106268264	56.5431498544556	68.1188961033565
366	459.499389648438	319.345550537109	10	8	365	18.25	-48.8134765624795	0.490112304679542	48.8159369897469	37.0031779315119	32.1752346917508	47.3415628889204	67.5053610401612
367	460.279998779297	319.133270263672	10	8	366	18.3	15.6121826171795	-4.24560546873977	16.1791659818532	31.4796839368689	27.5079536955932	39.1250902888908	77.9804453919213
368	458.989410400391	320.094451904297	10	8	367	18.35	-25.8117675781193	19.2236328125	32.1837754779746	24.19904175707	30.7902803841969	37.8646174338009	88.1903947887195
369	459.729583740234	320.652801513672	10	8	368	18.4	14.8034667968591	11.1669921875	18.5430403041517	17.5348880700077	31.0355971980582	33.5174247308697	103.730378832321
370	459.494110107422	320.771423339844	10	8	369	18.45	-4.70947265623977	2.37243652343977	5.27329003162362	18.5565349850388	28.3350812244662	33.4136542641925	119.453160263247
371	458.746246337891	320.569061279297	10	8	370	18.5	-14.9572753906193	-4.04724121093977	15.4951685544351	24.5773828368819	25.746925640735	31.4637945153355	118.917801937143
372	459.528533935547	321.290802001953	10	8	371	18.55	15.6457519531193	14.4348144531205	21.2874005570091	30.5915104592474	28.3926758888048	30.3684056104864	119.226737794059
373	461.348388671875	323.818176269531	10	8	372	18.6	36.3970947265602	50.5474853515602	62.28801473719	32.4711206918624	27.469535357352	42.0837066922169	138.191521839592
374	462.727783203125	321.816802978516	10	8	373	18.65	27.587890625	-40.0274658203	48.6136784159793	33.9589632114623	27.3814650417811	52.9642196526358	157.133260893482
375	462.93505859375	322.520477294922	10	8	374	18.7	4.1455078125	14.0734863281193	14.6713411946986	38.2288167925708	30.4786979015587	64.068933080393	155.263986757706
376	461.919860839844	323.0537109375	10	8	375	18.75	-20.3039550781205	10.6646728515602	22.9343811524344	30.3616878778221	30.7523543389202	63.5644061297781	150.468345304559
377	462.906921386719	324.943267822266	10	8	376	18.8	19.7412109375	37.7911376953205	42.6366684625516	24.1714196243149	33.2288575253795	88.0139889867409	145.672703851411
378	463.843566894531	324.280151367188	10	8	377	18.85	18.7329101562409	-13.2623291015602	22.9523701634468	28.4862751112549	53.3771330002369	111.663341368897	144.847169728211
379	463.349975585938	325.012451171875	10	8	378	18.9	-9.87182617186022	14.6459960937398	17.6623371484429	27.5457454663782	74.8928421072134	145.192682040117	142.817964637852
380	463.653503417969	326.799133300781	10	8	379	18.95	6.07055664061932	35.7336425781205	36.2456186293989	28.2288982581883	99.8027849363198	179.385510224965	142.67088159655
381	464.563598632812	326.747009277344	10	8	380	19	18.2019042968602	-1.04248046874091	18.2317329280506	76.3925781226516	101.381886618821	179.824411684816	141.571707393391
382	464.223754882812	329.0244140625	10	8	381	19.05	-6.796875	45.5480957031205	46.0524324216023	125.614264590112	147.635302084677	182.505149403948	140.204251124896
383	459.651896158854	341.395172119141	10	8	382	19.1	-91.4371744791595	247.41516113282	263.770769485763	171.119294761385	195.857147380442	218.027646706592	139.799181423088
384	455.080037434896	353.765930175781	10	8	383	19.15	-91.4371744791606	247.4151611328	263.770769485745	175.218027771264	263.003899038453	254.233860825295	139.32469167374
385	450.508178710938	366.136688232422	10	8	384	19.2	-91.4371744791595	247.415161132819	263.770769485762	267.041705911166	328.29232254837	253.984823660957	155.974402905004
386	452.027923583984	364.936889648438	10	8	385	19.25	30.3948974609193	-23.9959716796795	38.7253979774486	315.321716638232	328.896469030712	253.595127720197	172.445628234791
387	430.798568725586	351.250823974609	10	8	386	19.3	-424.58709716796	-273.721313476581	505.170823121109	400.393533486794	331.781441282517	252.220317413931	172.17209231807
388	409.569213867188	337.564758300781	10	8	387	19.35	-424.58709716796	-273.721313476559	505.170823121097	485.465350335356	382.678160412947	251.829722022621	171.498441163946
389	444.020858764648	336.986785888672	10	8	388	19.4	689.032897949199	-11.5594482421807	689.129853728552	482.57491029016	433.574879543378	252.118504544834	171.165808389168
390	478.472503662109	336.408813476562	10	8	389	19.45	689.03289794922	-11.5594482422	689.129853728573	396.521176653869	408.166862385594	251.928108928908	171.164919371203
391	478.785949707031	335.236328125	10	8	390	19.5	6.26892089844091	-23.4497070312398	24.2731977514683	450.034604187661	405.808368821573	251.679620271446	170.908483390168
392	480.088592529297	331.725067138672	10	8	391	19.55	26.0528564453193	-70.2252197265602	74.902154939655	466.756225599961	356.805332743185	250.040096639306	171.514229786229
393	441.459182739258	330.964416503906	10	8	392	19.6	-772.58819580078	-15.2130126953193	772.737960790055	330.868374435831	307.802296664799	237.514656153958	170.422417960078
394	402.829772949219	330.203765869141	10	8	393	19.65	-772.58819580078	-15.2130126953	772.737960790055	329.041827352985	241.233110051215	225.685163694844	173.963110509335
395	403.302154541016	330.311584472656	10	8	394	19.7	9.44763183594091	2.15637207029999	9.69059790792364	317.089488832501	175.563895309446	247.879872729615	202.947023424825
396	403.172627766927	329.565724690755	10	8	395	19.75	-2.59053548178031	-14.9171956380201	15.1404623372382	165.569989141938	174.462771512181	281.326850339803	231.72436034137
397	403.043100992839	328.819864908854	10	8	396	19.8	-2.59053548175984	-14.9171956380201	15.1404623372347	15.7099945024691	168.298751996094	256.330195649399	234.676135410129
398	402.91357421875	328.074005126953	10	8	397	19.85	-2.59053548178031	-14.9171956380201	15.1404623372382	20.2594161830611	92.3511518949699	231.333540958996	237.256579521123
399	401.841583251953	327.600524902344	10	8	398	19.9	-21.4398193359398	-9.46960449218068	23.4379875927108	19.8837156713763	17.7954478463097	197.138934738219	240.026304034266
400	403.213592529297	328.465454101562	10	8	399	19.95	27.4401855468795	17.2985839843602	32.4377063108837	19.5080151596866	87.5928830736367	162.944328517442	240.491672595495
401	402.839660644531	327.917846679687	10	8	400	20	-7.47863769531932	-10.9521484375	13.2619597788142	19.132314648002	156.845331858034	161.99255509552	242.358538284959
402	402.465728759766	327.370239257813	10	8	401	20.05	-7.47863769529999	-10.9521484374795	13.2619597787864	19.8809011901503	155.855058555613	160.52331016851	245.277800706994
403	402.091796875	326.822631835938	10	8	402	20.1	-7.47863769532046	-10.9521484375	13.2619597788148	154.926349964212	154.864785253192	122.817189213564	242.754104702425
404	403.123657226562	327.707092285156	10	8	403	20.15	20.6372070312398	17.6892089843602	27.1809203034522	293.806948044692	153.044759425223	93.6923601933754	238.669626152216
405	438.430618286132	330.029312133789	10	8	404	20.2	706.139221191401	46.4443969726597	707.664950181194	292.202101951539	150.324761725438	151.909223188693	233.622459487229
406	473.737579345703	332.351531982422	10	8	405	20.25	706.13922119142	46.4443969726597	707.664950181213	290.597255858382	149.522338678859	209.853592962543	234.814931106922
407	473.983959960937	332.262756347656	10	8	406	20.3	4.92761230467977	-1.77551269531932	5.23772931302025	286.208617660296	152.747868340925	217.131953406326	223.558056634285
408	474.230340576172	332.173980712891	10	8	407	20.35	4.92761230470023	-1.77551269529999	5.23772931303295	145.723173486664	153.283226532157	222.683437019625	212.311608290385
409	474.476721191406	332.085205078125	10	8	408	20.4	4.92761230467977	-1.77551269532046	5.23772931302063	5.23772931302548	169.589272540441	227.934103523699	196.845880827962
410	474.723101806641	331.99642944336	10	8	409	20.45	4.92761230470023	-1.77551269529999	5.23772931303295	13.2936347303119	216.225563303748	229.055236262082	180.681019383942
411	474.969482421875	331.907653808594	10	8	410	20.5	4.92761230467977	-1.77551269532046	5.23772931302063	15.9691972059317	262.861854067051	233.037456298471	181.457468503347
412	477.167236328125	331.316528320312	10	8	411	20.55	43.955078125	-11.8225097656398	45.5172563994525	52.9699274205859	278.408848257039	240.515504774682	181.620295684033
413	478.007537841797	330.916229248047	10	8	412	20.6	16.8060302734398	-8.00598144529999	18.6155416911317	286.727953120833	290.502088786058	247.993553250892	164.447453057236
414	486.571075439453	335.056915283203	10	8	413	20.65	171.27075195312	82.8137207031205	190.241380386292	520.485978821077	302.823447622174	251.654088609589	150.347242689994
415	429.126327514648	347.138076782227	10	8	414	20.7	-1148.8949584961	241.62322998048	1174.02785781427	543.524061783767	307.785710798726	219.365046244844	156.307772570493
416	371.681579589844	359.21923828125	10	8	415	20.75	-1148.89495849608	241.62322998046	1174.02785781424	565.034980366185	316.552573918084	188.30301187404	162.132055840258
417	365.148986816406	363.898193359375	10	8	416	20.8	-130.651855468759	93.5791015625	160.707671212902	552.676967823762	328.283141208439	190.78591761917	167.956339110023
418	360.080718994141	367.654510498047	10	8	417	20.85	-101.3653564453	75.1263427734398	126.170134603222	328.843468476619	342.703879969627	193.289675621775	173.780622379789
419	354.392120361328	370.635986328125	10	8	418	20.9	-113.77197265626	59.6295166015602	128.451317674178	112.61916901509	333.718904678738	196.552826917704	179.236730248771
420	351.755737304688	371.393371582031	10	8	419	20.95	-52.7276611328	15.1477050781205	54.860361078552	113.042220633111	222.504529185939	198.417710250443	184.467845149798
421	347.686584472656	369.152618408203	10	8	420	21	-81.3830566406398	-44.8150634765602	92.9063605065967	120.372779573069	113.744169681029	200.922381911175	187.604245833862
422	340.680953979492	365.005401611328	10	8	421	21.05	-140.11260986328	-82.9443359375	162.822929303009	114.760841533713	103.162986981301	202.717281199557	191.551364639316
423	333.675323486328	360.858184814453	10	8	422	21.1	-140.11260986328	-82.9443359375	162.822929303009	116.165589895258	96.0772624574911	206.077716900908	193.311822580387
424	328.704162597656	361.5537109375	10	8	423	21.15	-99.4232177734398	13.9105224609398	100.3916274774	114.869170346968	90.2822062132346	207.002125186613	193.348357481862
425	325.640930175781	361.990417480469	10	8	424	21.2	-61.2646484375	8.73413085937955	61.8841028862764	93.2837533294904	89.0497097021595	160.706321952293	176.513788840087
426	321.421752929688	362.923919677734	10	8	425	21.25	-84.3835449218602	18.6700439453	86.4242627651462	71.7817453419134	85.2921899042663	114.410518717974	159.865376821416
427	318.677001953125	362.93896484375	10	8	426	21.3	-54.8950195312602	0.300903320320458	54.89584421562	65.803570892756	77.1514211906739	118.780724813721	159.906102040051
428	316.684234619141	364.856689453125	10	8	427	21.35	-39.8553466796795	38.3544921875	55.312889365124	61.9338295090608	69.4515538321883	124.877807739953	160.421517934296
429	313.234527587891	365.58154296875	10	8	428	21.4	-68.994140625	14.4970703125	70.5007552316133	55.7152094615645	80.2853456944887	130.539356973843	160.99278741769
430	311.508422851562	364.339080810547	10	8	429	21.45	-34.5220947265807	-24.8492431640602	42.5353959678008	61.0190890518575	98.908114718647	139.880454037514	161.280473198525
431	309.165985107422	362.867065429688	10	8	430	21.5	-46.8487548828	-29.4403076171795	55.3311625276646	67.1213623224633	115.076867754918	142.171035369253	161.469109300387
432	305.282867431641	361.645385742188	10	8	431	21.55	-77.6623535156193	-24.43359375	81.4152421670848	94.7671204962215	134.398462646141	142.587224503949	160.650757225088
433	300.996368408203	361.846466064453	10	8	432	21.6	-85.7299804687602	4.02160644529999	85.8242557181528	135.882399928233	153.678353022414	138.630091909881	160.504948017497
434	291.0283203125	358.754852294922	10	8	433	21.65	-199.36096191406	-61.8322753906205	208.729546100405	174.438526048272	170.796507734451	135.042626354135	156.347225065499
435	278.690319061279	357.461647033692	10	8	434	21.7	-246.76002502442	-25.8641052246003	248.111793127859	207.777836240424	190.711198372868	133.662531435331	127.773659117891
436	266.352317810058	356.168441772461	10	8	435	21.75	-246.76002502442	-25.8641052246196	248.111793127861	240.235343722365	199.04988083424	131.427741768793	99.3869450164557
437	254.014316558838	354.87523651123	10	8	436	21.8	-246.7600250244	-25.8641052246196	248.111793127842	246.825894972681	208.023027817224	129.026286460932	95.5214893558067
438	241.676315307617	353.58203125	10	8	437	21.85	-246.76002502442	-25.8641052246003	248.111793127859	245.539996817502	207.808629987574	127.553360246818	92.9220444457946
439	231.320320129394	347.354736328125	10	8	438	21.9	-207.11990356446	-124.5458984375	241.682302351983	223.661235620207	189.79990701378	125.432747917675	90.2655699590084
440	220.964324951172	341.12744140625	10	8	439	21.95	-207.11990356444	-124.5458984375	241.682302351966	208.268219394024	168.416948152015	124.143236146607	89.959977684564
441	214.253448486328	339.375061035156	10	8	440	22	-134.21752929688	-35.0476074218795	138.717987141383	175.381916252783	147.778615782667	122.015836689599	89.0477793639463
442	205.877487182617	337.62255859375	10	8	441	22.05	-167.51922607422	-35.0500488281205	171.146711996928	132.77391905488	123.654110275724	118.58423325062	85.8195636619309
443	201.792068481445	338.525512695312	10	8	442	22.1	-81.7083740234398	18.0590820312398	83.6802774216564	91.2938994865282	101.428367471222	114.932179134087	83.1378633483625
444	200.433609008789	338.072143554688	10	8	443	22.15	-27.1691894531199	-9.06738281247954	28.6423163624657	71.8959959451267	80.0689881008985	105.692324944384	81.6498661725332
445	198.733306884766	338.289276123047	10	8	444	22.2	-34.0060424804602	4.34265136717954	34.2822045102081	39.0400011574232	57.5752739203466	94.8409962834897	80.4451184969895
446	197.443145751953	336.649566650391	10	8	445	22.25	-25.8032226562597	-32.7941894531193	41.7284694343753	27.4748186896599	44.9817925449576	84.3633713149375	80.0325032615211
447	197.401153564453	336.308807373047	10	8	446	22.3	-0.83984375	-6.81518554688068	6.86673805841066	27.3640571469173	29.1454386840165	72.2622538978926	83.6880453503925
448	197.835342407227	335.091186523438	10	8	447	22.35	8.68377685547955	-24.3524169921795	25.8543650828396	23.856648354165	22.0557282806002	60.9662811516366	86.3192148560899
449	198.498764038086	336.329040527344	10	8	448	22.4	13.2684326171801	24.7570800781193	28.0885086487528	18.0675891447885	21.5847428749886	49.9917829441739	88.1115218784956
450	197.982894897461	335.669586181641	10	8	449	22.45	-10.3173828125	-13.1890869140591	16.7451605464467	19.2508762106099	21.2650444149642	40.0395013316144	90.187050484307
451	197.358022054037	335.803965250651	10	8	450	22.5	-12.4974568684797	2.68758138019962	12.7831733874929	16.6366378715405	20.9481268472085	35.9245233586397	93.094591130617
452	196.733149210612	335.938344319662	10	8	451	22.55	-12.4974568685002	2.68758138022008	12.7831733875172	15.8054286030598	20.8703975200616	29.0519028199128	93.2870943091784
453	196.108276367188	336.072723388672	10	8	452	22.6	-12.4974568684797	2.68758138019962	12.7831733874929	18.6734404757634	20.5041948320516	27.6456347868439	92.7815681967274
454	196.196182250977	334.879333496094	10	8	453	22.65	1.75811767577954	-23.8677978515602	23.9324623063493	23.8286645496284	19.9145777874494	28.2571059909319	89.209022414612
455	196.798156738281	336.312286376953	10	8	454	22.7	12.0394897460801	28.6590576171807	31.0852199099644	22.4899188295134	22.5037287428821	27.2277055586478	83.6900154120836
456	194.958251953125	336.888305664062	10	8	455	22.75	-36.7980957031199	11.5203857421795	38.559293756818	24.3717517925628	26.8672541723218	28.6372647542497	78.1710084095551
457	194.739334106445	336.676696777344	10	8	456	22.8	-4.3783569336	-4.23217773436022	6.08944478694221	24.0237269718389	28.9583669558091	38.3498042398528	73.3334607963887
458	195.259170532227	337.657012939453	10	8	457	22.85	10.3967285156398	19.6063232421807	22.19233820274	26.3340170100009	33.2355412930875	45.0850694653619	68.0274096338493
459	195.779006958008	338.637329101562	10	8	458	22.9	10.3967285156205	19.6063232421795	22.1923382027299	29.9058437950153	34.9294691068752	50.7902958393163	63.262859151203
460	197.461380004883	337.328002929688	10	8	459	22.95	33.6474609375	-26.1865234374795	42.6366701007742	35.4268150821049	33.1903667023315	56.2308648220068	58.387212713413
461	194.932647705078	338.578247070312	10	8	460	23	-50.5746459961	25.0048828124795	56.4184276818902	42.0993307936122	36.326402661291	64.1733455716354	56.0856741558883
462	196.002639770508	337.276947021484	10	8	461	23.05	21.3998413086	-26.0260009765602	33.6943012223904	45.8352112419116	55.8292109596441	67.9899553677366	52.9734174769743
463	195.777984619141	340.045593261719	10	8	462	23.1	-4.49310302734034	55.3729248047	55.5549167602766	40.0467163946621	69.6659440986722	70.6309572593677	52.2952126436221
464	196.604019165039	338.176391601562	10	8	463	23.15	16.5206909179602	-37.3840332031398	40.8717404442266	42.7469615275667	81.6660138911832	72.7257198848396	52.2758666550273
465	196.608901977539	338.861083984375	10	8	464	23.2	0.09765625	13.6938476562602	13.694195864527	76.2316068371832	89.9580009011316	72.5390345406775	54.1671744117046
466	193.491638183594	337.278503417969	10	8	465	23.25	-62.3452758789	-31.6516113281205	69.9196533464129	97.2325574037321	101.479436970949	71.9786455041727	54.5568074760933
467	189.619750976562	346.55908203125	10	8	466	23.3	-77.4377441406403	185.61157226562	201.117527770473	117.496816540455	107.021543779664	74.4046676948849	54.8142539304008
468	181.727767944336	348.030517578125	10	8	467	23.35	-157.83966064452	29.4287109375	160.559669593021	139.869285407601	108.026373225648	75.088538116062	55.1628590223525
469	174.682769775391	347.073883056641	10	8	468	23.4	-140.8999633789	-19.1326904296795	142.19303612784	160.211912414331	110.521970662804	76.533935358232	55.7975833647918
470	170.135559082031	342.74560546875	10	8	469	23.45	-90.9442138672	-86.5655517578205	125.556540200258	137.811480722145	111.887702379024	76.7349240952117	55.9587745638833
471	167.463195800781	334.590667724609	10	8	470	23.5	-53.447265625	-163.09875488282	171.632788380063	118.820189047564	107.630888347055	76.2468249531369	57.0189496400616
472	163.378768920898	332.809844970703	10	8	471	23.55	-81.6885375976597	-35.6164550781193	89.1153693095414	103.547124785153	92.9801244301258	76.8949321340358	56.9258626327744
473	162.791397094727	336.036987304688	10	8	472	23.6	-11.7474365234204	64.5428466797	65.6032112201152	83.9061193504461	80.5111321334519	76.9447905004004	56.7714256890434
474	163.293853759766	339.289794921875	10	8	473	23.65	10.0491333007801	65.0561523437398	65.8277148157881	55.0498642797779	71.4018568252807	76.2946273191227	57.5884634758796
475	162.021522521973	338.788360595703	10	8	474	23.7	-25.4466247558599	-10.0286865234398	27.3515130267224	48.1487681381067	63.5118472892918	81.1066432647613	58.9333393171778
476	160.74919128418	338.286926269531	10	8	475	23.75	-25.4466247558599	-10.0286865234398	27.3515130267224	42.2020752193401	51.0142129353249	80.4763501979369	61.4491664898136
477	159.173461914062	336.056976318359	10	8	476	23.8	-31.5145874023602	-44.5989990234409	54.6098886011855	39.2565888654083	46.7683204884076	71.2787036209487	64.1211007324607
478	160.43196105957	334.779174804688	10	8	477	23.85	25.1699829101602	-25.5560302734193	35.8697466262822	43.1175752281374	45.8632077751529	65.240648579343	66.0513743312508
479	158.002487182617	333.988128662109	10	8	478	23.9	-48.5894775390602	-15.8209228515807	51.1002830461291	46.978561590872	42.0672839754413	60.8048708902674	68.16972286187
480	159.936431884765	332.683553059896	10	8	479	23.95	38.6788940429602	-26.0915120442598	46.656444840368	45.3878728387085	50.325584150499	55.6866843057598	69.8139325467767
481	161.870376586914	331.378977457682	10	8	480	24	38.6788940429801	-26.0915120442792	46.6564448403953	49.5243403309657	53.3218120488194	49.8645537084878	70.9489522650611
482	163.804321289062	330.074401855469	10	8	481	24.05	38.6788940429597	-26.091512044261	46.6564448403682	44.8779790854744	49.5772828117716	45.8617698978121	72.652075144833
483	163.188659667969	332.834167480469	10	8	482	24.1	-12.3132324218597	55.1953125	56.5520840875683	57.5335930728606	49.9701650252342	42.9118941187191	74.682446973033
484	162.201766967773	331.850463867188	10	8	483	24.15	-19.7378540039199	-19.6740722656193	27.8684768186722	59.6650625067667	50.207884955254	42.4512070669196	77.3573529868496
485	159.656845092773	336.722564697266	10	8	484	24.2	-50.8984375	97.4420166015602	109.934514777299	53.7666927848347	47.8615213222278	45.327644093678	80.7116976151592
486	161.58073425293	334.598693847656	10	8	485	24.25	38.4777832031398	-42.4774169922	57.3137920099261	50.4159897195027	48.7148944816506	50.9196874754544	82.7448565214673
487	160.989700317383	333.976409912109	10	8	486	24.3	-11.8206787109398	-12.4456787109409	17.1645962307079	55.5377908250337	44.9552193072167	53.8375337700365	80.6268560288516
488	162.491729736328	332.671142578125	10	8	487	24.35	30.0405883789	-26.1053466796795	39.7985687609084	38.1894495715951	39.9605804622852	57.0142105464396	81.7471769271428
489	161.528427124023	335.165466308594	10	8	488	24.4	-19.2660522461	49.8864746093795	53.4774823463271	37.7647264565345	42.8351301583978	59.8055103655079	81.2993122539799
490	160.874984741211	334.207458496094	10	8	489	24.45	-13.0688476562403	-19.16015625	23.1928085101057	36.1437458295986	40.329704036857	62.8929409983417	NA
491	163.358627319336	333.004791259766	10	8	490	24.5	49.6728515625	-24.0533447265591	55.1901764346233	29.5051712050677	48.5175629020895	65.6510795769853	NA
492	163.331115722656	332.552642822266	10	8	491	24.55	-0.550231933600003	-9.04296875	9.05969309602868	30.1324694917619	58.0977847283013	68.4092181556301	NA
493	163.048889160156	332.381072998047	10	8	492	24.6	-5.64453125	-3.43139648438068	6.60569563825391	42.469958502119	64.058256067645	72.4201034456655	NA
494	162.969665527344	335.210662841797	10	8	493	24.65	-1.58447265623977	56.591796875	56.6139737797978	59.2703993476445	69.4031357757619	78.4200786545765	NA
495	161.069122314453	339.005340576172	10	8	494	24.7	-38.0108642578199	75.8935546875	84.8802535618913	80.051823627004	77.9243606744555	80.3167519655571	NA
496	154.111267089844	339.162017822266	10	8	495	24.75	-139.15710449218	3.13354492188068	139.192380662251	98.6113409302223	82.58726467232	85.0133628449976	NA
497	148.4658203125	338.981231689453	10	8	496	24.8	-112.90893554688	-3.61572265626023	112.966814492826	108.673802059762	91.8632170040435	89.9750084367545	NA
498	143.774383544922	337.340209960938	10	8	497	24.85	-93.8287353515602	-32.8204345703	99.4032821543457	113.378762846792	104.879626429046	98.2537052749425	NA
499	138.565887451172	338.546295166016	10	8	498	24.9	-104.169921875	24.1217041015602	106.926279427495	105.904129996996	114.005027150755	101.793753617692	NA
500	133.267791748047	337.402038574219	10	8	499	24.95	-105.9619140625	-22.8851318359409	108.405057497042	103.674610381083	120.303799894257	NA	NA
501	128.346881866455	336.097229003906	10	8	500	25	-98.4181976318399	-26.0961914062591	101.819216413269	111.147911927869	121.509162787906	NA	NA
502	123.425971984863	334.792419433594	10	8	501	25.05	-98.4181976318399	-26.0961914062409	101.819216413264	119.336252241748	121.852232145208	NA	NA
503	116.99974822998	332.453918457031	10	8	502	25.1	-128.52447509766	-46.7700195312591	136.769789888277	127.228836941722	132.44915448224	NA	NA
504	109.610218048096	332.214767456055	10	8	503	25.15	-147.79060363768	-4.78302001952102	147.867980996891	137.114195578816	134.184371459623	NA	NA
505	102.220687866211	331.975616455078	10	8	504	25.2	-147.7906036377	-4.78302001953921	147.867980996912	140.029853909332	NA	NA	NA
506	95.3210220336914	328.879974365234	10	8	505	25.25	-137.993316650392	-61.9128417968807	151.246009598736	153.750397036611	NA	NA	NA
507	89.5594787597656	329.701904296875	10	8	506	25.3	-115.230865478516	16.4385986328205	116.397508065847	149.032490677498	NA	NA	NA
508	79.9229202270508	333.248931884766	10	8	507	25.35	-192.731170654296	70.9405517578205	205.372505524667	NA	NA	NA	NA
509	76.9950180053711	327.768035888672	10	8	508	25.4	-58.558044433594	-109.617919921881	124.278449201326	NA	NA	NA	NA
510	NA	NA	10	8	509	25.45	NA	NA	NA	NA	NA	NA	NA
511	NA	NA	10	8	510	25.5	NA	NA	NA	NA	NA	NA	NA
512	NA	NA	10	8	511	25.55	NA	NA	NA	NA	NA	NA	NA
513	NA	NA	10	8	512	25.6	NA	NA	NA	NA	NA	NA	NA
514	NA	NA	10	8	513	25.65	NA	NA	NA	NA	NA	NA	NA
515	NA	NA	10	8	514	25.7	NA	NA	NA	NA	NA	NA	NA
516	NA	NA	10	8	515	25.75	NA	NA	NA	NA	NA	NA	NA
517	NA	NA	10	8	516	25.8	NA	NA	NA	NA	NA	NA	NA
518	NA	NA	10	8	517	25.85	NA	NA	NA	NA	NA	NA	NA
519	NA	NA	10	8	518	25.9	NA	NA	NA	NA	NA	NA	NA
520	NA	NA	10	8	519	25.95	NA	NA	NA	NA	NA	NA	NA
521	NA	NA	10	8	520	26	NA	NA	NA	NA	NA	NA	NA
522	NA	NA	10	8	521	26.05	NA	NA	NA	NA	NA	NA	NA
523	NA	NA	10	8	522	26.1	NA	NA	NA	NA	NA	NA	NA
524	NA	NA	10	8	523	26.15	NA	NA	NA	NA	NA	NA	NA
525	NA	NA	10	8	524	26.2	NA	NA	NA	NA	NA	NA	NA
526	NA	NA	10	8	525	26.25	NA	NA	NA	NA	NA	NA	NA
527	NA	NA	10	8	526	26.3	NA	NA	NA	NA	NA	NA	NA
528	NA	NA	10	8	527	26.35	NA	NA	NA	NA	NA	NA	NA
529	NA	NA	10	8	528	26.4	NA	NA	NA	NA	NA	NA	NA
530	NA	NA	10	8	529	26.45	NA	NA	NA	NA	NA	NA	NA
531	NA	NA	10	8	530	26.5	NA	NA	NA	NA	NA	NA	NA
532	NA	NA	10	8	531	26.55	NA	NA	NA	NA	NA	NA	NA
533	NA	NA	10	8	532	26.6	NA	NA	NA	NA	NA	NA	NA
534	NA	NA	10	8	533	26.65	NA	NA	NA	NA	NA	NA	NA
535	NA	NA	10	8	534	26.7	NA	NA	NA	NA	NA	NA	NA
536	NA	NA	10	8	535	26.75	NA	NA	NA	NA	NA	NA	NA
537	NA	NA	10	8	536	26.8	NA	NA	NA	NA	NA	NA	NA
538	NA	NA	10	8	537	26.85	NA	NA	NA	NA	NA	NA	NA
539	NA	NA	10	8	538	26.9	NA	NA	NA	NA	NA	NA	NA
540	NA	NA	10	8	539	26.95	NA	NA	NA	NA	NA	NA	NA
541	NA	NA	10	8	540	27	NA	NA	NA	NA	NA	NA	NA
542	NA	NA	10	8	541	27.05	NA	NA	NA	NA	NA	NA	NA
543	NA	NA	10	8	542	27.1	NA	NA	NA	NA	NA	NA	NA
544	NA	NA	10	8	543	27.15	NA	NA	NA	NA	NA	NA	NA
545	NA	NA	10	8	544	27.2	NA	NA	NA	NA	NA	NA	NA
546	NA	NA	10	8	545	27.25	NA	NA	NA	NA	NA	NA	NA
547	NA	NA	10	8	546	27.3	NA	NA	NA	NA	NA	NA	NA
548	NA	NA	10	8	547	27.35	NA	NA	NA	NA	NA	NA	NA
549	NA	NA	10	8	548	27.4	NA	NA	NA	NA	NA	NA	NA
550	NA	NA	10	8	549	27.45	NA	NA	NA	NA	NA	NA	NA
551	NA	NA	10	8	550	27.5	NA	NA	NA	NA	NA	NA	NA
552	NA	NA	10	8	551	27.55	NA	NA	NA	NA	NA	NA	NA
553	NA	NA	10	8	552	27.6	NA	NA	NA	NA	NA	NA	NA
554	NA	NA	10	8	553	27.65	NA	NA	NA	NA	NA	NA	NA
555	NA	NA	10	8	554	27.7	NA	NA	NA	NA	NA	NA	NA
556	NA	NA	10	8	555	27.75	NA	NA	NA	NA	NA	NA	NA
557	NA	NA	10	8	556	27.8	NA	NA	NA	NA	NA	NA	NA
558	NA	NA	10	8	557	27.85	NA	NA	NA	NA	NA	NA	NA
559	NA	NA	10	8	558	27.9	NA	NA	NA	NA	NA	NA	NA
560	NA	NA	10	8	559	27.95	NA	NA	NA	NA	NA	NA	NA
561	NA	NA	10	8	560	28	NA	NA	NA	NA	NA	NA	NA
562	NA	NA	10	8	561	28.05	NA	NA	NA	NA	NA	NA	NA
563	NA	NA	10	8	562	28.1	NA	NA	NA	NA	NA	NA	NA
564	NA	NA	10	8	563	28.15	NA	NA	NA	NA	NA	NA	NA
565	NA	NA	10	8	564	28.2	NA	NA	NA	NA	NA	NA	NA
566	NA	NA	10	8	565	28.25	NA	NA	NA	NA	NA	NA	NA
567	NA	NA	10	8	566	28.3	NA	NA	NA	NA	NA	NA	NA
568	NA	NA	10	8	567	28.35	NA	NA	NA	NA	NA	NA	NA
569	NA	NA	10	8	568	28.4	NA	NA	NA	NA	NA	NA	NA
570	NA	NA	10	8	569	28.45	NA	NA	NA	NA	NA	NA	NA
571	NA	NA	10	8	570	28.5	NA	NA	NA	NA	NA	NA	NA
572	NA	NA	10	8	571	28.55	NA	NA	NA	NA	NA	NA	NA
573	NA	NA	10	8	572	28.6	NA	NA	NA	NA	NA	NA	NA
574	NA	NA	10	8	573	28.65	NA	NA	NA	NA	NA	NA	NA
575	NA	NA	10	8	574	28.7	NA	NA	NA	NA	NA	NA	NA
576	NA	NA	10	8	575	28.75	NA	NA	NA	NA	NA	NA	NA
577	NA	NA	10	8	576	28.8	NA	NA	NA	NA	NA	NA	NA
578	NA	NA	10	8	577	28.85	NA	NA	NA	NA	NA	NA	NA
579	NA	NA	10	8	578	28.9	NA	NA	NA	NA	NA	NA	NA
580	NA	NA	10	8	579	28.95	NA	NA	NA	NA	NA	NA	NA
581	NA	NA	10	8	580	29	NA	NA	NA	NA	NA	NA	NA
582	NA	NA	10	8	581	29.05	NA	NA	NA	NA	NA	NA	NA
583	NA	NA	10	8	582	29.1	NA	NA	NA	NA	NA	NA	NA
584	NA	NA	10	8	583	29.15	NA	NA	NA	NA	NA	NA	NA
585	NA	NA	10	8	584	29.2	NA	NA	NA	NA	NA	NA	NA
586	NA	NA	10	8	585	29.25	NA	NA	NA	NA	NA	NA	NA
587	NA	NA	10	8	586	29.3	NA	NA	NA	NA	NA	NA	NA
588	NA	NA	10	8	587	29.35	NA	NA	NA	NA	NA	NA	NA
589	NA	NA	10	8	588	29.4	NA	NA	NA	NA	NA	NA	NA
590	NA	NA	10	8	589	29.45	NA	NA	NA	NA	NA	NA	NA
591	NA	NA	10	8	590	29.5	NA	NA	NA	NA	NA	NA	NA
592	NA	NA	10	8	591	29.55	NA	NA	NA	NA	NA	NA	NA
593	NA	NA	10	8	592	29.6	NA	NA	NA	NA	NA	NA	NA
594	NA	NA	10	8	593	29.65	NA	NA	NA	NA	NA	NA	NA
595	NA	NA	10	8	594	29.7	NA	NA	NA	NA	NA	NA	NA
596	NA	NA	10	8	595	29.75	NA	NA	NA	NA	NA	NA	NA
597	NA	NA	10	8	596	29.8	NA	NA	NA	NA	NA	NA	NA
598	NA	NA	10	8	597	29.85	NA	NA	NA	NA	NA	NA	NA
599	NA	NA	10	8	598	29.9	NA	NA	NA	NA	NA	NA	NA
600	NA	NA	10	8	599	29.95	NA	NA	NA	NA	NA	NA	NA
601	NA	NA	10	8	600	30	NA	NA	NA	NA	NA	NA	NA
