# Supplementary material for: An automated feeding system for the African killifish reveals the impact of diet on lifespan and allows scalable assessment of associative learning
Source: eLife. 2022 Nov 10;11:e69008. doi: 10.7554/eLife.69008 (PMC9788828; doi:10.7554/eLife.69008)
Supplement: Figure 6—source data 3. [file elife-69008-fig6-data3.zip › Filtered and Interpolated Trajectories with Kinematics/t13_REC0016 DLC_likelihood-euclidean-filtered_splines-interpolated_kinematics_02_resnet50_TrainAllTheThingsJun28shuffle1_1030000.csv]

	x2	y2	fishnum	recording_num	bodyparts_coords	seconds	velocity_x	velocity_y	velocity_xy	velocity_xy_5frame	velocity_xy_10frame	velocity_xy_20frame	velocity_xy_40frame
1	302.859375	229.585647583008	13	16	0	0	0	0	0	NA	NA	NA	NA
2	294.023071289062	229.776657104492	13	16	1	0.05	-176.72607421876	3.82019042967954	176.767358875143	NA	NA	NA	NA
3	286.545715332031	230.109161376953	13	16	2	0.1	-149.547119140619	6.65008544922046	149.694904655237	83.1726813758035	NA	NA	NA
4	288.469284057617	231.247245788574	13	16	3	0.15	38.4713745117199	22.7616882324196	44.7005716743184	112.461976020062	NA	NA	NA
5	290.392852783203	232.385330200195	13	16	4	0.2	38.4713745117199	22.7616882324202	44.7005716743187	106.397798889293	81.8856166764912	NA	NA
6	283.146057128906	233.43431854248	13	16	5	0.25	-144.93591308594	20.9797668457003	146.446473221294	85.4709547983388	85.1375731386332	NA	NA
7	275.899261474609	234.483306884766	13	16	6	0.3	-144.935913085941	20.9797668457196	146.446473221297	83.034753387759	88.123018703475	NA	NA
8	276.308471679688	232.26774597168	13	16	7	0.35	8.18420410158069	-44.3112182617199	45.0606842004658	80.5985519771788	89.8892600934227	NA	NA
9	277.921813964844	232.47006225586	13	16	8	0.4	32.2668457031193	4.0463256836	32.5195646214194	57.8131702572042	113.122250317282	NA	NA
10	279.53515625	232.672378540039	13	16	9	0.45	32.2668457031205	4.04632568358011	32.519564621418	69.8482385176569	136.355240541141	259.365728587941	NA
11	281.148498535156	232.874694824219	13	16	10	0.5	32.2668457031205	4.0463256836	32.5195646214205	94.3075653885067	149.413640610304	318.034952450817	NA
12	289.056854248047	239.522201538086	13	16	11	0.55	158.167114257819	132.95013427734	206.621814523561	143.209747246806	231.683893160458	367.865808369935	NA
13	287.82421875	247.798782348633	13	16	12	0.6	-24.6527099609398	165.53161621094	167.357318554715	192.111929105104	324.092724612694	367.456238206738	NA
14	290.775553385417	261.332234700521	13	16	13	0.65	59.0266927083405	270.669047037759	277.030473912914	241.014110963403	417.755668022836	372.296384692588	NA
15	293.726888020833	274.865687052409	13	16	14	0.7	59.0266927083189	270.66904703776	277.03047391291	393.519547803259	436.845840499391	377.136531178437	NA
16	296.67822265625	288.399139404297	13	16	15	0.75	59.0266927083405	270.66904703776	277.030473912915	553.877883836881	550.932331763001	380.7973217413	NA
17	344.75233968099	294.482208251953	13	16	16	0.8	961.4823404948	121.66137695312	969.148998722843	692.301588798867	647.608598036396	384.458112304163	NA
18	392.826456705729	300.56527709961	13	16	17	0.85	961.48234049478	121.66137695314	969.148998722825	681.579751893678	645.023216320054	393.188192318066	NA
19	440.900573730469	306.648345947266	13	16	18	0.9	961.482340494799	121.66137695312	969.148998722841	860.850552562599	631.470519067894	402.545328310923	NA
20	431.244262695312	301.031555175781	13	16	19	0.95	-193.12622070314	-112.3358154297	223.421289386964	901.697648269532	617.917821815733	411.90246430378	256.112952029767
21	372.614700317382	303.188461303711	13	16	20	1	-1172.5912475586	43.1381225585994	1173.38447725752	736.168548803227	612.181002872296	420.907488569307	258.936705485399
22	313.985137939453	305.345367431641	13	16	21	1.05	-1172.59124755858	43.1381225586006	1173.38447725751	570.639449336922	537.232331447868	421.207400339728	259.809017374408
23	310.565216064453	311.539093017578	13	16	22	1.1	-68.3984375	123.87451171874	141.5035013913	554.255891737789	462.283660023439	423.47053690859	259.381394241396
24	307.145294189453	317.732818603516	13	16	23	1.15	-68.3984375	123.87451171876	141.503501391318	363.511453181993	387.334988599011	416.041150630537	259.901866945815
25	303.725372314453	323.926544189453	13	16	24	1.2	-68.3984375	123.87451171874	141.5035013913	172.767014626204	386.959088108168	406.041488913738	260.017320818868
26	292.884167480469	325.686395263672	13	16	25	1.25	-216.82409667968	35.19702148438	219.662284478541	188.398771243651	290.882645375613	393.837615734516	256.746325354906
27	282.042962646484	327.446246337891	13	16	26	1.3	-216.8240966797	35.19702148438	219.66228447856	204.030527861099	194.80620264306	345.874809798431	253.431602515615
28	271.2017578125	329.206097412109	13	16	27	1.35	-216.82409667968	35.1970214843595	219.662284478537	219.662284478548	201.917857497127	298.485074636637	253.542238318056
29	260.360552978515	330.965948486328	13	16	28	1.4	-216.8240966797	35.19702148438	219.66228447856	218.253837569233	200.61178219318	253.62379674471	253.228072140398
30	249.519348144531	332.725799560547	13	16	29	1.45	-216.82409667968	35.19702148438	219.66228447854	216.845390659916	194.165156011742	252.860175471594	254.784915294269
31	239.722640991211	328.597513834635	13	16	30	1.5	-195.9341430664	-82.5657145182402	212.620049931967	215.436943750602	175.494228596736	199.83845851998	262.985149187849
32	229.92593383789	324.469228108724	13	16	31	1.55	-195.93414306642	-82.5657145182197	212.620049931977	197.19303652526	154.517288148995	151.75222637888	266.832826833875
33	220.12922668457	320.340942382812	13	16	32	1.6	-195.9341430664	-82.5657145182402	212.620049931967	168.668027544937	134.686489249835	151.306550276053	271.436964195114
34	213.832611083984	321.604461669922	13	16	33	1.65	-125.93231201172	25.2703857422	128.44274835185	132.734619624239	119.912604890408	147.507349199041	273.299272672398
35	210.403167724609	323.358245849609	13	16	34	1.7	-68.5888671875	35.0756835937398	77.0372395769258	92.1891856380736	118.761262835019	142.898110459298	275.161581149681
36	209.647613525391	321.89404296875	13	16	35	1.75	-15.1110839843602	-29.2840576171795	32.9530103284765	53.9360347490687	108.794271664348	132.695328968511	273.09408129696
37	209.367584228516	321.486297607422	13	16	36	1.8	-5.6005859375	-8.15490722656023	9.89288000114865	42.6321732555565	108.6982501147	122.405092727067	254.469151477618
38	209.874237060547	322.426147460938	13	16	37	1.85	10.1330566406199	18.7969970703205	21.3542954869424	68.8544981251005	100.69524305498	113.896284318045	231.155788345834
39	209.662017822266	318.836242675781	13	16	38	1.9	-4.24438476561988	-71.7980957031398	71.9234408842892	84.8539237044563	94.4029162049028	103.910815969873	208.11609425115
40	200.66130065918	313.611114501953	13	16	39	1.95	-180.01434326172	-104.50256347656	208.148863924646	125.207314591326	91.6310649068535	97.6673662847587	203.311777561996
41	195.528259277344	311.256072998047	13	16	40	2	-102.66082763672	-47.1008300781205	112.950138225255	147.454451360891	89.8964293402868	105.062809806391	174.937170028744
42	186.217681884766	306.224884033203	13	16	41	2.05	-186.21154785156	-100.62377929688	211.659834435495	146.173659154249	90.292897305139	112.458253328023	145.816029989456
43	180.000900268555	303.922302246094	13	16	42	2.1	-124.33563232422	-46.0516357421807	132.589979334768	114.407631688606	93.1060793862556	119.403391481637	142.969111987037
44	176.917343139648	302.816101074219	13	16	43	2.15	-61.6711425781398	-22.1240234375	65.5194798510817	94.9389349761172	87.909027049338	130.557394714258	141.767214697108
45	175.003860473633	301.260650634766	13	16	44	2.2	-38.2696533203	-31.1090087890591	49.318726596433	55.3784800189524	76.5734697344985	144.281673385625	142.362171625743
46	175.735580444336	300.989532470703	13	16	45	2.25	14.6343994140597	-5.42236328126023	15.6066546628094	38.7577074116206	101.331347948434	152.350546859404	137.137522150994
47	175.553359985352	300.321044921875	13	16	46	2.3	-3.64440917968011	-13.3697509765602	13.8575596496703	29.644394944427	116.218256541346	163.063493156804	131.926680988463
48	177.22297668457	302.147125244141	13	16	47	2.35	33.3923339843602	36.5216064453205	49.4861162981086	38.7393077803906	138.111539908294	163.826502055031	127.009026321739
49	176.962280273438	301.184143066406	13	16	48	2.4	-5.21392822263977	-19.2596435547	19.9529175151138	107.723760920751	166.711873223614	162.60839175759	121.621469199395
50	181.588470458984	300.153228759766	13	16	49	2.45	92.5238037109199	-20.6182861328	94.7932907762508	177.058033063739	196.932281864396	153.763379652398	120.293226025819
51	199.186370849609	304.060485839844	13	16	50	2.5	351.9580078125	78.1451416015591	360.52892036461	237.465372404968	214.80466437852	150.035881537507	120.608396737068
52	216.784271240234	307.967742919922	13	16	51	2.55	351.9580078125	78.1451416015602	360.528920364611	303.779351502801	235.834089008469	139.879833600032	120.923567448316
53	234.292907714843	309.506693522135	13	16	52	2.6	350.17272949218	30.7790120442598	351.522813004255	355.125255948401	234.546924723807	134.63167369802	117.836122702069
54	251.801544189453	311.045644124349	13	16	53	2.65	350.1727294922	30.7790120442803	351.522813004276	321.88556783629	237.307756465841	136.027080195174	115.363493718641
55	269.310180664062	312.584594726562	13	16	54	2.7	350.17272949218	30.7790120442598	351.522813004254	294.610144953199	230.953289570298	141.826232792188	113.678079219383
56	278.882751464844	314.250946044922	13	16	55	2.75	191.45141601564	33.3270263672	194.330479804053	231.628477042646	198.740415126581	141.579715333477	114.837138560206
57	290.089965820312	314.342742919922	13	16	56	2.8	224.14428710936	1.8359375	224.151805949154	170.836161428882	163.541410658718	141.448269249859	118.280919642001
58	291.918975830078	314.421936035156	13	16	57	2.85	36.5802001953205	1.58386230468068	36.6144734514906	106.781323192195	131.151807487746	140.121768325433	121.438165336651
59	292.248626708984	316.777038574219	13	16	58	2.9	6.59301757811932	47.1020507812591	47.5612349354566	75.5952624168713	105.342287166735	139.332122428916	123.331182396367
60	290.988372802734	317.700592041016	13	16	59	2.95	-25.205078125	18.4710693359409	31.2486218208178	32.4726763642383	86.7201837199791	142.919085766879	121.818563880074
61	292.841400146484	317.197875976562	13	16	60	3	37.060546875	-10.0543212890807	38.4001759274373	30.6751379328453	68.3547662884338	136.153983667744	122.685913506266
62	293.196685791016	316.961120605469	13	16	61	3.05	7.10571289064092	-4.73510742186022	8.53887568598912	39.8484129045878	47.0624494912485	129.388881568609	121.085520727203
63	294.52001953125	317.357208251953	13	16	62	3.1	26.4666748046795	7.92175292968068	27.6267812945258	66.6590442477638	45.6966119270582	116.268853922501	121.461874325657
64	297.990295410156	320.484344482422	13	16	63	3.15	69.4055175781205	62.5427246093795	93.4276097941689	61.1142701599963	41.3564883919915	100.169592723024	123.514990411203
65	303.942138671875	326.219085693359	13	16	64	3.2	119.03686523438	114.69482421874	165.301778536698	61.6522226182587	54.8848819634594	83.0744850531417	125.973125328116
66	303.995025634766	325.687896728516	13	16	65	3.25	1.05773925782046	-10.6237792968591	10.6763054885998	60.7180859212711	73.5675522089083	77.3237302610082	129.274062043369
67	304.170532226562	326.22119140625	13	16	66	3.3	3.51013183591931	10.6658935546795	11.2286379773011	42.8645638793952	95.2363524784994	73.4983461271977	130.36137267531
68	304.528442382812	327.311767578125	13	16	67	3.35	7.158203125	21.8115234375	22.956097809588	43.1107196791551	101.385900357256	79.0498286182704	130.959889277609
69	304.724792480469	327.243133544922	13	16	68	3.4	3.92700195313978	-1.37268066406023	4.15999958478946	86.0208342578203	94.996898279313	84.0539730351438	132.46383688075
70	312.642639160156	324.666229248047	13	16	69	3.45	158.356933593741	-51.5380859375	166.532557535497	128.82048233874	79.4287863863042	89.8737481077501	130.797979294958
71	323.464492797852	321.550888061523	13	16	70	3.5	216.43707275392	-62.3068237304801	225.226878381926	142.05371479324	86.2926942335827	95.3359454750255	122.337919272574
72	334.286346435547	318.435546875	13	16	71	3.55	216.437072753899	-62.3068237304597	225.2268783819	147.129232679231	99.934242763147	102.291207854373	113.54824382715
73	338.742370605469	318.407409667969	13	16	72	3.6	89.1204833984398	-0.562744140620453	89.1222600820883	115.746853093453	112.403045309483	108.292074953294	105.316063527051
74	338.166656494141	319.767456054688	13	16	73	3.65	-11.5142822265591	27.2009277343807	29.5375890147428	86.5645542093452	126.751457678296	111.002900627232	97.3697504062832
75	337.911926269531	319.359405517578	13	16	74	3.7	-5.09460449220001	-8.16101074220001	9.62065960660954	71.0480031875539	124.862614252041	110.120017864044	89.3901201334791
76	341.523834228516	317.721893310547	13	16	75	3.75	72.2381591797	-32.7502441406205	79.315383961385	82.752375825725	117.104338741143	116.968408753261	85.2312008220285
77	348.366024780274	314.950360107422	13	16	76	3.8	136.84381103516	-55.4306640624998	147.644123272944	106.373682677361	109.346063230247	119.274476100761	80.3267483569507
78	355.208215332032	312.178826904297	13	16	77	3.85	136.84381103516	-55.4306640624998	147.644123272944	133.978375410628	115.198249549333	121.798010229785	80.1107292043142
79	362.050405883789	309.407293701172	13	16	78	3.9	136.843811035139	-55.4306640624998	147.644123272925	147.64412327294	127.008902975151	125.595551332583	79.6210410145791
80	368.892596435547	306.635760498047	13	16	79	3.95	136.84381103516	-55.4306640625009	147.644123272944	147.64412327294	140.811249341784	118.676872823038	79.5391681527094
81	375.734786987305	303.864227294922	13	16	80	4	136.84381103516	-55.4306640624998	147.644123272944	147.64412327294	147.64412327294	108.521854877403	79.2785064381745
82	382.576977539063	301.092694091797	13	16	81	4.05	136.843811035161	-55.4306640624998	147.644123272945	147.64412327294	138.614709438374	97.7076060856917	79.7643772296755
83	389.419168090821	298.321160888672	13	16	82	4.1	136.84381103516	-55.4306640624998	147.644123272944	147.64412327294	131.192975150087	94.3632731316023	90.9361492026853
84	396.261358642578	295.549627685547	13	16	83	4.15	136.843811035139	-55.4306640624998	147.644123272925	147.64412327294	124.439644986869	94.5699080895425	100.462900463203
85	403.103549194336	292.778094482422	13	16	84	4.2	136.84381103516	-55.4306640625009	147.644123272944	129.585295603808	112.491131394034	95.7057552138165	96.7692469032167
86	409.945739746094	290.006561279297	13	16	85	4.25	136.84381103516	-55.4306640624998	147.644123272944	114.741827027234	99.9393710136643	93.1386713830487	96.9412301694325
87	409.356353759766	292.812835693359	13	16	86	4.3	-11.7877197265591	56.1254882812398	57.3499849272822	101.235166700799	86.0691489411363	87.1551505867037	97.4503943379829
88	412.068176269531	295.287658691406	13	16	87	4.35	54.2364501953	49.4964599609409	73.4267803900749	77.3381395151283	73.5282967138719	81.1716297903579	108.291619164886
89	414.102172851562	298.738342285156	13	16	88	4.4	40.6799316406193	69.013671875	80.1108216407473	52.2346187543882	62.130913203934	75.1881089940145	119.60274644741
90	412.783111572266	299.230682373047	13	16	89	4.45	-26.3812255859193	9.84680175781932	28.1589873445932	42.5530022784648	50.6002610858487	69.2045881976687	116.978177131704
91	412.07275390625	300.078826904297	13	16	90	4.5	-14.2071533203205	16.962890625	22.1265194692434	32.3147664005098	38.6332194931571	63.2210674013236	117.699715751287
92	412.058532714844	300.525695800781	13	16	91	4.55	-0.284423828120453	8.93737792968068	8.94190254766546	23.0266597070696	35.6955917350333	57.2375466049778	118.421254370871
93	413.151977539062	300.324615478516	13	16	92	4.6	21.8688964843602	-4.02160644529999	22.2356010003	23.8623826565691	31.1502844306286	73.5802234520764	122.54540844795
94	411.627380371094	301.038635253906	13	16	93	4.65	-30.4919433593602	14.2803955078	33.6702881735459	25.0318202319261	25.9365730011595	89.922900299175	127.753486510633
95	413.205413818359	300.686340332031	13	16	94	4.7	31.5606689453	-7.0458984375	32.3376020920907	28.8381811916018	25.918045001303	83.418475942389	132.880207661036
96	414.308537074497	299.826433454241	13	16	95	4.75	22.0624651227604	-17.1981375558005	27.9737073460286	29.9858024607474	26.502763788983	76.9140515856036	132.469744769751
97	415.411660330636	298.966526576451	13	16	96	4.8	22.0624651227797	-17.1981375558005	27.9737073460438	28.8464862952493	28.4059442688193	75.6263125752053	131.169346066751
98	416.514783586774	298.106619698661	13	16	97	4.85	22.0624651227604	-17.1981375557993	27.9737073460279	27.9737073460369	73.6321501902809	94.7852280999878	129.841734273113
99	417.617906842913	297.24671282087	13	16	98	4.9	22.0624651227797	-17.1981375558198	27.9737073460557	27.9737073460398	117.714887394416	113.609941562237	127.56688997817
100	418.721030099051	296.38680594308	13	16	99	4.95	22.0624651227604	-17.1981375558005	27.9737073460286	27.9737073460368	116.236690798929	115.27948144037	124.975649066134
101	419.82415335519	295.52689906529	13	16	100	5	22.0624651227797	-17.1981375557993	27.9737073460431	117.278497919814	115.19488367805	126.877576625171	123.388084925119
102	420.927276611328	294.6669921875	13	16	101	5.05	22.0624651227604	-17.1981375558005	27.9737073460286	206.583288493583	115.557033415377	139.13490265605	121.800520784104
103	444.134674072266	289.738830566406	13	16	102	5.1	464.14794921876	-98.5632324218795	474.497660214916	204.499674251822	158.420171769347	150.727543764297	120.212956643088
104	467.342071533203	284.810668945312	13	16	103	5.15	464.14794921874	-98.5632324218807	474.497660214897	202.41606001006	201.283310123316	160.937064931724	117.385172142115
105	466.611358642578	285.297042846679	13	16	104	5.2	-14.6142578125	9.72747802734034	17.555636137224	203.140359484718	204.640917879438	170.054660108256	118.307980403585
106	465.880645751953	285.783416748047	13	16	105	5.25	-14.6142578125	9.72747802735967	17.5556361372347	199.56184561888	227.252389461358	171.800818156453	117.735679401626
107	465.252746582031	287.233032226562	13	16	106	5.3	-12.5579833984398	28.9923095703	31.5952047193177	195.983331753048	249.86386104328	175.183541546798	117.242236274354
108	442.70378112793	290.805801391602	13	16	107	5.35	-450.979309082021	71.4553833008006	456.605090885725	204.782161507053	227.822937338313	178.511838755868	127.194794419903
109	420.154815673828	294.378570556641	13	16	108	5.4	-450.979309082039	71.4553833007801	456.60509088574	252.088718912656	204.159242469032	179.945670962325	136.980251534184
110	417.085815429688	294.606994628906	13	16	109	5.45	-61.3800048828	4.56848144529999	61.5497849072489	296.587362601842	223.872629417584	180.7467099346	140.42228918059
111	417.984191894532	281.934377034505	13	16	110	5.5	17.9675292968795	-253.45235188802	254.08842316525	256.084029057747	228.406752634857	183.555102448915	140.267259618756
112	418.882568359375	269.261759440104	13	16	111	5.55	17.9675292968602	-253.45235188802	254.088423165248	212.335153185015	234.81004967822	186.363494963229	141.292521822837
113	419.780944824219	256.589141845703	13	16	112	5.6	17.9675292968795	-253.45235188802	254.08842316525	242.963097328114	198.603505742389	166.8456898341	153.618419667266
114	421.453704833984	244.814331054688	13	16	113	5.65	33.4552001953	-235.4962158203	237.860711522077	204.724786357057	158.608031801335	144.847443985055	165.658450332365
115	422.469451904297	234.128021240234	13	16	114	5.7	20.3149414062602	-213.72619628908	214.689505622744	173.032736754597	156.852501989763	153.197484864781	165.436279836631
116	421.514465332031	231.131683349609	13	16	115	5.75	-19.0997314453193	-59.9267578125	62.8968683099671	141.12298242703	139.857815436472	158.557307217648	168.144040923198
117	423.946472167969	227.014984130859	13	16	116	5.8	48.6401367187591	-82.333984375	95.628175152945	104.880910417654	122.863128883179	158.858159973503	170.851802009764
118	422.744842529297	222.443283081055	13	16	117	5.85	-24.0325927734398	-91.4340209960801	94.5396515274179	70.7419066514124	105.868442329887	159.604360739817	173.356713791716
119	423.946929931641	219.878494262695	13	16	118	5.9	24.0417480468807	-51.2957763672	56.6503514751982	74.9908445158861	85.5356455010778	160.350561506131	175.024637361653
120	425.769470214844	218.646774291992	13	16	119	5.95	36.4508056640591	-24.6343994140602	43.9944867915339	72.6935210117606	82.5223403119788	165.565096920809	174.91777640969
121	425.411529541016	222.83859761556	13	16	120	6	-7.15881347655909	83.83646647136	84.1415576323355	70.6139022327442	88.7078618004389	153.656942612342	175.720897474896
122	425.053588867187	227.030420939127	13	16	121	6.05	-7.15881347658069	83.8364664713401	84.1415576323175	66.1903805845012	82.9062702687871	143.450140989624	175.33750211507
123	424.695648193359	231.222244262695	13	16	122	6.1	-7.15881347656023	83.83646647136	84.1415576323356	94.3027739725452	120.605215737246	156.509295570235	163.746435524215
124	425.917053222656	232.442672729492	13	16	123	6.15	24.4281005859409	24.4085693359398	34.5327432339834	102.424879084992	162.093091210927	170.379835733005	154.666803614103
125	421.496154785156	240.542572021484	13	16	124	6.2	-88.41796875	161.99798583984	184.556453731754	93.1190195258135	174.277691851855	160.817899565005	155.338213017028
126	420.304626464844	246.665313720703	13	16	125	6.25	-23.8305664062409	122.45483398438	124.752083194568	170.596529241747	167.456069788212	164.487263689942	155.321571994087
127	421.870880126953	247.706253051758	13	16	126	6.3	31.3250732421807	20.8187866211	37.6122598364267	257.995801837352	164.03715309607	166.52006247273	156.167482546122
128	444.825744628906	242.328201293946	13	16	127	6.35	459.09729003906	-107.56103515624	471.529106212004	254.252609731166	207.150148810583	168.201588827564	145.297556247929
129	467.780609130859	236.950149536133	13	16	128	6.4	459.097290039059	-107.56103515626	471.529106212007	232.487260491433	255.224025964933	170.103603760982	136.44966670552
130	469.931823730469	244.958267211914	13	16	129	6.45	43.0242919922	160.16235351562	165.840493200824	234.955286666326	239.113458818031	169.088842884779	137.478159812574
131	470.608581542969	245.377838134766	13	16	130	6.5	13.53515625	8.39141845703978	15.9253369959025	243.703768379419	240.266665579446	167.886692500877	133.693186963177
132	471.610137939453	247.66584777832	13	16	131	6.55	20.0311279296807	45.7601928710801	49.9523907108927	252.452250092514	250.133854676672	164.311509266911	129.90821411378
133	446.455459594727	253.23397064209	13	16	132	6.6	-503.09356689452	111.3624572754	515.271514777468	223.974307904895	215.797961917881	160.647181214329	125.978625358184
134	421.30078125	258.802093505859	13	16	133	6.65	-503.09356689454	111.36245727538	515.271514777483	248.046070667459	178.114116311037	164.486163243152	120.540097166833
135	421.8779296875	259.82275390625	13	16	134	6.7	11.54296875	20.4132080078205	23.4507822627311	265.312422687019	163.899993917703	157.478941169275	117.092591833006
136	427.527709960938	263.632400512696	13	16	135	6.75	112.99560546876	76.1929321289199	136.28415080872	187.892155456344	168.317315213541	152.085836770526	118.672054627531
137	433.177490234375	267.442047119141	13	16	136	6.8	112.99560546874	76.1929321289006	136.284150808692	103.775982529559	164.585865437753	153.476805118742	119.291500023445
138	429.195129394531	272.462982177734	13	16	137	6.85	-79.6472167968795	100.418701171859	128.170178624094	103.825679930511	114.144213618075	130.990751756041	118.728916420762
139	427.407379150391	276.847015380859	13	16	138	6.9	-35.7550048828	87.6806640625	94.6906501435598	88.5885597596231	73.7483005213716	112.548771904909	118.772676980533
140	428.490631103516	276.36669921875	13	16	139	6.95	21.6650390625	-9.60632324217954	23.6992692674878	63.8593081884867	75.8444235205196	109.391222704338	117.917505605674
141	426.262237548828	278.382598876953	13	16	140	7	-44.5678710937602	40.3179931640602	60.0985499542812	40.3962717798065	63.905007961607	113.729431314012	116.413106049142
142	426.421203613281	278.994171142578	13	16	141	7.05	3.17932128906023	12.2314453125	12.6378929530104	43.7206185131838	56.819755560811	116.366287237937	114.501966594889
143	426.669952392578	279.4765625	13	16	142	7.1	4.97497558593977	9.64782714843977	10.8549965806935	47.8631671105285	46.1835415942003	95.4479551461329	116.816988841007
144	431.315582275391	282.541564941406	13	16	143	7.15	92.9125976562602	61.3000488281205	111.312383810446	39.2214561635909	46.9834274987822	70.70035860066	120.372231447083
145	430.189208984375	284.455291748047	13	16	144	7.2	-22.5274658203205	38.2745361328193	44.4120122542111	49.7802029331354	54.8824514909736	73.3672841010075	120.176881290716
146	430.200714111328	285.299713134766	13	16	145	7.25	0.230102539060226	16.8884277343807	16.8899952195932	51.970811408594	59.1415474144835	72.8568455651202	123.879755067433
147	430.206665039062	282.028137207031	13	16	146	7.3	0.119018554679542	-65.4315185547	65.4316268007331	50.2462364843806	68.1467090381204	72.062937574161	129.761124428105
148	431.236907958984	282.385314941406	13	16	147	7.35	20.6048583984398	7.1435546875	21.8080389579865	61.9017358714186	76.7516966741905	69.2562440139606	124.794572629386
149	431.601730346679	287.506813049316	13	16	148	7.4	7.29644775390057	102.4299621582	102.689509189379	79.0616386653762	67.6524166799483	67.441750200084	118.391525419935
150	431.966552734375	292.628311157227	13	16	149	7.45	7.29644775391989	102.42996215822	102.689509189401	86.5132151431054	70.8901446814953	66.7461683265696	119.630693535763
151	432.331375122071	297.749809265137	13	16	150	7.5	7.29644775391989	102.4299621582	102.689509189381	101.532581939787	81.8086831686334	64.9395195974065	124.617740556714
152	432.696197509766	302.871307373047	13	16	151	7.55	7.29644775390057	102.4299621582	102.689509189379	85.0585968755159	87.306119587511	64.6924239228658	128.193751858883
153	429.236053466797	306.263031005859	13	16	152	7.6	-69.2028808593807	67.8344726562398	96.9048729413943	79.8785534915719	92.328946433721	72.9867964676842	116.787310642371
154	429.606475830078	307.209075927734	13	16	153	7.65	7.40844726562045	18.9208984375	20.3195838680242	84.5557276718905	87.9000729013857	76.2582996510139	112.16103037397
155	429.439819335938	311.044921875	13	16	154	7.7	-3.33312988279999	76.7169189453205	76.789292269681	88.0990240319166	78.6098851621656	82.8748214121565	119.830268418437
156	434.788940429688	314.380249023438	13	16	155	7.75	106.982421875	66.7065429687602	126.075380090974	83.125310927655	70.7374917803296	95.6736733643405	120.046498393066
157	439.907501220703	317.549530029297	13	16	156	7.8	102.3712158203	63.3856201171795	120.405990989509	90.7415489272555	61.2381388076112	106.045443737467	119.918481192925
158	440.291961669922	313.968292236328	13	16	157	7.85	7.68920898437955	-71.6247558593795	72.0363074200864	77.3412168327594	69.2218962611779	118.598393502732	118.818830217192
159	441.548034667969	311.332214355469	13	16	158	7.9	25.1214599609398	-52.7215576171807	58.4007738660268	56.9192558887686	84.8641826220796	124.23427893496	117.792350823545
160	441.592071533203	311.819610595703	13	16	159	7.95	0.880737304680679	9.74792480468068	9.78763179720023	34.3772535833058	94.8594981428176	129.870164367187	118.68445838685
161	440.394195556641	311.788543701172	13	16	160	8	-23.9575195312398	-0.621337890620453	23.9655753710203	55.3184815947008	109.538663560048	135.506049799415	122.161716576477
162	440.593902587891	311.459625244141	13	16	161	8.05	3.994140625	-6.57836914061932	7.69597946219504	78.9868163169037	124.784767887424	140.021216479829	126.825491191137
163	439.740163167318	302.663838704427	13	16	162	8.1	-17.074788411461	-175.91573079428	176.742447477062	112.377779452876	144.867840571743	138.126666138608	127.684617122775
164	438.886423746745	293.868052164714	13	16	163	8.15	-17.0747884114598	-175.91573079426	176.742447477041	162.158071231327	160.568484968534	153.621702147279	125.726538597612
165	438.032684326172	285.072265625	13	16	164	8.2	-17.0747884114598	-175.91573079428	176.742447477061	215.192282191542	181.130443572209	166.293252735867	125.190116909606
166	436.875722249349	271.478057861328	13	16	165	8.25	-23.1392415364598	-271.88415527344	272.867034263274	234.417199548785	200.274607818501	167.236151221012	125.732311098349
167	435.718760172526	257.883850097656	13	16	166	8.3	-23.1392415364598	-271.88415527344	272.867034263274	242.150153620165	218.804294152046	167.77402481169	124.640878193116
168	434.561798095703	244.289642333984	13	16	167	8.35	-23.1392415364598	-271.88415527344	272.867034263274	249.883107691542	207.031436016039	168.381416420424	125.334463617241
169	438.018096923828	234.088923136393	13	16	168	8.4	69.1259765625	-204.01438395182	215.407217833944	238.391144405676	222.379221672479	168.142951447006	123.648486441547
170	441.474395751953	223.888203938802	13	16	169	8.45	69.1259765625	-204.01438395182	215.407217833943	222.41630611255	237.727007328917	170.62274844713	123.034873470967
171	444.930694580078	213.687484741211	13	16	170	8.5	69.1259765625	-204.01438395182	215.407217833944	179.645672483293	224.933638881977	179.383913555548	121.567040747216
172	448.167602539062	204.596939086914	13	16	171	8.55	64.7381591796795	-181.81091308594	192.992842797645	202.608289724792	210.763281735955	188.958558459408	121.899643807727
173	448.654205322266	201.686645507812	13	16	172	8.6	9.73205566408069	-58.2058715820403	59.0138661169876	225.570906966292	191.894992269105	182.382437777865	124.988181647399
174	449.345336914062	185.190101623535	13	16	173	8.65	13.8226318359193	-329.930877685539	330.220304041441	211.476133358278	175.717417925477	175.194777544211	129.991351713904
175	450.036468505859	168.693557739258	13	16	174	8.7	13.8226318359398	-329.93087768554	330.220304041443	199.110257359361	160.115053322052	167.505412407056	133.582779070369
176	443.904846191406	164.831253051758	13	16	175	8.75	-122.632446289059	-77.24609375	144.933349793872	204.144312054917	158.493219292594	155.790948832357	131.438688162647
177	437.740753173828	167.070358276367	13	16	176	8.8	-123.28186035156	44.7821044921795	131.163462803061	148.826546126162	159.112822766769	143.236312648764	138.157629655379
178	434.026641845703	165.089752197266	13	16	177	8.85	-74.2822265625	-39.6121215820199	84.1841395947675	94.659199677812	157.733439539691	132.070533731751	146.085813237346
179	436.675079345703	165.510009765625	13	16	178	8.9	52.96875	8.40515136718011	53.6314743976679	105.510305226911	128.010333415943	123.062693948134	153.939974683054
180	439.215454101562	167.047058105469	13	16	179	8.95	50.8074951171795	30.7409667968801	59.3835717996914	119.115388174177	97.2838174851943	116.199582574746	163.009464680483
181	441.275558471679	157.303009033204	13	16	180	9	41.2020874023403	-194.8809814453	199.188877539368	111.322567024466	86.6482587827368	107.628031695016	167.99399265748
182	443.335662841797	147.558959960938	13	16	181	9.05	41.2020874023597	-194.88098144532	199.188877539392	107.194120705723	75.7093435615724	103.778071135626	168.538104516622
183	445.543243408203	148.047546386719	13	16	182	9.1	44.1516113281205	9.77172851561988	45.2200338462102	99.9084352925766	72.2460751943973	111.84969715619	165.203710576188
184	443.907836914062	147.832672119141	13	16	183	9.15	-32.7081298828205	-4.29748535156023	32.9892428039555	67.7862123385623	70.4079699707906	106.36100128053	163.271474009162
185	444.588806152344	146.908752441406	13	16	184	9.2	13.6193847656398	-18.4783935547	22.9551447339571	32.3032989489674	72.2841118274408	100.872305404871	163.53764953556
186	446.351409912109	146.125274658203	13	16	185	9.25	35.2520751953	-15.6695556640597	38.5777627692969	33.1695833643288	56.762844097437	95.6412251042818	161.400710392302
187	445.553588867188	146.866073608398	13	16	186	9.3	-15.9564208984193	14.8159790039	21.7743105914175	33.6218192358577	48.4433195044827	108.541234499068	159.263771249045
188	443.277954101562	145.886352539062	13	16	187	9.35	-45.5126953125205	-19.5944213867205	49.5514559230169	44.6597883623051	65.9659547726881	123.790210054268	153.560956711027
189	444.344116210938	147.289840698242	13	16	188	9.4	21.3232421875205	28.0697631836	35.2504221616003	45.7394758563118	84.7116691451163	139.736997919102	149.861668538501
190	447.417785644531	149.702133178711	13	16	189	9.45	61.4733886718602	48.2458496093801	78.1449903661938	64.583340059998	104.460793324547	155.396180913835	147.810294245141
191	449.535919189453	149.11198425293	13	16	190	9.5	42.3626708984398	-11.8029785156199	43.9762002393306	98.7623261810474	104.634191425827	156.604071759412	142.945804581772
192	444.949493408203	152.661773681641	13	16	191	9.55	-91.728515625	70.9957885742199	115.993631609848	135.801519054375	141.373125436563	148.117650573835	138.821645410816
193	434.665415445963	156.627787272136	13	16	192	9.6	-205.6815592448	79.3202718099002	220.446386528264	164.261798286789	175.33434491414	148.024983374512	139.226999640125
194	424.381337483724	160.59380086263	13	16	193	9.65	-205.68155924478	79.3202718098797	220.446386528238	163.528906995342	209.066025867413	151.348170474114	133.804379925296
195	414.097259521484	164.559814453125	13	16	194	9.7	-205.6815592448	79.3202718099002	220.446386528264	218.162910813128	238.508250000229	159.569886664065	128.894592459027
196	415.176910400391	162.857772827148	13	16	195	9.75	21.5930175781409	-34.0408325195398	40.3117437820948	251.906363647232	256.445299421387	167.010471952248	126.019444814425
197	431.904235839844	172.798469543457	13	16	196	9.8	334.546508789059	198.81393432618	389.163650698781	282.330532680451	247.791981643188	175.291229849325	123.871030256568
198	448.631561279297	182.739166259766	13	16	197	9.85	334.54650878906	198.81393432618	389.163650698782	312.754701713668	230.084011976335	175.051379690303	122.897098778917
199	447.561370849609	201.336761474609	13	16	198	9.9	-21.4038085937602	371.95190429686	372.567231694333	349.361691847432	217.984671803112	176.660643128869	122.686983931195
200	446.491180419922	219.934356689453	13	16	199	9.95	-21.4038085937398	371.95190429688	372.567231694352	277.421052473248	214.678980003583	179.421005915535	122.333066648422
201	447.223297119141	231.077667236328	13	16	200	10	14.6423339843807	222.8662109375	223.346694450911	208.261660305438	229.386752478668	178.263577468529	118.484016722157
202	447.222473144531	229.604644775391	13	16	201	10.05	-0.0164794922000056	-29.4604492187403	29.4604538278629	153.638810925773	209.209334262087	173.865219686006	118.706789340666
203	447.897338867188	227.544006347656	13	16	202	10.1	13.4973144531398	-41.2127685547	43.3666898597323	116.603258293497	174.768414466467	166.60430212406	121.190094811811
204	449.419738769531	232.277877807617	13	16	203	10.15	30.4479980468602	94.6774291992199	99.4529847960075	109.411813109905	144.255260390325	161.247758570062	121.508765924199
205	447.693674723307	241.486989339193	13	16	204	10.2	-34.5212809244799	184.18223063152	187.389468532971	140.997616050927	120.333761830842	156.916879513184	121.172909960507
206	445.967610677083	250.696100870768	13	16	205	10.25	-34.5212809244811	184.1822306315	187.389468532951	141.275168627496	100.081855515671	156.397664524568	120.708750300096
207	444.241546630859	259.905212402344	13	16	206	10.3	-34.5212809244799	184.18223063152	187.389468532971	134.871709854876	99.9384577288237	139.200826014068	120.822021420448
208	442.656188964844	258.325958251953	13	16	207	10.35	-31.7071533203	-31.5850830078193	44.7544527425802	124.064265368187	103.124592271785	122.003987503566	119.753067624531
209	439.338500976562	258.927520751953	13	16	208	10.4	-66.3537597656398	12.03125	67.4356909329083	90.7518979214364	104.510845337012	105.636969943289	119.840049354385
210	436.423797607422	264.92431640625	13	16	209	10.45	-58.2940673828	119.93591308594	133.352246099526	58.879299406721	99.1547790227844	89.2699523830087	118.841087435568
211	436.502258300781	263.885894775391	13	16	210	10.5	1.56921386718068	-20.7684326171795	20.8276312991967	64.9740159160735	83.4085765704684	80.3639616849016	119.710561648509
212	436.383361816406	262.489624023438	13	16	211	10.55	-2.3779296875	-27.9254150390602	28.0264759593936	74.1499808191486	69.1923177660482	89.2959281074968	117.461212092597
213	437.387664794922	258.864776611328	13	16	212	10.6	20.0860595703193	-72.4969482422	75.2280352893431	74.2452926773816	69.2395605406654	94.3552062491109	112.44589410879
214	438.529846191406	253.315322875977	13	16	213	10.65	22.8436279296807	-110.98907470702	113.315515448284	76.0652552195005	67.0186794962527	91.6693613742837	107.328395969448
215	442.632293701172	248.028991699219	13	16	214	10.7	82.0489501953193	-105.72662353516	133.828805390691	79.5053361253754	58.2061429351753	82.7759332569498	102.194301647305
216	441.291198730469	248.692764282227	13	16	215	10.75	-26.8218994140602	13.2754516601597	29.9274440097914	73.5051051652573	60.6460678541324	74.407028647945	101.8544381041
217	442.835693359375	250.344494628907	13	16	216	10.8	30.8898925781205	33.0346069336002	45.2268804887678	59.8873781733568	78.6533984861699	66.3528129915718	92.7784201758199
218	444.380187988281	251.996224975586	13	16	217	10.85	30.8898925781205	33.0346069335798	45.2268804887529	42.1669931929691	85.585820226437	64.4547555587583	84.4392929527533
219	445.924682617188	253.647955322266	13	16	218	10.9	30.8898925781398	33.0346069336002	45.226880488781	45.2268804887644	78.827877411555	63.0194555799013	76.745822905882
220	447.469177246094	255.299685668945	13	16	219	10.95	30.8898925781193	33.0346069335798	45.2268804887521	77.8014608469645	66.3970874911151	58.2611689555999	68.2743158325619
221	449.013671875	256.951416015625	13	16	220	11	30.8898925781205	33.0346069336002	45.2268804887678	97.6665352876167	65.4054807254216	61.1575458284901	70.2022890070117
222	438.681793212891	255.720123291016	13	16	221	11.05	-206.63757324218	-24.6258544921801	208.099782279769	97.7683766497532	63.5133082170954	61.0572044991876	76.9774181970377
223	432.860870361328	260.004425048828	13	16	222	11.1	-116.41845703126	85.6860351562403	144.552252692014	90.6271817892612	59.6699505768512	58.2874860935195	80.7011481359626
224	433.837219238281	262.072326660156	13	16	223	11.15	19.5269775390602	41.3580322265602	45.7360872994636	85.5840809620788	59.0202316635498	53.4090333688337	83.0227207014806
225	434.210662841797	262.367553710938	13	16	224	11.2	7.46887207031932	5.90454101563978	9.52090618629175	49.2251555872263	58.3161949760244	47.4717237814264	82.7776718666217
226	433.795227050781	263.277801513672	13	16	225	11.25	-8.30871582031932	18.2049560546795	20.0113763528558	21.6733658660857	61.6690238028478	47.3112116836325	80.8951843713306
227	432.656829833984	262.619049072266	13	16	226	11.3	-22.7679443359409	-13.1750488281193	26.3051554055062	20.2720866773464	43.4610105122052	46.3560143375721	76.8477352791856
228	432.994079589844	262.57861328125	13	16	227	11.35	6.74499511720001	-0.808715820320458	6.79330408631091	26.0052081627877	30.989151960602	46.8745984019403	77.5444844602592
229	431.419250488281	263.705505371094	13	16	228	11.4	-31.4965820312591	22.5378417968795	38.7296913557674	37.7539666436168	27.9901893261124	47.8546758684753	76.5468919731833
230	429.617156982422	264.336364746094	13	16	229	11.45	-36.0418701171807	12.6171875	38.1865136134981	37.6968654371842	28.5463600717378	47.2786792821151	74.1987006748707
231	433.552154541016	264.483795166016	13	16	230	11.5	78.6999511718807	2.94860839844091	78.7551687570013	40.3049380551183	29.2169426418435	60.0406163291218	75.0665653612005
232	432.367095947266	263.946960449219	13	16	231	11.55	-23.701171875	-10.7366943359409	26.0196493733432	35.7082919748783	29.1987204580487	64.6589082865785	80.0533506432694
233	431.464874267578	263.535339355469	13	16	232	11.6	-18.0444335937602	-8.232421875	19.8336671759814	31.0875119806879	34.0792462270293	67.0470900228143	83.8600969420896
234	431.549652099609	262.752593994141	13	16	233	11.65	1.69555664061932	-15.6549072265591	15.7464609545675	20.6799186400703	36.6891200734008	74.3760800286775	82.1224205200199
235	431.076599121094	262.165283203125	13	16	234	11.7	-9.46105957029999	-11.7462158203205	15.0826136425459	20.7005754789133	36.2411635882057	82.7794104762936	81.9972753796582
236	430.566833496094	263.400054931641	13	16	235	11.75	-10.1953125	24.6954345703205	26.7172020539134	27.8535543989404	58.4122088553958	87.3833400947162	86.4011270955427
237	430.297210693359	262.122039794922	13	16	236	11.8	-5.39245605470001	-25.5603027343807	26.1229335675582	37.6699481719234	85.8568060609517	87.3426575667995	86.8567759951649
238	427.895843505859	263.522552490234	13	16	237	11.85	-48.02734375	28.0102539062398	55.5985617761169	41.3948151957235	103.105028085027	90.6342133617601	89.0928191577221
239	425.461242675781	265.662536621094	13	16	238	11.9	-48.6920166015591	42.7996826172	64.8284298194824	96.1444990707212	120.761970731243	90.0743283664654	91.8771825467978
240	425.008117675781	264.039245605469	13	16	239	11.95	-9.0625	-32.4658203125	33.7069487615467	151.01303664299	137.012460880849	90.1362323941416	95.6186157145125
241	429.318099975586	249.647476196289	13	16	240	12	86.1996459960994	-287.835388183599	300.465621428902	178.356501771113	145.549737547589	88.975584893911	96.8351278660539
242	433.628082275391	235.255706787109	13	16	241	12.05	86.1996459961006	-287.8353881836	300.465621428903	203.853993290562	145.48659467555	99.0494967873512	93.5238513921628
243	433.383911132812	225.643013000488	13	16	242	12.1	-4.88342285158069	-192.25387573242	192.31588741673	232.630106565975	147.189180496491	109.43270779066	91.3487252813156
244	433.139739990234	216.030319213867	13	16	243	12.15	-4.88342285156023	-192.25387573242	192.315887416729	194.954976024457	143.45953665953	110.835807671206	91.897824830971
245	430.685333251953	207.49690246582	13	16	244	12.2	-49.0881347656193	-170.66833496094	177.587515138613	139.96015270811	144.031301200077	116.52282697789	97.4753370180328
246	425.524139404297	205.312301635742	13	16	245	12.25	-103.22387695312	-43.6920166015602	112.089968721309	116.021859221869	119.538960932426	125.491042507453	99.870904304984
247	424.500457763672	204.552947998047	13	16	246	12.3	-20.4736328125	-15.1870727539	25.4915048471707	83.0650800284978	112.242187513751	127.357537652758	103.173463735132
248	420.869323730469	204.578079223633	13	16	247	12.35	-72.6226806640602	0.502624511720455	72.6244199855245	55.4324958341796	115.760387496293	131.311039913504	103.910181797171
249	419.79638671875	205.440536499023	13	16	248	12.4	-21.4587402343795	17.2491455078	27.5319914498722	44.1229458403957	100.909644611169	135.89968922512	103.761016095858
250	421.123474121094	203.982940673828	13	16	249	12.45	26.5417480468795	-29.1519165039	39.4245941670221	84.5242223193911	96.0331930749307	143.95855214691	104.469776094438
251	418.446990966797	204.723739624023	13	16	250	12.5	-53.5296630859398	14.8159790039	55.542218752389	115.498915770716	105.432347467317	133.629639402986	106.628798358568
252	420.184204101562	193.482284545898	13	16	251	12.55	34.7442626953	-224.8291015625	227.497887242148	118.754209193841	109.228480629965	122.388794497747	111.025469768758
253	421.921417236328	182.240829467773	13	16	252	12.6	34.7442626953205	-224.8291015625	227.497887242151	136.633890315682	115.432899330517	115.650360539817	112.992961560173
254	423.404541015625	180.62890625	13	16	253	12.65	29.6624755859398	-32.2384643554602	43.8084585654957	166.741749094238	128.339841790711	109.419569633265	115.895984471417
255	426.182250976562	174.817474365234	13	16	254	12.7	55.5541992187398	-116.22863769532	128.822999776225	133.932738940539	143.885803093742	112.171263559772	117.518975391123
256	428.295104980469	164.732345581055	13	16	255	12.75	42.2570800781398	-201.70257568358	206.081512645168	115.366882890317	147.720317873546	112.358468515252	118.591586704102
257	429.256988525391	161.709030151367	13	16	256	12.8	19.2376708984409	-60.4663085937602	63.4528364736563	137.92547438758	132.535401481743	119.004269903465	118.20835681082
258	429.759399414062	154.994369506836	13	16	257	12.85	10.0482177734193	-134.29321289062	134.668606991041	151.137715871803	115.540333583341	117.186150232581	118.003382841775
259	422.461761474609	152.156326293945	13	16	258	12.9	-145.95275878906	-56.7608642578199	156.601416051811	128.698886652854	117.92949465536	117.447703825251	117.279101309331
260	413.342834472656	148.721969604492	13	16	259	12.95	-182.378540039059	-68.6871337890602	194.884207197338	131.138064022948	128.309334044613	118.803319794734	118.969666193686
261	411.744598388672	144.308044433594	13	16	260	13	-31.9647216796807	-88.2785034179597	93.8873665504266	115.713784276365	119.284589563187	124.282011823225	113.200302330449
262	410.810150146484	140.642852783203	13	16	261	13.05	-18.6889648437602	-73.3038330078199	75.6487233241226	97.933514923139	128.780059176964	123.001442750165	107.007334037478
263	410.792144775391	137.765548706055	13	16	262	13.1	-0.360107421859084	-57.5460815429602	57.5472082581276	105.480952217424	118.939401134645	116.553215329686	104.332125873438
264	412.742614746094	134.998977661133	13	16	263	13.15	39.0093994140591	-55.3314208984398	67.7000692856801	109.870292473519	106.555565859791	120.956161271628	100.710147773795
265	418.273742675781	124.767242431641	13	16	264	13.2	110.622558593741	-204.63470458984	232.621393668761	126.42205433098	93.7208364957261	118.515123804355	98.3412775707806
266	420.241302490234	119.31999206543	13	16	265	13.25	39.3511962890591	-108.94500732422	115.834067830904	122.165017992926	100.843705772904	111.692130900752	96.9945285873455
267	425.151580810547	113.105369567871	13	16	266	13.3	98.2055664062602	-124.29244995118	158.407532611429	115.177616796443	113.467484018587	109.059175968882	100.318357372949
268	425.893188476562	111.450874328613	13	16	267	13.35	14.8321533203	-33.0899047851599	36.2620265678552	81.9607207740286	117.566097076031	104.695725770046	102.161352267323
269	426.331237792969	109.872375488281	13	16	268	13.4	8.76098632813978	-31.5699768066401	32.7630633032634	91.8171190722896	123.982827887897	98.658513393542	103.043245261047
270	429.547515869141	109.021812438965	13	16	269	13.45	64.3255615234409	-17.0112609863199	66.5369135566918	100.512913706194	108.720913564098	93.9807802404628	108.690113061734
271	431.287445068359	100.951438903809	13	16	270	13.5	34.7985839843591	-161.40747070312	165.116059322208	112.967176159135	104.099672238317	92.7709652579117	113.934040247787
272	437.981506347656	93.3959808349609	13	16	271	13.55	133.881225585941	-151.109161376962	201.886505780952	132.788038979351	89.3382927607998	91.6258735772082	114.879075721595
273	433.075958251953	92.940299987793	13	16	272	13.6	-98.1109619140602	-9.11361694335795	98.5333388325618	135.481106354166	90.452050405447	93.0138912070586	114.912524792251
274	427.565002441406	89.3206481933594	13	16	273	13.65	-110.21911621094	-72.3930358886719	131.867377404342	116.382225404344	90.7614609272932	92.0007259143257	119.538209579823
275	427.330627441406	85.3274078369141	13	16	274	13.7	-4.6875	-79.864807128906	80.0022504307682	78.1636718154054	94.2407239851995	84.5112915817893	116.612904445773
276	426.867645263672	81.8772506713867	13	16	275	13.75	-9.25964355468068	-69.003143310548	69.6216545730979	67.9369246517585	84.6982247429192	81.6305886594393	115.101113426774
277	426.791595458984	81.3429489135742	13	16	276	13.8	-1.52099609376023	-10.68603515625	10.7937378362569	48.7348828752353	69.7842631358291	81.6324448424332	117.68892614146
278	427.024993896484	83.7014083862305	13	16	277	13.85	4.66796875	47.1691894531259	47.3996030143276	53.0003416162326	68.4616853380865	87.1365543020651	115.463379523401
279	427.508056640625	81.974853515625	13	16	278	13.9	9.66125488282046	-34.5310974121099	35.8571685217259	53.0142240814939	60.0186239407546	88.6387866968433	112.429482035694
280	425.877716064453	86.7718505859375	13	16	279	13.95	-32.6068115234398	95.93994140625	101.329544135754	61.4048544562527	60.3016695994809	98.5769063287336	108.972192746569
281	423.593597412109	89.4033737182617	13	16	280	14	-45.6823730468807	52.6304626464841	69.6910668994049	68.9864460244145	59.1615050805615	103.586068672348	107.174899790312
282	422.380645751953	91.7452392578125	13	16	281	14.05	-24.2590332031193	46.8373107910159	52.7468897100508	71.3023650062739	73.9265969240667	106.756708693025	106.508799650732
283	421.175750732422	95.8368988037109	13	16	282	14.1	-24.0979003906205	81.8331909179679	85.3075608551367	67.6029975827293	83.8210581986832	113.271834254816	106.171985254469
284	418.876434326172	95.2548675537109	13	16	283	14.15	-45.986328125	-11.640625	47.4367634310225	65.3087860796291	86.5161124663933	118.120257888018	105.575064400791
285	418.596160888672	99.3870086669922	13	16	284	14.2	-5.60546875	82.6428222656261	82.8327070180318	86.4483393918806	102.913088672268	114.710685087191	100.001642838504
286	416.039337158203	97.9953994750977	13	16	285	14.25	-51.1364746093795	-27.8321838378901	58.2200093839036	98.6556703729518	122.473912601777	118.510095952797	98.610904854774
287	415.066558837891	90.1331176757812	13	16	286	14.3	-19.4555664062398	-157.24563598633	158.444656271308	101.729859926513	143.729154250221	126.318676314037	99.2034483788998
288	413.270385742188	83.0397872924805	13	16	287	14.35	-35.9234619140602	-141.866607666014	146.344215760493	138.223179761806	158.081983171545	126.231033276755	100.987557806092
289	412.540283203125	79.9854507446289	13	16	288	14.4	-14.6020507812602	-61.0867309570318	62.8077111988273	179.639039123924	176.221891835281	126.200450677846	100.763181215459
290	407.875946044922	67.5675900777181	13	16	289	14.45	-93.2867431640602	-248.357213338216	265.299306194497	201.009969108562	169.1197005749	123.963605252675	100.320760600304
291	403.211608886719	55.1497294108073	13	16	290	14.5	-93.2867431640602	-248.357213338216	265.299306194497	217.508295970139	177.858686825032	121.578834322712	99.3490839531541
292	398.547271728516	42.7318687438965	13	16	291	14.55	-93.2867431640591	-248.357213338216	265.299306194497	250.713923744049	178.710755704008	121.391725724256	97.9270388199696
293	396.290283203125	31.5148897171021	13	16	292	14.6	-45.1397705078205	-224.339580535888	228.835850068377	200.016221387995	168.641008354827	119.33007930188	99.0888228604948
294	394.033294677734	20.2979106903076	13	16	293	14.65	-45.1397705078205	-224.33958053589	228.835850068379	176.078334526139	165.884788889298	119.149402887256	101.068843543723
295	394.558166503906	20.5685520172119	13	16	294	14.7	10.4974365234409	5.41282653808601	11.8107944142246	156.411542299453	145.014121833082	115.491994095219	104.345492401292
296	397.771026611328	27.1017837524414	13	16	295	14.75	64.2572021484398	130.66463470459	145.609871885217	119.773720739514	120.683756043648	115.591221050109	105.554117063325
297	405.124389648438	31.0542030334473	13	16	296	14.8	147.0672607422	79.048385620118	166.965345061067	81.0556540345469	99.0542971982904	116.774451915366	106.908011518551
298	405.506439208984	33.3043365478516	13	16	297	14.85	7.64099121091931	45.0026702880859	45.6467422686824	90.0120222781699	80.5781754322138	114.838561310118	108.680799514514
299	406.604217529297	34.6829223632812	13	16	298	14.9	21.9555664062602	27.571716308592	35.2455165435433	65.2891775611571	62.0769139392305	112.887575734076	112.102949610515
300	406.367553710938	37.5026397705078	13	16	299	14.95	-4.73327636717954	56.394348144532	56.5926356323398	41.6970520971278	61.8642876155377	102.064614871874	112.989827029431
301	407.455993652344	37.6601829528809	13	16	300	15	21.7687988281193	3.15086364746207	21.9956483001531	41.3826301249134	53.3237552751858	95.1120992339602	NA
302	408.730651855469	39.7527656555176	13	16	301	15.05	25.4931640625	41.8516540527339	49.0047177409202	43.0981738439142	54.838148126725	89.0973689469139	NA
303	408.372253417969	37.5783729553223	13	16	302	15.1	-7.16796875	-43.487854003906	44.0746324076108	33.7165529529055	61.0361142654094	84.9058114661737	NA
304	406.181121826172	37.5668754577637	13	16	303	15.15	-43.8226318359398	-0.229949951172017	43.8232351385468	41.3583329892144	59.890362578853	84.017429199429	NA
305	406.286376953125	38.0395240783691	13	16	304	15.2	2.10510253906023	9.45297241210795	9.6845311772967	67.9792441563223	59.1151079106657	93.980299715393	NA
306	407.628112792969	40.734188079834	13	16	305	15.25	26.8347167968795	53.893280029298	60.2045484816975	80.6895984059054	69.5404424242724	92.5981381738541	NA
307	408.445190429688	49.8029174804688	13	16	306	15.3	16.3415527343807	181.374588012696	182.109273576459	76.6825513137919	79.1404406955374	87.497346723065	NA
308	406.099884033203	54.6462783813477	13	16	307	15.35	-46.9061279297	96.867218017578	107.626403655527	84.5136628684259	89.2334475001336	91.130565752273	NA
309	407.217712402344	55.0526428222656	13	16	308	15.4	22.3565673828193	8.12728881835795	23.7879996779794	97.7225518593303	105.957944459628	98.0054485431841	NA
310	409.659027099609	54.9946060180664	13	16	309	15.45	48.8262939453	-1.16073608398395	48.8400889504667	90.3016372347526	126.096311815248	102.016048806186	NA
311	408.638793945312	61.224063873291	13	16	310	15.5	-20.4046630859398	124.589157104492	126.248993436219	97.7772965943617	131.872521072523	NA	NA
312	412.883605957031	67.1017742156982	13	16	311	15.55	84.8962402343807	117.554206848144	145.004700453571	135.233337605463	120.156545319405	NA	NA
313	417.12841796875	72.9794845581055	13	16	312	15.6	84.8962402343795	117.554206848146	145.004700453572	167.678960762071	121.225017239137	NA	NA
314	424.980575561523	80.030590057373	13	16	313	15.65	157.04315185546	141.02210998535	211.068204733487	166.022490285715	136.120534507515	NA	NA
315	432.832733154297	87.0816955566406	13	16	314	15.7	157.04315185548	141.022109985352	211.068204733503	150.011453404057	144.916989701707	NA	NA
316	435.902648925781	92.1181564331055	13	16	315	15.75	61.3983154296807	100.729217529298	117.96664105444	144.672737883911	NA	NA	NA
317	436.693450927734	95.2678756713867	13	16	316	15.8	15.8160400390591	62.9943847656241	64.9495160452841	137.007731409567	NA	NA	NA
318	438.316223144531	100.956497192383	13	16	317	15.85	32.4554443359409	113.772430419926	118.311122852842	122.155018641344	NA	NA	NA
319	443.119873046875	108.134620666504	13	16	318	15.9	96.0729980468795	143.56246948242	172.743172361765	NA	NA	NA	NA
320	447.044677734375	113.736824035645	13	16	319	15.95	78.49609375	112.04406738282	136.804640892386	NA	NA	NA	NA
321	NA	NA	13	16	320	16	NA	NA	NA	NA	NA	NA	NA
322	NA	NA	13	16	321	16.05	NA	NA	NA	NA	NA	NA	NA
323	NA	NA	13	16	322	16.1	NA	NA	NA	NA	NA	NA	NA
324	NA	NA	13	16	323	16.15	NA	NA	NA	NA	NA	NA	NA
325	NA	NA	13	16	324	16.2	NA	NA	NA	NA	NA	NA	NA
326	NA	NA	13	16	325	16.25	NA	NA	NA	NA	NA	NA	NA
327	NA	NA	13	16	326	16.3	NA	NA	NA	NA	NA	NA	NA
328	NA	NA	13	16	327	16.35	NA	NA	NA	NA	NA	NA	NA
329	NA	NA	13	16	328	16.4	NA	NA	NA	NA	NA	NA	NA
330	NA	NA	13	16	329	16.45	NA	NA	NA	NA	NA	NA	NA
331	NA	NA	13	16	330	16.5	NA	NA	NA	NA	NA	NA	NA
332	NA	NA	13	16	331	16.55	NA	NA	NA	NA	NA	NA	NA
333	NA	NA	13	16	332	16.6	NA	NA	NA	NA	NA	NA	NA
334	NA	NA	13	16	333	16.65	NA	NA	NA	NA	NA	NA	NA
335	NA	NA	13	16	334	16.7	NA	NA	NA	NA	NA	NA	NA
336	NA	NA	13	16	335	16.75	NA	NA	NA	NA	NA	NA	NA
337	NA	NA	13	16	336	16.8	NA	NA	NA	NA	NA	NA	NA
338	NA	NA	13	16	337	16.85	NA	NA	NA	NA	NA	NA	NA
339	NA	NA	13	16	338	16.9	NA	NA	NA	NA	NA	NA	NA
340	NA	NA	13	16	339	16.95	NA	NA	NA	NA	NA	NA	NA
341	NA	NA	13	16	340	17	NA	NA	NA	NA	NA	NA	NA
342	NA	NA	13	16	341	17.05	NA	NA	NA	NA	NA	NA	NA
343	NA	NA	13	16	342	17.1	NA	NA	NA	NA	NA	NA	NA
344	NA	NA	13	16	343	17.15	NA	NA	NA	NA	NA	NA	NA
345	NA	NA	13	16	344	17.2	NA	NA	NA	NA	NA	NA	NA
346	NA	NA	13	16	345	17.25	NA	NA	NA	NA	NA	NA	NA
347	NA	NA	13	16	346	17.3	NA	NA	NA	NA	NA	NA	NA
348	NA	NA	13	16	347	17.35	NA	NA	NA	NA	NA	NA	NA
349	NA	NA	13	16	348	17.4	NA	NA	NA	NA	NA	NA	NA
350	NA	NA	13	16	349	17.45	NA	NA	NA	NA	NA	NA	NA
351	NA	NA	13	16	350	17.5	NA	NA	NA	NA	NA	NA	NA
352	NA	NA	13	16	351	17.55	NA	NA	NA	NA	NA	NA	NA
353	NA	NA	13	16	352	17.6	NA	NA	NA	NA	NA	NA	NA
354	NA	NA	13	16	353	17.65	NA	NA	NA	NA	NA	NA	NA
355	NA	NA	13	16	354	17.7	NA	NA	NA	NA	NA	NA	NA
356	NA	NA	13	16	355	17.75	NA	NA	NA	NA	NA	NA	NA
357	NA	NA	13	16	356	17.8	NA	NA	NA	NA	NA	NA	NA
358	NA	NA	13	16	357	17.85	NA	NA	NA	NA	NA	NA	NA
359	NA	NA	13	16	358	17.9	NA	NA	NA	NA	NA	NA	NA
360	NA	NA	13	16	359	17.95	NA	NA	NA	NA	NA	NA	NA
361	NA	NA	13	16	360	18	NA	NA	NA	NA	NA	NA	NA
362	NA	NA	13	16	361	18.05	NA	NA	NA	NA	NA	NA	NA
363	NA	NA	13	16	362	18.1	NA	NA	NA	NA	NA	NA	NA
364	NA	NA	13	16	363	18.15	NA	NA	NA	NA	NA	NA	NA
365	NA	NA	13	16	364	18.2	NA	NA	NA	NA	NA	NA	NA
366	NA	NA	13	16	365	18.25	NA	NA	NA	NA	NA	NA	NA
367	NA	NA	13	16	366	18.3	NA	NA	NA	NA	NA	NA	NA
368	NA	NA	13	16	367	18.35	NA	NA	NA	NA	NA	NA	NA
369	NA	NA	13	16	368	18.4	NA	NA	NA	NA	NA	NA	NA
370	NA	NA	13	16	369	18.45	NA	NA	NA	NA	NA	NA	NA
371	NA	NA	13	16	370	18.5	NA	NA	NA	NA	NA	NA	NA
372	NA	NA	13	16	371	18.55	NA	NA	NA	NA	NA	NA	NA
373	NA	NA	13	16	372	18.6	NA	NA	NA	NA	NA	NA	NA
374	NA	NA	13	16	373	18.65	NA	NA	NA	NA	NA	NA	NA
375	NA	NA	13	16	374	18.7	NA	NA	NA	NA	NA	NA	NA
376	NA	NA	13	16	375	18.75	NA	NA	NA	NA	NA	NA	NA
377	NA	NA	13	16	376	18.8	NA	NA	NA	NA	NA	NA	NA
378	NA	NA	13	16	377	18.85	NA	NA	NA	NA	NA	NA	NA
379	NA	NA	13	16	378	18.9	NA	NA	NA	NA	NA	NA	NA
380	NA	NA	13	16	379	18.95	NA	NA	NA	NA	NA	NA	NA
381	NA	NA	13	16	380	19	NA	NA	NA	NA	NA	NA	NA
382	NA	NA	13	16	381	19.05	NA	NA	NA	NA	NA	NA	NA
383	NA	NA	13	16	382	19.1	NA	NA	NA	NA	NA	NA	NA
384	NA	NA	13	16	383	19.15	NA	NA	NA	NA	NA	NA	NA
385	NA	NA	13	16	384	19.2	NA	NA	NA	NA	NA	NA	NA
386	NA	NA	13	16	385	19.25	NA	NA	NA	NA	NA	NA	NA
387	NA	NA	13	16	386	19.3	NA	NA	NA	NA	NA	NA	NA
388	NA	NA	13	16	387	19.35	NA	NA	NA	NA	NA	NA	NA
389	NA	NA	13	16	388	19.4	NA	NA	NA	NA	NA	NA	NA
390	NA	NA	13	16	389	19.45	NA	NA	NA	NA	NA	NA	NA
391	NA	NA	13	16	390	19.5	NA	NA	NA	NA	NA	NA	NA
392	NA	NA	13	16	391	19.55	NA	NA	NA	NA	NA	NA	NA
393	NA	NA	13	16	392	19.6	NA	NA	NA	NA	NA	NA	NA
394	NA	NA	13	16	393	19.65	NA	NA	NA	NA	NA	NA	NA
395	NA	NA	13	16	394	19.7	NA	NA	NA	NA	NA	NA	NA
396	NA	NA	13	16	395	19.75	NA	NA	NA	NA	NA	NA	NA
397	NA	NA	13	16	396	19.8	NA	NA	NA	NA	NA	NA	NA
398	NA	NA	13	16	397	19.85	NA	NA	NA	NA	NA	NA	NA
399	NA	NA	13	16	398	19.9	NA	NA	NA	NA	NA	NA	NA
400	NA	NA	13	16	399	19.95	NA	NA	NA	NA	NA	NA	NA
401	NA	NA	13	16	400	20	NA	NA	NA	NA	NA	NA	NA
402	NA	NA	13	16	401	20.05	NA	NA	NA	NA	NA	NA	NA
403	NA	NA	13	16	402	20.1	NA	NA	NA	NA	NA	NA	NA
404	NA	NA	13	16	403	20.15	NA	NA	NA	NA	NA	NA	NA
405	NA	NA	13	16	404	20.2	NA	NA	NA	NA	NA	NA	NA
406	NA	NA	13	16	405	20.25	NA	NA	NA	NA	NA	NA	NA
407	NA	NA	13	16	406	20.3	NA	NA	NA	NA	NA	NA	NA
408	NA	NA	13	16	407	20.35	NA	NA	NA	NA	NA	NA	NA
409	NA	NA	13	16	408	20.4	NA	NA	NA	NA	NA	NA	NA
410	NA	NA	13	16	409	20.45	NA	NA	NA	NA	NA	NA	NA
411	NA	NA	13	16	410	20.5	NA	NA	NA	NA	NA	NA	NA
412	NA	NA	13	16	411	20.55	NA	NA	NA	NA	NA	NA	NA
413	NA	NA	13	16	412	20.6	NA	NA	NA	NA	NA	NA	NA
414	NA	NA	13	16	413	20.65	NA	NA	NA	NA	NA	NA	NA
415	NA	NA	13	16	414	20.7	NA	NA	NA	NA	NA	NA	NA
416	NA	NA	13	16	415	20.75	NA	NA	NA	NA	NA	NA	NA
417	NA	NA	13	16	416	20.8	NA	NA	NA	NA	NA	NA	NA
418	NA	NA	13	16	417	20.85	NA	NA	NA	NA	NA	NA	NA
419	NA	NA	13	16	418	20.9	NA	NA	NA	NA	NA	NA	NA
420	NA	NA	13	16	419	20.95	NA	NA	NA	NA	NA	NA	NA
421	NA	NA	13	16	420	21	NA	NA	NA	NA	NA	NA	NA
422	NA	NA	13	16	421	21.05	NA	NA	NA	NA	NA	NA	NA
423	NA	NA	13	16	422	21.1	NA	NA	NA	NA	NA	NA	NA
424	NA	NA	13	16	423	21.15	NA	NA	NA	NA	NA	NA	NA
425	NA	NA	13	16	424	21.2	NA	NA	NA	NA	NA	NA	NA
426	NA	NA	13	16	425	21.25	NA	NA	NA	NA	NA	NA	NA
427	NA	NA	13	16	426	21.3	NA	NA	NA	NA	NA	NA	NA
428	NA	NA	13	16	427	21.35	NA	NA	NA	NA	NA	NA	NA
429	NA	NA	13	16	428	21.4	NA	NA	NA	NA	NA	NA	NA
430	NA	NA	13	16	429	21.45	NA	NA	NA	NA	NA	NA	NA
431	NA	NA	13	16	430	21.5	NA	NA	NA	NA	NA	NA	NA
432	NA	NA	13	16	431	21.55	NA	NA	NA	NA	NA	NA	NA
433	NA	NA	13	16	432	21.6	NA	NA	NA	NA	NA	NA	NA
434	NA	NA	13	16	433	21.65	NA	NA	NA	NA	NA	NA	NA
435	NA	NA	13	16	434	21.7	NA	NA	NA	NA	NA	NA	NA
436	NA	NA	13	16	435	21.75	NA	NA	NA	NA	NA	NA	NA
437	NA	NA	13	16	436	21.8	NA	NA	NA	NA	NA	NA	NA
438	NA	NA	13	16	437	21.85	NA	NA	NA	NA	NA	NA	NA
439	NA	NA	13	16	438	21.9	NA	NA	NA	NA	NA	NA	NA
440	NA	NA	13	16	439	21.95	NA	NA	NA	NA	NA	NA	NA
441	NA	NA	13	16	440	22	NA	NA	NA	NA	NA	NA	NA
442	NA	NA	13	16	441	22.05	NA	NA	NA	NA	NA	NA	NA
443	NA	NA	13	16	442	22.1	NA	NA	NA	NA	NA	NA	NA
444	NA	NA	13	16	443	22.15	NA	NA	NA	NA	NA	NA	NA
445	NA	NA	13	16	444	22.2	NA	NA	NA	NA	NA	NA	NA
446	NA	NA	13	16	445	22.25	NA	NA	NA	NA	NA	NA	NA
447	NA	NA	13	16	446	22.3	NA	NA	NA	NA	NA	NA	NA
448	NA	NA	13	16	447	22.35	NA	NA	NA	NA	NA	NA	NA
449	NA	NA	13	16	448	22.4	NA	NA	NA	NA	NA	NA	NA
450	NA	NA	13	16	449	22.45	NA	NA	NA	NA	NA	NA	NA
451	NA	NA	13	16	450	22.5	NA	NA	NA	NA	NA	NA	NA
452	NA	NA	13	16	451	22.55	NA	NA	NA	NA	NA	NA	NA
453	NA	NA	13	16	452	22.6	NA	NA	NA	NA	NA	NA	NA
454	NA	NA	13	16	453	22.65	NA	NA	NA	NA	NA	NA	NA
455	NA	NA	13	16	454	22.7	NA	NA	NA	NA	NA	NA	NA
456	NA	NA	13	16	455	22.75	NA	NA	NA	NA	NA	NA	NA
457	NA	NA	13	16	456	22.8	NA	NA	NA	NA	NA	NA	NA
458	NA	NA	13	16	457	22.85	NA	NA	NA	NA	NA	NA	NA
459	NA	NA	13	16	458	22.9	NA	NA	NA	NA	NA	NA	NA
460	NA	NA	13	16	459	22.95	NA	NA	NA	NA	NA	NA	NA
461	NA	NA	13	16	460	23	NA	NA	NA	NA	NA	NA	NA
462	NA	NA	13	16	461	23.05	NA	NA	NA	NA	NA	NA	NA
463	NA	NA	13	16	462	23.1	NA	NA	NA	NA	NA	NA	NA
464	NA	NA	13	16	463	23.15	NA	NA	NA	NA	NA	NA	NA
465	NA	NA	13	16	464	23.2	NA	NA	NA	NA	NA	NA	NA
466	NA	NA	13	16	465	23.25	NA	NA	NA	NA	NA	NA	NA
467	NA	NA	13	16	466	23.3	NA	NA	NA	NA	NA	NA	NA
468	NA	NA	13	16	467	23.35	NA	NA	NA	NA	NA	NA	NA
469	NA	NA	13	16	468	23.4	NA	NA	NA	NA	NA	NA	NA
470	NA	NA	13	16	469	23.45	NA	NA	NA	NA	NA	NA	NA
471	NA	NA	13	16	470	23.5	NA	NA	NA	NA	NA	NA	NA
472	NA	NA	13	16	471	23.55	NA	NA	NA	NA	NA	NA	NA
473	NA	NA	13	16	472	23.6	NA	NA	NA	NA	NA	NA	NA
474	NA	NA	13	16	473	23.65	NA	NA	NA	NA	NA	NA	NA
475	NA	NA	13	16	474	23.7	NA	NA	NA	NA	NA	NA	NA
476	NA	NA	13	16	475	23.75	NA	NA	NA	NA	NA	NA	NA
477	NA	NA	13	16	476	23.8	NA	NA	NA	NA	NA	NA	NA
478	NA	NA	13	16	477	23.85	NA	NA	NA	NA	NA	NA	NA
479	NA	NA	13	16	478	23.9	NA	NA	NA	NA	NA	NA	NA
480	NA	NA	13	16	479	23.95	NA	NA	NA	NA	NA	NA	NA
481	NA	NA	13	16	480	24	NA	NA	NA	NA	NA	NA	NA
482	NA	NA	13	16	481	24.05	NA	NA	NA	NA	NA	NA	NA
483	NA	NA	13	16	482	24.1	NA	NA	NA	NA	NA	NA	NA
484	NA	NA	13	16	483	24.15	NA	NA	NA	NA	NA	NA	NA
485	NA	NA	13	16	484	24.2	NA	NA	NA	NA	NA	NA	NA
486	NA	NA	13	16	485	24.25	NA	NA	NA	NA	NA	NA	NA
487	NA	NA	13	16	486	24.3	NA	NA	NA	NA	NA	NA	NA
488	NA	NA	13	16	487	24.35	NA	NA	NA	NA	NA	NA	NA
489	NA	NA	13	16	488	24.4	NA	NA	NA	NA	NA	NA	NA
490	NA	NA	13	16	489	24.45	NA	NA	NA	NA	NA	NA	NA
491	NA	NA	13	16	490	24.5	NA	NA	NA	NA	NA	NA	NA
492	NA	NA	13	16	491	24.55	NA	NA	NA	NA	NA	NA	NA
493	NA	NA	13	16	492	24.6	NA	NA	NA	NA	NA	NA	NA
494	NA	NA	13	16	493	24.65	NA	NA	NA	NA	NA	NA	NA
495	NA	NA	13	16	494	24.7	NA	NA	NA	NA	NA	NA	NA
496	NA	NA	13	16	495	24.75	NA	NA	NA	NA	NA	NA	NA
497	NA	NA	13	16	496	24.8	NA	NA	NA	NA	NA	NA	NA
498	NA	NA	13	16	497	24.85	NA	NA	NA	NA	NA	NA	NA
499	NA	NA	13	16	498	24.9	NA	NA	NA	NA	NA	NA	NA
500	NA	NA	13	16	499	24.95	NA	NA	NA	NA	NA	NA	NA
501	NA	NA	13	16	500	25	NA	NA	NA	NA	NA	NA	NA
502	NA	NA	13	16	501	25.05	NA	NA	NA	NA	NA	NA	NA
503	NA	NA	13	16	502	25.1	NA	NA	NA	NA	NA	NA	NA
504	NA	NA	13	16	503	25.15	NA	NA	NA	NA	NA	NA	NA
505	NA	NA	13	16	504	25.2	NA	NA	NA	NA	NA	NA	NA
506	NA	NA	13	16	505	25.25	NA	NA	NA	NA	NA	NA	NA
507	NA	NA	13	16	506	25.3	NA	NA	NA	NA	NA	NA	NA
508	NA	NA	13	16	507	25.35	NA	NA	NA	NA	NA	NA	NA
509	NA	NA	13	16	508	25.4	NA	NA	NA	NA	NA	NA	NA
510	NA	NA	13	16	509	25.45	NA	NA	NA	NA	NA	NA	NA
511	NA	NA	13	16	510	25.5	NA	NA	NA	NA	NA	NA	NA
512	NA	NA	13	16	511	25.55	NA	NA	NA	NA	NA	NA	NA
513	NA	NA	13	16	512	25.6	NA	NA	NA	NA	NA	NA	NA
514	NA	NA	13	16	513	25.65	NA	NA	NA	NA	NA	NA	NA
515	NA	NA	13	16	514	25.7	NA	NA	NA	NA	NA	NA	NA
516	NA	NA	13	16	515	25.75	NA	NA	NA	NA	NA	NA	NA
517	NA	NA	13	16	516	25.8	NA	NA	NA	NA	NA	NA	NA
518	NA	NA	13	16	517	25.85	NA	NA	NA	NA	NA	NA	NA
519	NA	NA	13	16	518	25.9	NA	NA	NA	NA	NA	NA	NA
520	NA	NA	13	16	519	25.95	NA	NA	NA	NA	NA	NA	NA
521	NA	NA	13	16	520	26	NA	NA	NA	NA	NA	NA	NA
522	NA	NA	13	16	521	26.05	NA	NA	NA	NA	NA	NA	NA
523	NA	NA	13	16	522	26.1	NA	NA	NA	NA	NA	NA	NA
524	NA	NA	13	16	523	26.15	NA	NA	NA	NA	NA	NA	NA
525	NA	NA	13	16	524	26.2	NA	NA	NA	NA	NA	NA	NA
526	NA	NA	13	16	525	26.25	NA	NA	NA	NA	NA	NA	NA
527	NA	NA	13	16	526	26.3	NA	NA	NA	NA	NA	NA	NA
528	NA	NA	13	16	527	26.35	NA	NA	NA	NA	NA	NA	NA
529	NA	NA	13	16	528	26.4	NA	NA	NA	NA	NA	NA	NA
530	NA	NA	13	16	529	26.45	NA	NA	NA	NA	NA	NA	NA
531	NA	NA	13	16	530	26.5	NA	NA	NA	NA	NA	NA	NA
532	NA	NA	13	16	531	26.55	NA	NA	NA	NA	NA	NA	NA
533	NA	NA	13	16	532	26.6	NA	NA	NA	NA	NA	NA	NA
534	NA	NA	13	16	533	26.65	NA	NA	NA	NA	NA	NA	NA
535	NA	NA	13	16	534	26.7	NA	NA	NA	NA	NA	NA	NA
536	NA	NA	13	16	535	26.75	NA	NA	NA	NA	NA	NA	NA
537	NA	NA	13	16	536	26.8	NA	NA	NA	NA	NA	NA	NA
538	NA	NA	13	16	537	26.85	NA	NA	NA	NA	NA	NA	NA
539	NA	NA	13	16	538	26.9	NA	NA	NA	NA	NA	NA	NA
540	NA	NA	13	16	539	26.95	NA	NA	NA	NA	NA	NA	NA
541	NA	NA	13	16	540	27	NA	NA	NA	NA	NA	NA	NA
542	NA	NA	13	16	541	27.05	NA	NA	NA	NA	NA	NA	NA
543	NA	NA	13	16	542	27.1	NA	NA	NA	NA	NA	NA	NA
544	NA	NA	13	16	543	27.15	NA	NA	NA	NA	NA	NA	NA
545	NA	NA	13	16	544	27.2	NA	NA	NA	NA	NA	NA	NA
546	NA	NA	13	16	545	27.25	NA	NA	NA	NA	NA	NA	NA
547	NA	NA	13	16	546	27.3	NA	NA	NA	NA	NA	NA	NA
548	NA	NA	13	16	547	27.35	NA	NA	NA	NA	NA	NA	NA
549	NA	NA	13	16	548	27.4	NA	NA	NA	NA	NA	NA	NA
550	NA	NA	13	16	549	27.45	NA	NA	NA	NA	NA	NA	NA
551	NA	NA	13	16	550	27.5	NA	NA	NA	NA	NA	NA	NA
552	NA	NA	13	16	551	27.55	NA	NA	NA	NA	NA	NA	NA
553	NA	NA	13	16	552	27.6	NA	NA	NA	NA	NA	NA	NA
554	NA	NA	13	16	553	27.65	NA	NA	NA	NA	NA	NA	NA
555	NA	NA	13	16	554	27.7	NA	NA	NA	NA	NA	NA	NA
556	NA	NA	13	16	555	27.75	NA	NA	NA	NA	NA	NA	NA
557	NA	NA	13	16	556	27.8	NA	NA	NA	NA	NA	NA	NA
558	NA	NA	13	16	557	27.85	NA	NA	NA	NA	NA	NA	NA
559	NA	NA	13	16	558	27.9	NA	NA	NA	NA	NA	NA	NA
560	NA	NA	13	16	559	27.95	NA	NA	NA	NA	NA	NA	NA
561	NA	NA	13	16	560	28	NA	NA	NA	NA	NA	NA	NA
562	NA	NA	13	16	561	28.05	NA	NA	NA	NA	NA	NA	NA
563	NA	NA	13	16	562	28.1	NA	NA	NA	NA	NA	NA	NA
564	NA	NA	13	16	563	28.15	NA	NA	NA	NA	NA	NA	NA
565	NA	NA	13	16	564	28.2	NA	NA	NA	NA	NA	NA	NA
566	NA	NA	13	16	565	28.25	NA	NA	NA	NA	NA	NA	NA
567	NA	NA	13	16	566	28.3	NA	NA	NA	NA	NA	NA	NA
568	NA	NA	13	16	567	28.35	NA	NA	NA	NA	NA	NA	NA
569	NA	NA	13	16	568	28.4	NA	NA	NA	NA	NA	NA	NA
570	NA	NA	13	16	569	28.45	NA	NA	NA	NA	NA	NA	NA
571	NA	NA	13	16	570	28.5	NA	NA	NA	NA	NA	NA	NA
572	NA	NA	13	16	571	28.55	NA	NA	NA	NA	NA	NA	NA
573	NA	NA	13	16	572	28.6	NA	NA	NA	NA	NA	NA	NA
574	NA	NA	13	16	573	28.65	NA	NA	NA	NA	NA	NA	NA
575	NA	NA	13	16	574	28.7	NA	NA	NA	NA	NA	NA	NA
576	NA	NA	13	16	575	28.75	NA	NA	NA	NA	NA	NA	NA
577	NA	NA	13	16	576	28.8	NA	NA	NA	NA	NA	NA	NA
578	NA	NA	13	16	577	28.85	NA	NA	NA	NA	NA	NA	NA
579	NA	NA	13	16	578	28.9	NA	NA	NA	NA	NA	NA	NA
580	NA	NA	13	16	579	28.95	NA	NA	NA	NA	NA	NA	NA
581	NA	NA	13	16	580	29	NA	NA	NA	NA	NA	NA	NA
582	NA	NA	13	16	581	29.05	NA	NA	NA	NA	NA	NA	NA
583	NA	NA	13	16	582	29.1	NA	NA	NA	NA	NA	NA	NA
584	NA	NA	13	16	583	29.15	NA	NA	NA	NA	NA	NA	NA
585	NA	NA	13	16	584	29.2	NA	NA	NA	NA	NA	NA	NA
586	NA	NA	13	16	585	29.25	NA	NA	NA	NA	NA	NA	NA
587	NA	NA	13	16	586	29.3	NA	NA	NA	NA	NA	NA	NA
588	NA	NA	13	16	587	29.35	NA	NA	NA	NA	NA	NA	NA
589	NA	NA	13	16	588	29.4	NA	NA	NA	NA	NA	NA	NA
590	NA	NA	13	16	589	29.45	NA	NA	NA	NA	NA	NA	NA
591	NA	NA	13	16	590	29.5	NA	NA	NA	NA	NA	NA	NA
592	NA	NA	13	16	591	29.55	NA	NA	NA	NA	NA	NA	NA
593	NA	NA	13	16	592	29.6	NA	NA	NA	NA	NA	NA	NA
594	NA	NA	13	16	593	29.65	NA	NA	NA	NA	NA	NA	NA
595	NA	NA	13	16	594	29.7	NA	NA	NA	NA	NA	NA	NA
596	NA	NA	13	16	595	29.75	NA	NA	NA	NA	NA	NA	NA
597	NA	NA	13	16	596	29.8	NA	NA	NA	NA	NA	NA	NA
598	NA	NA	13	16	597	29.85	NA	NA	NA	NA	NA	NA	NA
599	NA	NA	13	16	598	29.9	NA	NA	NA	NA	NA	NA	NA
600	NA	NA	13	16	599	29.95	NA	NA	NA	NA	NA	NA	NA
601	NA	NA	13	16	600	30	NA	NA	NA	NA	NA	NA	NA
