# Supplementary material for: An automated feeding system for the African killifish reveals the impact of diet on lifespan and allows scalable assessment of associative learning
Source: eLife. 2022 Nov 10;11:e69008. doi: 10.7554/eLife.69008 (PMC9788828; doi:10.7554/eLife.69008)
Supplement: Figure 6—source data 3. [file elife-69008-fig6-data3.zip › Filtered and Interpolated Trajectories with Kinematics/t25_REC0011 DLC_likelihood-euclidean-filtered_splines-interpolated_kinematics_02_resnet50_TrainAllTheThingsJun28shuffle1_1030000.csv]

	x2	y2	fishnum	recording_num	bodyparts_coords	seconds	velocity_x	velocity_y	velocity_xy	velocity_xy_5frame	velocity_xy_10frame	velocity_xy_20frame	velocity_xy_40frame
1	14.47144	173.3988	25	11	0	0	0	0	0	NA	NA	NA	NA
2	17.41275	174.6616	25	11	1	0.05	58.8262	25.256	64.0186483959166	NA	NA	NA	NA
3	21.34949	177.1347	25	11	2	0.1	78.7348	49.4620000000003	92.9820314632888	64.8474457930284	NA	NA	NA
4	24.45905	178.2022	25	11	3	0.15	62.1912	21.3499999999999	65.7538429100536	85.0661474337965	NA	NA	NA
5	27.10294	182.5331	25	11	4	0.2	52.8778	86.6179999999997	101.482706195883	106.256725787247	86.3268687546196	NA	NA
6	31.13826	179.4891	25	11	5	0.25	80.7064	-60.8799999999997	101.09350820384	94.4396787356976	101.019817283118	NA	NA
7	37.52932	185.0909	25	11	6	0.3	127.8212	112.036	169.97154016317	98.5807812180601	104.807370598161	NA	NA
8	39.17397	185.5003	25	11	7	0.35	32.893	8.1880000000001	33.8967962055413	107.806291716211	100.809140837577	NA	NA
9	43.4887380073548	185.7664340816	25	11	8	0.4	86.295360147096	5.32268163200001	86.4593553218658	116.97348713244	100.045466252737	NA	NA
10	50.7219791328219	187.233469866675	25	11	9	0.45	144.664822509342	29.3407157014997	147.610258686636	103.358015409076	98.7105850387468	82.0779837872329	NA
11	58.00964	188.1612	25	11	10	0.5	145.753217343562	18.5546026665003	146.929485284987	107.178602939456	95.1244441065465	82.5100832018356	NA
12	63.07299	187.5968	25	11	11	0.55	101.267	-11.2880000000001	101.894181546347	101.510151287414	82.4626032118258	80.205096646699	NA
13	65.55217	186.6608	25	11	12	0.6	49.5836000000001	-18.7200000000001	52.9997338574452	89.614878361283	90.7353341949333	78.0062073145659	NA
14	64.6437583957098	183.900586098076	25	11	13	0.65	-18.1682320858042	-55.2042780384801	58.1170970616518	73.275401080653	86.6002199648602	86.4864412912152	NA
15	61.7650865366413	180.564089952194	25	11	14	0.7	-57.5734371813699	-66.7299229176399	88.1338940559834	61.567191014576	77.8290988198462	102.066115438651	NA
16	58.9942789092521	178.843423830215	25	11	15	0.75	-55.4161525477839	-34.4133224395802	65.2320988818371	74.2920654504103	64.0003491205528	114.322193544669	NA
17	58.40946	180.9307	25	11	16	0.8	-11.696378185042	41.7455233957003	43.3531312159628	71.6902886423068	55.6028226952366	112.798642606777	NA
18	60.22185	186.4731	25	11	17	0.85	36.2478	110.848	116.624106036616	66.0433192784093	55.2032737915548	117.154791680344	NA
19	60.39178	188.7221	25	11	18	0.9	3.39859999999987	44.9800000000005	45.1082130211344	54.7252971604527	72.9274163296936	117.15083932918	NA
20	62.55814	190.7901	25	11	19	0.95	43.3272000000001	41.3599999999997	59.899047236496	49.6384543758972	105.421645838554	111.026434304225	94.3210010740865
21	62.74543	190.4007	25	11	20	1	3.74579999999995	-7.7879999999999	8.64198829205398	36.1144821326994	133.519942982791	110.066778378554	94.857697827384
22	61.86261	190.2479	25	11	21	1.05	-17.6564	-3.05600000000027	17.918917293185	74.1645440170803	143.134682001728	109.514988786546	94.0904104278263
23	60.5703	192.3296	25	11	22	1.1	-25.8461999999999	41.6340000000002	49.0042448206277	144.799972398699	143.574249165754	112.553219941119	92.6305716857999
24	68.5795692699112	183.707785169091	25	11	23	1.15	160.185385398224	-172.43629661818	235.358522443039	212.314588805129	147.7014586935	114.537424327964	91.7227544440057
25	82.0315099429337	168.035352772522	25	11	24	1.2	269.03881346045	-313.44864793138	413.07618914459	236.630909627559	144.223769788605	115.89557506802	89.4701086281083
26	92.73767	154.4324	25	11	25	1.25	214.123201141326	-272.05905545044	346.215070324205	251.034016198808	156.133207636556	115.10179558372	88.4069766778501
27	96.0922	148.317	25	11	26	1.3	67.0906000000002	-122.308	139.500521405334	221.238373369919	163.427154877855	113.923705478497	88.3871871231146
28	98.87138	142.942	25	11	27	1.35	55.5835999999999	-107.5	121.019777676874	143.64756717851	169.903166090684	110.545800478301	92.812746896488
29	100.241	138.8459	25	11	28	1.4	27.3924	-81.9220000000001	86.3803082985933	99.9518264679823	156.147432326235	109.016696023005	94.8273236466817
30	100.7248	137.6867	25	11	29	1.45	9.67600000000004	-23.184	25.1221581875443	90.2234001281514	126.369504297485	106.56401836094	95.9229879148603
31	105.2303	133.1599	25	11	30	1.5	90.11	-90.5360000000002	127.736366771566	88.7723159825595	96.6836481846493	107.205312452932	105.414103812217
32	108.823	130.3795	25	11	31	1.55	71.8539999999999	-55.6079999999997	90.8583897061793	91.0564912825507	84.7127289552667	107.975724208954	111.043242472931
33	113.9172	127.8487	25	11	32	1.6	101.884	-50.6160000000003	113.764356948914	109.09144141646	77.5173517908484	107.254936057034	128.396802933528
34	116.4336	123.6558	25	11	33	1.65	50.3280000000001	-83.8579999999999	97.8011847985493	93.4154699013164	70.3319333525099	96.9590675967961	149.139431722732
35	119.0843	118.5365	25	11	34	1.7	53.014	-102.386	115.296908857089	79.2020577823821	68.9042669332758	76.8741018175661	151.486850201937
36	120.8368	116.799	25	11	35	1.75	35.05	-34.7499999999999	49.3565091958497	66.2623875991372	58.277417269309	62.4917598110314	154.724412042471
37	121.8232	116.7199	25	11	36	1.8	19.7280000000001	-1.58200000000022	19.7913291115075	49.6073754224691	52.524293540052	63.9757316394522	156.807691466666
38	124.2458	116.333	25	11	37	1.85	48.4520000000001	-7.73799999999994	49.0660060326903	28.717092450092	44.6067060233841	68.4707021126324	158.544296915675
39	124.9721	116.33	25	11	38	1.9	14.5259999999999	-0.0600000000000023	14.5261239152087	23.1393646373015	37.7707028673573	72.5038079641835	160.076853359221
40	124.8468	116.8576	25	11	39	1.95	-2.50599999999991	10.5520000000001	10.8454939952038	25.846529297722	27.3786993376474	80.8195415254952	162.240415487655
41	125.8029	116.3697	25	11	40	2	19.1219999999998	-9.75800000000021	21.4678701318971	22.9510244476309	28.2998714374134	100.76142924588	165.247431982357
42	127.3025	115.6431	25	11	41	2.05	29.992	-14.5319999999998	33.3271524136101	25.9340303122455	43.2387343236378	112.571496159315	168.515857466842
43	128.5657	116.8243	25	11	42	2.1	25.264	23.6239999999998	34.5884817822348	26.0403062252028	59.4240524344165	144.240385925937	171.167176420089
44	128.8597	115.3819	25	11	43	2.15	5.88000000000022	-28.8479999999998	29.4411532382818	33.4603782375254	74.6756825758572	183.741439117499	168.918311872809
45	129.1525	114.8942	25	11	44	2.2	5.85599999999999	-9.75400000000008	11.3768735599901	60.6309393495536	92.7348161177146	187.078125335854	161.7807398679
46	132.0651	115.1981	25	11	45	2.25	58.252	6.07799999999997	58.5682301935102	95.8970804212022	143.245441222451	194.347028501221	155.709575226186
47	139.4619	119.302	25	11	46	2.3	147.936	82.0780000000002	169.179957973751	123.417334839469	172.618698778578	199.691677454834	156.884901802151
48	147.9445	113.036	25	11	47	2.35	169.652	-125.32	210.919187140478	159.429326010226	243.87406582849	206.542793353048	160.603647724478
49	156.2484	112.1398	25	11	48	2.4	166.078	-17.9240000000001	167.042425329615	253.030504207377	329.712175367641	211.137010695437	166.171248794186
50	164.0601	117.6713	25	11	49	2.45	156.234	110.63	191.436829413778	284.606458207603	346.777551334061	217.916812614369	173.153267462913
51	139.944902522666	128.238135541848	25	11	50	2.5	-482.30394954668	211.33671083696	526.574121179261	391.851051235778	360.394185565029	223.289551511782	176.496634358425
52	125.6218	136.1292	25	11	51	2.55	-286.46205045332	157.82128916304	327.059727974883	536.007015895813	356.144620586031	229.05599072473	179.813703481671
53	162.950277817392	134.66693014614	25	11	52	2.6	746.56955634784	-29.2453970771999	747.142152281354	534.125776657896	353.66153427168	235.079416783145	183.205941779463
54	207.0066	129.2253	25	11	53	2.65	881.12644365216	-108.8326029228	887.822248629789	467.757866922681	347.598338815017	240.877556148822	186.297258059961
55	215.3313	125.546	25	11	54	2.7	166.494	-73.586	182.030633224191	427.682782964458	343.098809111023	246.687377918234	187.10117650899
56	224.1177	121.3504	25	11	55	2.75	175.728	-83.9120000000003	194.73457250319	315.472017307581	303.333661801113	248.92739064134	189.965184536319
57	230.2215	119.6575	25	11	56	2.8	122.076	-33.8579999999999	126.684308183768	159.18966173422	285.493282670882	249.794071964849	193.299640758474
58	239.3616	117.9166	25	11	57	2.85	182.802	-34.8179999999999	186.088323996967	152.071841564151	226.284767737799	252.736593336325	195.468839370485
59	244.272	115.8682	25	11	58	2.9	98.2079999999996	-40.968	106.410470762984	138.909456679544	152.042936930003	259.838689624189	197.260967672661
60	251.4755	114.5558	25	11	59	2.95	144.07	-26.2479999999999	146.441532373846	143.303782377305	146.597204502407	265.486993400331	198.014840240776
61	257.6171	112.5979	25	11	60	3	122.832	-39.1580000000002	128.922648080157	137.097518168018	137.46059571765	252.23183947097	197.929741226424
62	265.007	111.8005	25	11	61	3.05	147.798	-15.9479999999999	148.655936672573	144.896212125786	143.443523343667	247.055910804026	197.54024438785
63	272.4049	109.4815	25	11	62	3.1	147.958	-46.3800000000001	155.057002950528	141.122567440663	151.811652400969	222.171497632988	197.15750303397
64	279.59	108.3724	25	11	63	3.15	143.702	-22.182	145.403940551829	136.011734755757	172.079040433362	188.853077002423	197.097630173244
65	285.6392	106.3489	25	11	64	3.2	120.984000000001	-40.47	127.573308948229	143.583264310029	187.875177689639	187.124227682125	197.586514374608
66	290.7939	106.7253	25	11	65	3.25	103.094	7.52800000000008	103.368484655624	166.525786633921	201.130017140827	185.583340571417	197.242735075769
67	298.542051342221	111.915140434286	25	11	66	3.3	154.96302684442	103.79680868572	186.513584443933	199.261868740938	208.618538937171	186.907604062115	194.029335340436
68	308.931487527206	120.517391774559	25	11	67	3.35	207.7887236997	172.04502680546	269.769614569992	234.627787938615	218.058227528178	184.394885387922	189.381133414082
69	320.884878041081	130.312762897689	25	11	68	3.4	239.0678102775	195.9074224626	309.084351086913	266.248299525898	225.663217074842	183.384924649885	187.010550896189
70	333.32489236997	139.081962680546	25	11	69	3.45	248.80028657778	175.38399565714	304.402904936614	273.653813564313	227.651250861844	178.112867867183	182.713365774444
71	345.1742	144.6057	25	11	70	3.5	236.9861526006	110.47474638908	261.471042592036	269.590668422434	233.706085425184	172.569930941066	171.045222136224
72	356.1715	146.6022	25	11	71	3.55	219.946	39.9299999999999	223.541154636009	252.064565408746	230.371684780562	166.024498050969	163.83777533409
73	368.078450233215	150.316044748092	25	11	72	3.6	238.1390046643	74.2768949618397	249.453888860598	220.674713785072	216.978118374875	159.235589284795	146.574214966087
74	378.5081	154.0345	25	11	73	3.65	208.5929953357	74.3691050381602	221.453836018472	201.163871324469	194.690808866408	153.317704197665	124.581268486041
75	385.756	155.3852	25	11	74	3.7	144.957999999999	27.0139999999998	147.453646818245	187.089555996812	168.350558044728	148.485650830982	120.537306239185
76	393.7953	156.9794	25	11	75	3.75	160.786000000001	31.884	163.916830289022	164.365568327316	144.009844741304	145.558079510197	116.830847572516
77	401.2594	158.6939	25	11	76	3.8	149.282000000001	34.2900000000003	153.169577997722	137.317052324069	123.430457164767	138.264598716024	114.202065478032
78	407.4992	161.3757	25	11	77	3.85	124.795999999999	53.6359999999996	135.833950513116	116.026402304383	100.412951041412	126.02567349184	110.059218134784
79	411.243418637694	163.511532026835	25	11	78	3.9	74.8843727538804	42.7166405367001	86.2112560022399	86.8558181581385	80.9721913204882	114.18241216819	107.69888974182
80	412.78088696721	164.867545472082	25	11	79	3.95	30.7493665903201	27.1202689049403	41.0003967198143	59.7713583327225	69.3200508001202	99.9397381485569	104.831823454966
81	412.911595977879	165.761232903912	25	11	80	4	2.61418021338045	17.8737486365998	18.0639095578001	36.4603337555094	57.4100735952111	89.8586048014786	102.169320944704
82	412.435536659032	166.510086890494	25	11	81	4.05	-9.5211863769407	14.9770797316398	17.7472788706421	24.6273303169074	46.1575126514851	80.6196398641543	99.2719716915549
83	412.1527	167.4316	25	11	82	4.1	-5.65673318064	18.4302621901202	19.2788276270505	22.6136992958575	35.0732286088042	70.9769322991858	96.4237096508268
84	412.474694662775	168.745018068042	25	11	83	4.15	6.43989325550024	26.2683613608397	27.0462388092299	27.9643290322838	33.6740154699716	60.3094599696601	94.0353263781748
85	412.2596	170.2766	25	11	84	4.2	-4.30189325550032	30.6316386391603	30.9322416145649	32.5436669702477	31.5289182523862	53.9503847962442	91.6350611103941
86	410.595937099518	171.777815349896	25	11	85	4.25	-33.2732580096399	30.02430699792	44.8170582399315	33.6861234620991	35.7073648616534	48.0783545736152	89.57985229267
87	409.047523299335	173.093963196554	25	11	86	4.3	-30.9682760036594	26.32295693316	40.643968560462	42.7207006230358	37.8088225635413	41.4965268939485	85.7069836462279
88	409.797	174.0938	25	11	87	4.35	14.9895340133003	19.9967360689197	24.9911100863071	40.4441372089149	41.5409135569591	35.7235508816459	79.971410210404
89	413.3491	174.7431	25	11	88	4.4	71.0419999999999	12.9860000000002	72.2191246139137	43.450400691023	39.6467286188319	32.012854833755	73.388239343478
90	414.2341	175.1581	25	11	89	4.45	17.6999999999998	8.29999999999984	19.5494245439601	43.0739781568348	38.5807187923682	31.5507790427483	66.4351760826292
91	411.257	175.4605	25	11	90	4.5	-59.5420000000001	6.04800000000012	59.8483756504721	49.3957036518191	38.7466355520193	31.7687109483433	60.7061136552023
92	412.5398	176.9133	25	11	91	4.55	25.6560000000002	29.0559999999999	38.7618558895211	36.572756614628	36.8355411364119	32.5194453321408	59.3986135876752
93	415.2516	176.104	25	11	92	4.6	54.2359999999996	-16.1859999999996	56.5997375612286	36.7173003758215	36.3738731544876	33.6118300168585	57.5528910589004
94	415.2215	176.5081	25	11	93	4.65	-0.602000000000089	8.08199999999999	8.10438942795816	34.0428704130155	30.3516941975385	34.7529485586845	54.7883897811583
95	416.1322	176.9531	25	11	94	4.7	18.2140000000004	8.89999999999986	20.2721433499276	30.597104115989	31.5726398331104	34.7844713898063	53.1473310905812
96	414.0538	175.9137	25	11	95	4.75	-41.5679999999998	-20.788	46.4762258364422	23.3520426571561	27.8300570350332	33.6016250751426	50.9595798297616
97	415.0359	176.3549	25	11	96	4.8	19.6420000000001	8.82399999999961	21.5330244043886	24.1306317804489	27.2300681007403	33.1493685764321	49.1986612718709
98	415.954152979996	175.913759448138	25	11	97	4.85	18.36505959992	-8.82281103723983	20.374430267064	26.4279792903993	25.682746476758	33.9171469289684	47.6721946696779
99	415.5806	175.4444	25	11	98	4.9	-7.47105959992041	-9.38718896275986	11.9973350444223	21.6172436570509	29.859168498537	32.5940665187665	46.8601933297731
100	414.2376	176.2917	25	11	99	4.95	-26.8600000000004	16.9459999999998	31.7588808996793	23.8630320854916	30.9882239872443	32.9306140167014	46.6624333921344
101	413.1166	176.3086	25	11	100	5	-22.4199999999996	0.33800000000042	22.4225476697003	28.0134502963598	28.456614598266	31.5536225089259	47.5795823974777
102	413.6544	174.7613	25	11	101	5.05	10.7560000000001	-30.9460000000001	32.761966546592	35.587705216625	29.4631960164523	38.1775873111961	48.5158863404949
103	413.5136	176.8128	25	11	102	5.1	-2.81600000000026	41.0300000000001	41.1265213214053	35.5484686840894	31.4604207034492	44.1288498186151	49.2090752240893
104	412.325	174.6209	25	11	103	5.15	-23.7720000000002	-43.8380000000001	49.8686096457482	35.2959855394811	34.8364388399945	49.2673195926565	50.5618912725172
105	413.8882	174.8375	25	11	104	5.2	31.2639999999999	4.33199999999999	31.5626982370011	35.063359947413	34.2885882002925	52.3442773849181	52.1811607743252
106	412.8762	174.5289	25	11	105	5.25	-20.24	-6.17200000000025	21.1601319466586	34.9073911105387	35.2771879828186	53.8408050859081	55.0924853780209
107	411.3241	174.8242	25	11	106	5.3	-31.0419999999999	5.90599999999995	31.5988385862518	34.085172463364	49.1251065216519	56.9007956497932	55.8719278544047
108	413.0031	173.7059	25	11	107	5.35	33.5800000000006	-22.3659999999995	40.3466771370335	33.0287077164956	62.5749531604722	59.6208384577098	57.5308112034177
109	413.2627	175.979	25	11	108	5.4	5.19199999999955	45.462	45.7575164098752	35.2583904261562	68.6754706867761	61.7075318257912	58.3205532559939
110	414.3952	175.3126	25	11	109	5.45	22.6499999999999	-13.3280000000002	26.2803745026588	63.1868530958907	73.7003307825919	61.7740877415205	60.592159389806
111	412.782	175.3974	25	11	110	5.5	-32.2640000000001	1.69600000000003	32.3085454949617	90.2425152104057	79.2249955735502	63.3904538466122	60.8532641380764
112	407.1395	181.8372	25	11	111	5.55	-112.85	128.796	171.241151934924	103.265768910188	84.3383952831342	64.512327348849	61.1495991428275
113	402.1921	189.0921	25	11	112	5.6	-98.9480000000003	145.098	175.624987709608	114.371953848688	87.7812562119704	64.80632043132	61.5181625503818
114	399.412	193.8883	25	11	113	5.65	-55.6020000000001	95.924	110.873784908787	123.191600720944	88.5786248115879	66.37083398635	62.4489518276081
115	397.3632	197.4288	25	11	114	5.7	-40.9759999999994	70.8100000000002	81.8112991951599	105.489937470378	89.2595872827485	69.5778501588441	63.3963287031175
116	394.2093	199.5847	25	11	115	5.75	-63.0780000000004	43.1180000000001	76.4067798562409	85.3199972135352	91.5037197104057	76.5833456808991	64.2551457172266
117	390.7018	201.7777	25	11	116	5.8	-70.1499999999999	43.8600000000002	82.7328356820918	73.8914807129878	79.8995481760461	78.5944871323772	65.8555165919149
118	388.3846	204.7118	25	11	117	5.85	-46.3440000000003	58.682	74.7752864253961	64.1472207168086	67.0376877021679	81.1444754778669	70.2138714948309
119	385.7094	204.465	25	11	118	5.9	-53.5039999999992	-4.93600000000015	53.73120240605	59.8158386998673	64.066197285924	84.0470399932214	76.3993735023672
120	384.113	204.8996	25	11	119	5.95	-31.9280000000003	8.69199999999978	33.0899992142644	54.3091588817145	65.4553695350963	88.2537047629105	81.2115832613881
121	381.4032	204.5112	25	11	120	6	-54.1959999999995	-7.7679999999998	54.7498697715341	48.7553781908005	73.9416957882481	90.1529057672269	84.3758760826538
122	378.8929	205.6583	25	11	121	6.05	-50.2060000000006	22.9419999999999	55.1994365913281	54.2409138588602	72.8505789816203	84.121610974459	87.1022891402656
123	376.9166	204.3862	25	11	122	6.1	-39.5259999999996	-25.4419999999999	47.006382970826	66.7635183533839	74.5076947437634	78.9074752821485	89.5692332765459
124	374.8861	200.8728	25	11	123	6.15	-40.6100000000004	-70.2679999999998	81.1588807463484	88.0675528766288	79.5154551748549	75.6305840625597	89.81724928633
125	371.4932	197.4985	25	11	124	6.2	-67.8579999999999	-67.4860000000001	95.703021686883	91.3919990815261	87.2478222430725	74.4483800213168	90.865024020823
126	363.481083246337	196.589626216108	25	11	125	6.25	-160.24233507326	-18.1774756778401	161.270042387759	100.260011296726	88.8020918240481	74.6694863485451	92.2433014310455
127	359.8956	196.7901	25	11	126	6.3	-71.7096649267398	4.00947567783987	71.8216676158142	104.78999649085	88.3436737728719	74.8102375340367	93.3805956699873
128	364.3613	195.832	25	11	127	6.35	89.3140000000005	-19.162	91.346444046827	107.732126132761	90.7772628621291	80.8069045319521	93.1140852092285
129	359.9901	193.0332	25	11	128	6.4	-87.4240000000009	-55.976	103.808806716965	89.5366307714674	87.1949708391954	91.0912151789431	93.3066533408685
130	365.0966	190.9352	25	11	129	6.45	102.130000000001	-41.9599999999997	110.413669896441	85.2953484642178	83.4413905075373	100.649078781256	93.5729118551937
131	363.5653	187.7717	25	11	130	6.5	-30.6260000000009	-63.27	70.2925655812907	81.2945144275319	75.3972769088421	105.361298318695	93.604304343408
132	366.0879	187.5686	25	11	131	6.55	50.4520000000002	-4.06200000000013	50.6152560795658	69.5999451875413	76.7698960864531	109.692250931682	90.2669396391383
133	367.8136	184.4467	25	11	132	6.6	34.5140000000004	-62.4380000000002	71.3422738633978	59.1506548823136	87.1061143201407	114.332146121772	90.4607068760874
134	366.2184	186.0572	25	11	133	6.65	-31.9040000000007	32.21	45.3359605170117	61.2579230462168	102.666975183031	113.26366458631	89.7636409168641
135	368.373019163845	188.010704412879	25	11	134	6.7	43.0923832769008	39.07008825758	58.1672183703021	68.2444437086884	114.050335319439	112.152197882802	88.9829759651334
136	372.383157870788	187.508640845237	25	11	135	6.75	80.2027741388599	-10.0412713528397	80.8289064008065	92.9177142127495	121.920504813343	107.903257181192	89.0528970405196
137	373.4421	183.3644	25	11	136	6.8	21.1788425842394	-82.8848169047404	85.5478593919236	135.734005178522	131.040828090493	108.166704207597	88.5182992069103
138	368.411581811654	175.029382919796	25	11	137	6.85	-100.61036376692	-166.70034160408	194.708626383704	168.950015756564	137.887029381415	105.08369494059	87.6571801233044
139	360.827149089928	164.507032006077	25	11	138	6.9	-151.68865443452	-210.44701827438	259.417415345872	182.583086580469	139.332358333424	102.566266688516	87.7703929553432
140	355.8928	154.4388	25	11	139	6.95	-98.6869817985598	-201.36464012154	224.247271260514	193.837212472297	140.863005258067	98.8921189474768	88.5287753740627
141	354.9924	147.0437	25	11	140	7	-18.0080000000009	-147.902	148.99426052033	182.85634455008	140.409237453542	97.0557029195892	87.47487194398
142	350.5971	141.4793	25	11	141	7.05	-87.9059999999993	-111.288	141.818488851066	142.930711488327	139.563512328742	96.4122683038176	88.0865706258386
143	351.0744	134.5054	25	11	142	7.1	9.54600000000028	-139.478	139.804286772616	112.775994759569	123.06127556104	102.013938470026	88.2859090190091
144	351.3158	131.5257	25	11	143	7.15	4.82799999999997	-59.5940000000002	59.7892500371097	98.235388326615	102.465558194	103.896697771169	86.9898466673627
145	351.8921	127.8975	25	11	144	7.2	11.5260000000001	-72.5640000000001	73.4736876167245	85.2898121851865	83.7339025755149	103.51757190895	86.1606773072175
146	352.3321	124.1084	25	11	145	7.25	8.79999999999995	-75.7819999999998	76.2912283555585	63.2662065719996	72.1909010258356	103.436307732494	82.829328340967
147	353.59	120.4649	25	11	146	7.3	25.157999999999	-72.8700000000001	77.0906081439235	62.0004048996723	61.7837085171425	102.226360879784	82.0628091989155
148	354.86	119.6966	25	11	147	7.35	25.4000000000008	-15.3659999999999	29.6862587066817	54.6918103914605	66.140847558638	94.5074557146568	80.9133063020973
149	355.7084	117.1618	25	11	148	7.4	16.9679999999994	-50.6960000000001	53.4602416754731	46.1464137250562	68.4610372089127	84.4495707317432	78.4942174062403
150	356.6174	115.5545	25	11	149	7.45	18.1799999999998	-32.1459999999999	36.9307150756655	38.2776048490986	66.1721385598336	76.4084719668698	76.4248975343875
151	358.2864	115.3789	25	11	150	7.5	33.3800000000008	-3.51200000000006	33.5642450235374	69.0154885452764	66.4633780114462	69.5884455692646	75.2452027180258
152	360.1559	115.6377	25	11	151	7.55	37.3899999999992	5.17599999999987	37.7465637641354	74.9216695181532	64.8892094308262	66.4808903199948	74.3658656431546
153	364.2848	123.8242	25	11	152	7.6	82.5780000000009	163.73	183.375677187571	77.6524667282067	65.953635868274	62.2396719162465	73.1435108101085
154	367.8872	125.8837	25	11	153	7.65	72.0479999999998	41.19	82.9911465398567	86.7803422978362	66.4335832694867	60.7160287484154	72.9267190426815
155	369.3583	123.8263	25	11	154	7.7	29.4219999999996	-41.148	50.5847011259331	91.5008140125538	69.0830413582248	60.1691567316331	80.1218763299056
156	373.2658	124.4701	25	11	155	7.75	78.1500000000005	12.876	79.2036228716849	62.8917831912715	66.9859901126937	57.7553995007421	87.2925154185758
157	376.2556	125.1559	25	11	156	7.8	59.796	13.716	61.3489223377233	57.9454970208202	71.1780721228471	55.9589141902335	88.0719266562581
158	378.1858	124.5722	25	11	157	7.85	38.6039999999991	-11.6740000000001	40.3305230811595	60.5136159882429	58.3384962738549	56.7429176636044	85.4082301464235
159	381.0005	123.8219	25	11	158	7.9	56.2940000000003	-15.0059999999999	58.2597156876004	47.1916379275511	52.9710202879182	54.4221681239651	81.4936558621946
160	384.0156	122.839	25	11	159	7.95	60.3020000000004	-19.658	63.4252959630465	50.8553302331405	54.1661749034325	53.9576761212982	77.834645237129
161	384.5138	122.4539	25	11	160	8	9.96399999999994	-7.70199999999988	12.593732568226	53.7852093564383	49.0474209900379	53.4347025164624	76.7059494558552
162	388.4945	122.5997	25	11	161	8.05	79.6140000000003	2.91599999999988	79.6673838656701	47.9965435550161	47.0286189496409	52.3194629824917	73.6781472315843
163	391.2422	122.6841	25	11	162	8.1	54.9540000000002	1.68800000000005	54.9799186976483	47.8187338186222	47.5321994589348	44.2730831501907	71.4906903213214
164	392.6696	122.3507	25	11	163	8.15	28.5479999999995	-6.66799999999995	29.3163866804894	50.9032040525247	42.4107529784434	41.9567403141945	70.3825052804384
165	395.608	121.2817	25	11	164	8.2	58.768	-21.3800000000001	62.536247281077	43.2019076661413	38.8323108843716	56.726180750861	69.1619813621006
166	396.9554	120.8986	25	11	165	8.25	26.9479999999999	-7.66199999999998	28.0160837377388	41.2791895614312	39.8834149202312	71.1487231046576	67.759511830782
167	397.6643	118.9665	25	11	166	8.3	14.1780000000006	-38.6420000000001	41.1609019337529	36.8249624018707	33.4608538421362	73.9174924327323	66.1466616156943
168	399.392	120.4363	25	11	167	8.35	34.5539999999994	29.3960000000001	45.3663281740981	29.8458879501211	30.2076700265265	76.3090045781903	66.2345137338262
169	399.2751	120.7686	25	11	168	8.4	-2.33799999999974	6.64600000000007	7.04525088268684	28.8636257879376	30.9424603404708	78.537740992646	65.5148125638397
170	400.3788	119.9368	25	11	169	8.45	22.0740000000001	-16.636	27.6408750223289	23.7198000181311	59.2861865982896	79.2608185073881	65.1734537885267
171	401.1581	120.7896	25	11	170	8.5	15.5859999999996	17.0559999999998	23.1047729268214	19.1361504916218	93.2500252192772	83.8234533424458	64.7885923794733
172	401.9301	120.7779	25	11	171	8.55	15.4399999999998	-0.23399999999981	15.4417730847204	25.0599582790709	100.806365915824	80.8754041431738	64.3641286633551
173	400.8755	121.1621	25	11	172	8.6	-21.0919999999999	7.68399999999986	22.4480805415517	88.726485246458	105.085809697446	80.7417087263963	60.3497739276278
174	401.0499	122.987	25	11	173	8.65	3.48799999999983	36.498	36.6642898199324	157.636424650617	114.664729006849	80.0489818124614	58.4531617312345
175	405.946392006533	139.578218756945	25	11	174	8.7	97.9298401306608	331.8243751389	345.973509859264	177.892931813516	119.689326130405	78.1548059925681	57.9565895354071
176	412.5676	156.7271	25	11	175	8.75	132.42415986934	342.9776248611	367.654469947615	191.03546890327	127.76349176466	77.7636241608219	56.6066696151055
177	417.142	160.3515	25	11	176	8.8	91.4879999999994	72.4879999999996	116.724308899217	204.269499734626	128.289954444211	76.334409041155	55.3290514668067
178	420.2638	163.4636	25	11	177	8.85	62.4360000000001	62.2420000000005	88.1607659903207	150.652167014351	131.275747426266	75.7261098040481	55.5303053439789
179	425.3299	164.3422	25	11	178	8.9	101.322	17.5719999999995	102.834443976714	97.890558878704	129.155503284452	76.6074570037144	54.4042838310337
180	428.8926	165.9148	25	11	179	8.95	71.2540000000001	31.4520000000005	77.8868462578891	78.6869770749065	97.0234253868466	76.3892314557552	52.9666035948346
181	424.0413	167.7655	25	11	180	9	-97.0260000000007	37.0139999999998	103.846429269379	71.5160259492621	62.2772231023665	76.1424822424841	53.4960477094706
182	423.057	167.4445	25	11	181	9.05	-19.6859999999992	-6.41999999999996	20.7063998802295	54.0415068342776	51.8624521664864	76.4087943442186	54.4825944176472
183	423.5374	170.0153	25	11	182	9.1	9.60799999999949	51.4159999999998	52.3060103620987	43.3946837593418	46.3664099106503	76.4264647050649	57.6796362750352
184	422.9232	170.4848	25	11	183	9.15	-12.2839999999997	9.39000000000021	15.4618484017919	26.6638873260291	38.5501850005802	74.9495831482745	61.494789900292
185	422.0418	171.3465	25	11	184	9.2	-17.6279999999997	17.2339999999997	24.6527308832101	25.0379272580663	33.0891367811057	59.1869983199531	64.9014490910252
186	422.9409	171.8058	25	11	185	9.25	17.9819999999995	9.18600000000026	20.1924471028151	21.2167938720384	24.5214727203079	42.0646161255535	67.0935356773498
187	422.3174	171.8875	25	11	186	9.3	-12.4699999999996	1.63399999999967	12.5765995404159	23.0588631668828	24.5276342442258	36.7406105008811	67.4294631619742
188	421.3044	173.2026	25	11	187	9.35	-20.2600000000007	26.302	33.2003434319591	22.7835898028695	21.5771819838637	34.7516061097674	68.2254385779963
189	421.2414	171.9706	25	11	188	9.4	-1.25999999999976	-24.64	24.6721948760137	22.3790581145867	20.7436630120969	30.2708266694214	70.8511406008451
190	420.6839	172.9922	25	11	189	9.45	-11.1500000000001	20.4320000000001	23.2763640631437	24.0173412303853	21.3505712530597	26.6723886822811	71.0606936638678
191	421.4675	173.4519	25	11	190	9.5	15.6719999999996	9.19399999999996	18.1697886614013	21.937570095689	21.8520091487404	23.1686420764954	70.857766174075
192	420.4638	173.7181	25	11	191	9.55	-20.0739999999996	5.32399999999996	20.7680151194086	18.4284628573111	21.6187688352758	28.0897846921206	71.593675938041
193	420.6598	172.595	25	11	192	9.6	3.92000000000053	-22.4619999999999	22.8014877584775	19.9175527032499	23.1368023088845	34.6175638236742	72.2124030886896
194	420.3494	172.77	25	11	193	9.65	-6.20800000000031	3.50000000000023	7.12665868412438	21.324960182894	21.9914683382626	42.9405979881226	72.2591658915112
195	421.8691	172.9938	25	11	194	9.7	30.394	4.47599999999966	30.721813292838	19.2201964401664	20.2556405834565	51.6480921894823	64.8795126511177
196	420.6235	173.186	25	11	195	9.75	-24.9120000000005	3.84400000000028	25.2068260596218	24.3360345220801	21.8158114326829	56.4234471938778	57.583763681979
197	420.3438	173.6151	25	11	196	9.8	-5.59399999999982	8.58200000000011	10.2441964057704	25.5544738192141	31.6519351400154	58.5245172827934	56.0476131169387
198	419.2555	171.4547	25	11	197	9.85	-21.7660000000001	-43.2080000000002	48.3806781680458	20.5937284636631	47.6579456634847	60.7247673519445	57.8162972423449
199	419.8372	171.1409	25	11	198	9.9	11.6340000000002	-6.27600000000029	13.2188551697947	22.3066626824717	65.1375329641483	65.0948241979758	61.4506916827101
200	419.8388	171.4368	25	11	199	9.95	0.0319999999999254	5.91800000000035	5.91808651508273	44.0836738398644	81.9456131259049	65.7321558719804	66.0206949345073
201	418.1504	171.4125	25	11	200	10	-33.768	-0.486000000000217	33.771497153665	70.9798568048894	90.9948852390151	65.5730501056659	68.1223430962997
202	415.8135	165.9336	25	11	201	10.05	-46.7380000000003	-109.578	119.129252192734	104.720592109082	95.430265730311	66.7785575318634	71.2615110815212
203	417.3397	156.9188	25	11	202	10.1	30.5240000000003	-180.296	182.861592993171	143.297497788147	98.3127323950044	67.9983414723143	73.1551788426598
204	412.331838464503	149.325326375681	25	11	203	10.15	-100.15723070994	-151.86947248638	181.92253169076	159.683107795559	108.198180057689	69.568748634748	76.5880885907849
205	403.352954655601	145.060839913717	25	11	204	10.2	-179.577676178039	-85.2897292392799	198.802614910404	146.776857620758	111.208671160504	70.5720269822822	78.386439492572
206	397.5688	145.1584	25	11	205	10.25	-115.68309311202	1.95120172566021	115.699547190724	125.645607985119	109.330288778649	73.1029112384046	80.9887059552449
207	397.5682	147.8883	25	11	206	10.3	-0.0120000000003984	54.5979999999997	54.5980013187293	111.675768006296	101.905179923711	75.3546157329964	83.925504603763
208	395.2053	144.8357	25	11	207	10.35	-47.2579999999994	-61.0519999999997	77.2053448149796	79.1198445328619	88.3387372811438	80.8809883749224	85.5559815144108
209	399.2383	140.9452	25	11	208	10.4	80.6599999999992	-77.8100000000001	112.073331796641	58.9774697617393	73.9999643053477	92.6305566959989	87.9407372760643
210	398.3145	139.399	25	11	209	10.45	-18.4759999999994	-30.924	36.0229975432359	57.033502226665	59.1984408386594	105.369001186734	88.9834886821687
211	398.3877	138.6532	25	11	210	10.5	1.46399999999971	-14.9160000000001	14.9876733351111	51.0318665771683	55.2109372377941	113.076044116104	90.0369437386655
212	398.5149	136.4129	25	11	211	10.55	2.54400000000032	-44.8059999999998	44.8781636433576	36.3241606043998	55.2789657356817	114.433237470922	90.0556905697305
213	399.7152	134.3811	25	11	212	10.6	24.0059999999994	-40.6360000000001	47.1971665674962	39.277037144457	63.4492443548403	111.692793861645	90.2876360589358
214	399.679	132.4547	25	11	213	10.65	-0.72400000000016	-38.528	38.5348019327984	51.4444047138489	77.0629333343087	110.235579193447	91.4140660577561
215	402.0727	131.607	25	11	214	10.7	47.8740000000005	-16.9540000000001	50.7873802435216	53.5244292446984	99.5293312129627	105.124786795662	94.9751629264405
216	402.3867	127.8288	25	11	215	10.75	6.28000000000043	-75.564	75.8245111820709	75.8666221325124	116.821799453559	105.553964716612	99.0458742392573
217	403.622	125.3563	25	11	216	10.8	24.7059999999999	-49.4499999999999	55.278286297605	117.801706064218	126.961295018132	109.326491924733	103.337235318656
218	402.8738	117.4462	25	11	217	10.85	-14.9639999999999	-158.202	158.908131006566	159.781625281469	135.046850442147	110.387195676877	105.474317356196
219	406.644307470458	105.622323365357	25	11	218	10.9	75.4101494091594	-236.47753269286	248.210221591325	182.199194193269	146.471194081547	110.786650354153	106.659981848039
220	412.6016	94.02901	25	11	219	10.95	119.145850590841	-231.86626730714	260.686976329776	200.398160791566	151.051132752664	112.234821492357	108.204991224152
221	416.8028	85.62499	25	11	220	11	84.0239999999994	-168.0804	187.912355741074	194.227078751781	155.89699219543	114.500837371665	109.40013756744
222	420.8618	79.54107	25	11	221	11.05	81.1800000000005	-121.6784	146.273119289089	175.140682098876	163.374018113783	113.332823607598	111.47713678416
223	424.1072	74.02191	25	11	222	11.1	64.9079999999992	-110.3832	128.052720807642	142.320640223859	157.325146998914	112.576930645557	113.194416049662
224	424.3766	66.38775	25	11	223	11.15	5.38800000000037	-152.6832	152.778238326799	129.594790197591	144.510367373997	113.259383480764	115.13103378355
225	424.5898	61.56312	25	11	224	11.2	4.26400000000058	-96.4926	96.5867669546921	126.349875436001	124.940311771751	119.378298870599	116.673432674568
226	425.8802	55.48442	25	11	225	11.25	25.8079999999995	-121.574	124.283105609733	120.423215246047	112.179875289771	124.98883724011	120.162087320419
227	425.567	48.98954	25	11	226	11.3	-6.2639999999999	-129.8976	130.04854548114	113.880052649118	99.7043521970633	131.319854904315	124.905215472148
228	427.0096	44.28477	25	11	227	11.35	28.8519999999994	-94.0953999999999	98.4194198578713	107.559983319644	90.1070108489678	130.06764633747	128.699495140195
229	427.4099	38.29501	25	11	228	11.4	8.00600000000031	-119.7952	120.062425342153	94.7649603819513	80.0475728799819	120.68940700008	131.18333889524
230	426.4377	35.19454	25	11	229	11.45	-19.4439999999997	-62.0093999999999	64.9864203073225	73.0588289581257	87.7054649885338	111.040981261571	135.172167355469
231	425.6091	32.29522	25	11	230	11.5	-16.5719999999999	-57.9864000000001	60.3079909212702	59.7908064518887	94.08068228479	105.724231018775	139.489221335026
232	425.112	33.24939	25	11	231	11.55	-9.94199999999978	19.0834	21.5178883620116	46.2150931108461	99.2656916948466	108.521036097399	142.159911923348
233	423.5613	32.83947	25	11	232	11.6	-31.0140000000001	-8.19839999999999	32.0793073266866	67.8509466574238	102.810145676025	114.696038237678	141.664472518927
234	421.1054	33.72063	25	11	233	11.65	-49.1180000000008	17.6232	52.1838586369395	93.3964041876287	96.8684466261623	120.026488373653	143.293417680338
235	412.6293	31.95382	25	11	234	11.7	-169.521999999999	-35.3362	173.165688040211	125.472554431567	97.1416507513908	128.222078553475	142.797203889662
236	406.025707452862	25.2616058342112	25	11	235	11.75	-132.07185094276	-133.844283315776	188.035278572295	145.829484900162	99.2685867477795	134.770209924226	144.967610508308
237	400.987	17.69	25	11	236	11.8	-100.774149057239	-151.432116684224	181.898639581705	147.521800141479	117.337719997735	140.483939019564	147.267696546096
238	395.9223	13.31419	25	11	237	11.85	-101.294	-87.5162	133.863959669659	126.432354845358	139.285065626389	147.011794603512	145.51043323683
239	393.9737	10.99091	25	11	238	11.9	-38.972	-46.4656	60.645434843523	105.14076930793	160.005403867324	151.580027436328	140.863854302063
240	390.6834	10.19191	25	11	239	11.95	-65.806	-15.98	67.7184615596072	109.202885563902	168.738692118415	158.109513218581	135.098727867954
241	386.8664	11.62985	25	11	240	12	-76.3400000000001	28.7588	81.577350885157	132.740646352615	175.459737563661	164.477605298388	131.232269663441
242	377.3309	8.268948	25	11	241	12.05	-190.71	-67.21804	202.209220861566	172.489007593169	181.702186344281	170.987000239099	128.566495712145
243	365.515318006295	3.95745123510982	25	11	242	12.1	-236.3116398741	-86.2299352978036	251.552763613222	211.045029391473	191.213443530999	170.752014392297	126.563060963229
244	353.047685698684	0.384987563323356	25	11	243	12.15	-249.35264615222	-71.4492734357293	259.387241046293	245.778705819392	206.291608246493	173.327451879911	123.816865367739
245	340.296528663404	-2.27146823521324	25	11	244	12.2	-255.0231407056	-53.1291159707319	260.498570551126	254.20148712466	219.077375685771	166.216108908724	125.264394822386
246	327.630372486695	-3.83494138035379	25	11	245	12.25	-253.323123534179	-31.269462902811	255.245733024753	249.686240709383	229.686623848996	164.946383776506	125.193099819738
247	315.417742754792	-4.12845709195213	25	11	246	12.3	-244.25259463806	-5.87031423196681	244.323127387905	240.094208899817	224.636280480462	163.215538187877	124.172572359517
248	304.027165053933	-2.97504058986209	25	11	247	12.35	-227.81155401718	23.0683300418008	228.976531536837	227.10972198007	202.218963158205	160.953220136191	124.601894858963
249	293.827164970357	-0.197717093937497	25	11	248	12.4	-204.00000167152	55.5464699184919	211.427081998466	213.594541878599	186.649499892498	161.038301604047	124.933779013122
250	285.1862680903	4.38048817596781	25	11	249	12.45	-172.817937601139	91.5641053981061	195.576135952388	195.071073836265	163.693525699034	159.156474474336	127.583303115165
251	278.473	10.93655	25	11	250	12.5	-134.265361806	131.121236480644	187.6698325174	154.751685607028	154.433029989352	156.740308308108	131.019762327856
252	274.399	17.33492	25	11	251	12.55	-81.4800000000002	127.9674	151.705787176231	133.204790885179	144.728890031473	148.611955326892	133.657417676589
253	273.4592	18.33035	25	11	252	12.6	-18.7959999999998	19.9086	27.379590390654	100.277329417997	130.692996741383	138.43008368878	136.673696107869
254	272.0399	23.31693	25	11	253	12.65	-28.3860000000004	99.7316	103.692608389219	95.2715181001038	115.784994961601	127.607242361825	138.295816640739
255	272.8473	24.63645	25	11	254	12.7	16.1480000000006	26.3904	30.9388286164816	94.3867062266817	99.2355732629012	122.306711091298	135.241952826989
256	279.3258	29.55164	25	11	255	12.75	129.57	98.3038	162.640775927933	106.634307875738	83.7939927672195	115.615989715251	133.109897583195
257	286.5149	31.14745	25	11	256	12.8	143.782	31.9162	147.281727809121	98.3651990380244	72.5876301733212	107.861205699471	131.092348068899
258	290.906	31.73985	25	11	257	12.85	87.8219999999999	11.848	88.6175986359368	98.1938171078051	74.641204219355	102.191995114414	130.899686225822
259	294.0014	31.37054	25	11	258	12.9	61.9079999999997	-7.38620000000004	62.3470642006499	72.3164674343352	68.5649848311529	98.2875305899153	131.801879398624
260	295.4733	31.061	25	11	259	12.95	29.4380000000001	-6.19079999999997	30.0819189653853	50.7885541199607	80.9198964835632	97.0570930117495	132.985623834465
261	297.0948	30.69315	25	11	260	13	32.4300000000005	-7.35700000000001	33.2540275605833	42.6481005629717	76.7989494411511	97.5619193573244	132.311699409841
262	299.074	30.58582	25	11	261	13.05	39.5839999999998	-2.14660000000002	39.6421612372482	38.7647706242815	70.9935213674689	96.3278351140794	130.8861318692
263	301.4424	30.22474	25	11	262	13.1	47.3680000000002	-7.22159999999995	47.9153308509919	63.6459758593212	73.6909934874458	102.595377823441	126.500265423209
264	303.5882	30.28036	25	11	263	13.15	42.915999999999	1.11240000000002	42.9304145071989	81.2814314479669	80.7900662182292	103.264181401567	121.017429607763
265	311.3108	30.44698	25	11	264	13.2	154.452	3.33239999999996	154.487945140584	91.1984886149771	94.8786127605977	104.267796745253	116.813589761013
266	317.2947	29.41895	25	11	265	13.25	119.678	-20.5606	121.431305503812	104.73388641192	111.329845947429	101.273411389884	111.044120272112
267	321.3026	27.45921	25	11	266	13.3	80.1580000000001	-39.1948	89.2274470722996	122.815361812177	120.068040054838	98.969157949921	106.432107555777
268	327.0215	26.62366	25	11	267	13.35	114.378	-16.711	115.592319835706	126.111249661874	130.549551427527	100.846152315453	101.375736159455
269	332.9262	23.52819	25	11	268	13.4	118.094	-61.9094	133.337791508484	141.378260446891	137.96337797198	102.565457193202	96.8347298484952
270	340.4422	27.60058	25	11	269	13.45	150.32	81.4478	170.96738438907	148.937591494698	127.615697006942	106.814773194593	92.191664033095
271	349.9506	24.88596	25	11	270	13.5	190.168	-54.2924	197.766359428898	156.365216443135	125.747873338616	107.883090511575	89.4237074482265
272	356.2995	24.71486	25	11	271	13.55	126.978	-3.42199999999998	127.024102311333	153.111394131784	126.944794532373	113.160308411508	87.8640547164383
273	363.6173	26.89804	25	11	272	13.6	146.356	43.6636	152.73044457789	129.120144352011	128.00131114346	114.570447157638	88.8057473018366
274	368.4615	23.61225	25	11	273	13.65	96.884	-65.7158	117.068679951728	110.11748623034	124.340848168174	114.427616853701	89.0866207894466
275	370.923	22.94415	25	11	274	13.7	49.23	-13.362	51.0111354902045	104.951997570048	118.750933628589	111.320468430729	91.8878883518704
276	376.0588	22.80616	25	11	275	13.75	102.716	-2.75980000000004	102.753068820547	99.6374058437846	104.436335075721	106.472250828973	88.9027459602737
277	380.9207	21.40479	25	11	276	13.8	97.2379999999998	-28.0274	101.19665900987	95.5703022045643	106.252576768179	105.003009412082	86.304866820897
278	386.032	25.10126	25	11	277	13.85	102.225999999999	73.9294	126.157485946573	108.381722905167	98.5913428877493	100.559477204496	84.9758391192554
279	389.8475	28.07367	25	11	278	13.9	76.3100000000009	59.4482	96.7331617556261	98.7551839211016	90.8918557354213	95.3819291070751	83.6392469724977
280	395.5083	29.10182	25	11	279	13.95	113.216	20.563	115.068238993216	107.55315596631	95.0252398545148	87.3262350544404	84.0852096495679
281	398.2386	29.16447	25	11	280	14	54.606	1.25300000000003	54.6203739002215	97.545279931714	87.196628319331	81.2854955391287	83.7779284292547
282	404.3033	25.17483	25	11	281	14.05	121.293999999999	-79.7928	145.186519235912	86.2134092662784	83.0612242917918	79.4002743187972	84.0635317151963
283	406.3442	21.96241	25	11	282	14.1	40.8180000000004	-64.2484	76.118105773594	81.6687568038628	73.1176432655329	75.0161167802319	83.230543606297
284	408.2424	21.32084	25	11	283	14.15	37.9639999999995	-12.8314	40.0738084284481	75.6380727175605	66.4230100459762	74.9090601773265	84.2489766709684
285	412.8001	20.58168	25	11	284	14.2	91.1540000000002	-14.7832	92.3449766811387	58.5692926172737	55.9015364802923	79.507979958488	84.1209970073814
286	412.299	21.69769	25	11	285	14.25	-10.0220000000002	22.3202000000001	24.4669534687097	48.6900065993517	58.1346560025364	76.5320805306638	83.9741951353374
287	415.2662	21.31224	25	11	286	14.3	59.344000000001	-7.70900000000005	59.8426187344781	46.6326108256739	52.5479718694156	73.640575691873	84.1078721555715
288	414.0462	21.85696	25	11	287	14.35	-24.4000000000005	10.8944	26.7216756839841	30.1343161567217	51.4408906727146	69.105525923058	82.7922936428758
289	415.2305	20.95387	25	11	288	14.4	23.6860000000001	-18.0618	29.7868295600591	40.6312392875124	58.9262646192316	64.7130367517939	80.6493899175723
290	414.7534	21.07677	25	11	289	14.45	-9.54200000000014	2.45800000000003	9.85350333637752	46.5266511215575	63.9907200624613	61.3556461045425	78.0852999150603
291	418.2928	19.56796	25	11	290	14.5	70.788	-30.1762	76.9515691226631	54.1917747460774	65.8675327419966	59.6727663469343	75.3359248740805
292	418.5875	15.11171	25	11	291	14.55	5.89399999999955	-89.125	89.3196779047036	71.2199184127893	64.2199270919541	54.9667550188844	73.889153360112
293	419.4288	18.25338	25	11	292	14.6	16.8260000000009	62.8334	65.0472938065838	97.8471239682008	65.0934085805832	51.8906400549556	71.3694854723118
294	420.3435	12.58027	25	11	293	14.65	18.2939999999996	-113.4622	114.927547893619	91.1038261964809	63.0030634576116	54.070336488236	69.4610573911737
295	417.6021	19.18328	25	11	294	14.7	-54.828	132.0602	142.989531113435	81.9132030623508	66.8097557287928	56.9215255840343	68.9033432376282
296	415.6044	20.00934	25	11	295	14.75	-39.9540000000002	16.5212	43.2350802640635	75.9950424150889	61.2108766913322	61.4761394417013	67.6226278351406
297	414.9966	22.09074	25	11	296	14.8	-12.1559999999999	41.628	43.3665622340531	54.7862085024339	57.3855381683533	63.2127348990607	67.1151300274152
298	413.6378	23.22941	25	11	297	14.85	-27.1759999999995	22.7734	35.4564905702746	35.7723874893848	52.3403894371966	65.0251100812553	66.4063071766571
299	413.2781	22.96883	25	11	298	14.9	-7.19400000000064	-5.21160000000002	8.8833783303431	31.3179271861835	49.2144083572404	65.9168507280695	66.5135248782191
300	413.5373	25.35079	25	11	299	14.95	5.18400000000042	47.6392	47.9204260481895	32.8578732743558	49.8523311056073	68.8443647756802	65.9116029616381
301	412.9811	24.4624	25	11	300	15	-11.1239999999998	-17.7678	20.9627787480571	28.6857364593044	57.0847461414059	69.3863542090323	66.3020926619246
302	412.2788	26.91723	25	11	301	15.05	-14.0460000000007	49.0966	51.0662926749145	43.6426082120469	62.2055427061672	68.3780324014268	63.7037449342472
303	412.6679	27.53464	25	11	302	15.1	7.7819999999997	12.3482	14.5958064950175	63.9322747218299	64.9568115819275	67.7228541643917	62.9379497865189
304	415.7613	30.35095	25	11	303	15.15	61.8680000000006	56.3262	83.667737094056	82.8515650966283	68.8306379985275	64.013054605021	62.9291286840373
305	412.0743	36.84584	25	11	304	15.2	-73.7400000000002	129.8978	149.368758597104	91.5532121379786	70.8789738225677	58.2987065167684	61.8909183768171
306	409.5708	42.05327	25	11	305	15.25	-50.0699999999995	104.1486	115.559230622049	101.227886704551	77.5618317267324	58.7131751396173	61.677813940612
307	405.2271	43.92226	25	11	306	15.3	-86.8740000000003	37.3798000000001	94.5745278816661	94.0186677850081	79.3705266345004	60.5896843629575	61.6157700259671
308	402.782905049691	45.9068770683409	25	11	307	15.35	-48.8838990061799	39.6923413668179	62.9691793278776	77.8256729233054	83.1053188915867	63.7070884302561	61.5189009574506
309	403.4419	48.19495	25	11	308	15.4	13.1798990061793	45.761458633182	47.6216424963432	72.2720983568366	78.8117008528016	68.3140130046444	61.7374578437408
310	405.7893	50.6824	25	11	309	15.45	46.948000000001	49.7490000000001	68.4037842885911	67.1878411310221	66.7450819279295	70.4675598187336	62.5944047665264
311	405.5601	55.06598	25	11	310	15.5	-4.58400000000097	87.6716	87.7913577897051	64.9827510786227	60.3416041378288	72.9314189769149	62.7861661449746
312	403.751430236639	58.0128666281782	25	11	311	15.55	-36.1733952672193	58.937732563564	69.1532417525937	63.6047339205951	58.9738260197479	72.4407348496099	63.4436510107441
313	401.51464220517	59.3327744944518	25	11	312	15.6	-44.7357606293804	26.3981573254719	51.9437290658804	55.6644909325536	62.4573652785847	73.9852595180823	65.0316055349305
314	399.615633071116	60.0685826134995	25	11	313	15.65	-37.9801826810797	14.7161623809541	40.731556706205	48.4111099188209	67.7973880107613	71.7879208798385	65.2247135485747
315	398.8203	61.26317	25	11	314	15.7	-15.9066614223207	23.89174773001	28.7025693483838	50.7598109084736	70.0561458148996	66.8603111695999	63.532456889507
316	399.690207101028	63.6880792160508	25	11	315	15.75	17.398142020561	48.498184321016	51.5244527210416	59.9319794785466	68.3010062270973	61.8794884395227	63.0144684589353
317	401.969586258143	67.0295070134252	25	11	316	15.8	45.5875831422998	66.828555947488	80.8967467008571	71.9900421009275	65.5109430647195	60.0188051528734	63.7660753174412
318	405.198336298971	70.7023136913152	25	11	317	15.85	64.5750008165601	73.4561335577999	97.8045719162457	84.4478006972456	64.8652001445779	58.0126918336459	64.6137309891084
319	408.916356051139	74.1213595489129	25	11	318	15.9	74.3603950433601	68.3809171519542	101.021869818109	88.1909025353738	64.7641409068754	57.5580649594121	69.1716816405536
320	412.663544342273	76.7015048854105	25	11	319	15.95	74.9437658226793	51.6029067299519	90.9913623299745	80.2620752209654	66.9755404112702	56.3444447573726	70.8469275637779
321	415.9798	77.85761	25	11	320	16	66.3251131545405	23.1221022917899	70.2399619116824	69.7984208106092	63.4173727412166	56.185978080917	73.1703144007114
322	417.9141	77.14142	25	11	321	16.05	38.6860000000001	-14.3237999999999	41.252610128815	57.5382397128234	61.063784285999	58.5092696200614	75.6028617701561
323	416.7033	75.2162	25	11	322	16.1	-24.2160000000001	-38.5043999999999	45.4862998644647	49.5032801252948	53.5680183887072	62.3403569054693	75.8056420432189
324	415.2584	73.85361	25	11	323	16.15	-28.8980000000004	-27.2517999999999	39.7209643291804	38.6438429470594	47.3187419080628	66.4363724921284	74.1050807290978
325	416.9226	71.93365	25	11	324	16.2	33.2839999999999	-38.3992000000001	50.8165643923317	41.8654933510327	42.6327436998456	68.7662072622455	71.3584122907256
326	416.8406	71.14074	25	11	325	16.25	-1.63999999999987	-15.8582000000001	15.9427760205054	37.3376159668052	44.0709499347366	67.3157617782533	68.7572924507965
327	417.5085	68.35155	25	11	326	16.3	13.3580000000006	-55.7837999999998	57.3608621486811	37.0992441033023	51.5075961754034	66.9424662719249	66.776235074869
328	418.0763	69.34279	25	11	327	16.35	11.3559999999995	19.8247999999998	22.8469129433274	35.7622072743964	59.8155136663607	65.5203735479608	66.0334571732449
329	419.9342	68.83344	25	11	328	16.4	37.1579999999994	-10.187	38.5291050116656	49.4980569224137	68.1086040773813	70.0293502764627	65.1108942069562
330	421.564352369807	70.320568124155	25	11	329	16.45	32.6030473961407	29.7425624831001	44.1313802478023	61.1496989997741	70.5568741132208	71.2262953088222	63.668084999642
331	422.457340903597	74.4563617545747	25	11	330	16.5	17.8597706758001	82.715872608394	84.622024260592	82.2934113659162	71.21415081529	73.4092098245079	63.0332662115615
332	422.656193252483	80.233894322917	25	11	331	16.55	3.97704697771928	115.550651366846	115.619072535483	99.1179640514603	72.8211482578508	78.7649886907022	62.1409935533361
333	422.203937067579	86.6462392608395	25	11	332	16.6	-9.04512369808003	128.24689875845	128.565474774038	105.351540952045	77.4727287072144	77.6260245683554	61.4722550103265
334	421.1436	92.68647	25	11	333	16.65	-21.2067413515797	120.80461478321	122.651868439387	92.9302447081662	92.7399586448626	76.4222405783571	61.2031100324453
335	419.7529	96.18517	25	11	334	16.7	-27.8139999999996	69.974	75.2992647507263	84.4925975159275	99.8198469177987	75.8565134118514	61.5530515879471
336	419.5125	95.08536	25	11	335	16.75	-4.80800000000045	-21.9962000000001	22.5155430411973	72.6520460485127	102.747469714279	75.6350964620703	60.6875849345035
337	420.7099	98.55616	25	11	336	16.8	23.9480000000003	69.4160000000002	73.4308365742897	86.3619532382649	106.022381206001	73.5336649968646	60.651134255143
338	418.2471	100.998	25	11	337	16.85	-49.2560000000003	48.8368	69.3627174369634	94.2881528835523	95.4365354703502	74.0542225128439	58.9706405330782
339	418.3603	110.5574	25	11	338	16.9	2.26400000000012	191.188	191.201404388148	112.564694720392	84.7358770793328	72.6637234545003	56.8794200302128
340	418.7527	116.2905	25	11	339	16.95	7.84800000000018	114.662	114.930262977164	127.552164896075	81.1561527104821	70.9917252419113	55.0587060904474
341	418.1776	121.9563	25	11	340	17	-11.5020000000004	113.316	113.898252225396	118.221024892188	80.0560421088507	69.880554342206	54.1380598184333
342	421.0705	128.7874	25	11	341	17.05	57.8579999999999	136.622	148.368187452701	83.1098009204008	74.2461817358784	65.7727174866107	55.4541024272569
343	421.4433	127.715	25	11	342	17.1	7.45600000000081	-21.4479999999998	22.7070174175298	68.0241525374118	70.6357163184735	60.6041531151837	54.9729318074195
344	421.0259	127.0534	25	11	343	17.15	-8.34800000000087	-13.2320000000001	15.6452845292126	47.5473894973093	52.587488264138	55.9698475727622	54.8758311515564
345	419.366	125.983	25	11	344	17.2	-33.1979999999999	-21.4079999999998	39.5020210622189	20.9401985756823	42.1636035660239	54.3398959136487	54.9061834552521
346	419.9191	125.8232	25	11	345	17.25	11.0620000000006	-3.19600000000008	11.5144370248837	23.0504077447592	37.0136389701328	54.0594080907537	55.4056111496679
347	420.2237	125.1197	25	11	346	17.3	6.09199999999987	-14.0700000000001	15.3322328445664	22.0651756078752	25.5230537672204	54.3598022383611	55.7438355276714
348	419.2435	126.463	25	11	347	17.35	-19.6040000000005	26.866	33.2580632629144	16.3030545946359	25.7717707600171	52.4209075181957	56.5868151861424
349	419.3725	126.9832	25	11	348	17.4	2.58000000000038	10.4040000000001	10.7191238447927	26.4798884429564	27.2038180661915	43.7294897839629	56.1538580295741
350	419.342	127.5169	25	11	349	17.45	-0.610000000000355	10.6740000000002	10.6914159960225	30.1059089587586	27.5236391168154	38.8911168720725	57.6589443295529
351	418.2866	130.4529	25	11	350	17.5	-21.1079999999993	58.7199999999999	62.398606266486	28.4931337752751	28.0627740726568	34.8669098123587	57.3145291286466
352	419.4624	131.6432	25	11	351	17.55	23.5159999999996	23.8060000000002	33.4623354235772	32.3424605245078	34.4734227408439	32.1432161638117	55.2491826080012
353	419.9087	132.8212	25	11	352	17.6	8.92600000000016	23.5599999999999	25.194187345497	38.7442236389949	34.2060987179179	32.3198390464836	55.0190368713448
354	421.3896	133.0488	25	11	353	17.65	29.6179999999993	4.55199999999991	29.9657575909563	29.6456597023571	34.8714913037878	33.3294217247557	52.2523599402479
355	419.3534	132.4068	25	11	354	17.7	-40.723999999999	-12.8399999999999	42.7002315684578	38.8409365229292	35.6186301781212	33.9558534986527	51.9268772368615
356	418.5092	132.3639	25	11	355	17.75	-16.884	-0.858000000000061	16.9057865832975	39.9190636605607	32.7201806545845	35.1761258372655	53.4822036274957
357	418.3618	128.3947	25	11	356	17.8	-2.94800000000009	-79.384	79.4387195264375	37.4005220830678	38.7633785604029	37.9540060584783	52.3381337648942
358	419.8205	127.9356	25	11	357	17.85	29.1739999999993	-9.18200000000013	30.5848230336545	32.4930367172475	38.8679073329501	39.1194078594409	51.2194335503368
359	420.4738	127.3631	25	11	358	17.9	13.066	-11.4499999999998	17.3730497034918	35.7947016068118	39.4550253833199	39.6439926046478	46.749410444433
360	419.7076	127.8506	25	11	359	17.95	-15.3239999999994	9.74999999999994	18.1628047393562	38.6858205978766	40.38806788049	44.3261634171944	44.4765199749765
361	421.3246	127.4304	25	11	360	18	32.3399999999992	-8.40399999999988	33.414111031119	37.8167510053395	42.2894776018742	44.7485039150871	43.0899474985696
362	418.6469	123.5742	25	11	361	18.05	-53.5539999999992	-77.124	93.8943144817614	41.5095286835719	41.4345893761126	44.7256477293916	40.6344983436457
363	419.6736	122.7574	25	11	362	18.1	20.5340000000001	-16.336	26.239475070969	48.2830990437324	44.0327170009639	49.433920627506	41.77575512234
364	418.4573	121.4416	25	11	363	18.15	-24.3260000000009	-26.3160000000002	35.8369380946539	48.7842535969367	44.4164939055078	48.5348723077337	42.0569335214475
365	417.6781	118.9595	25	11	364	18.2	-15.5840000000001	-49.6419999999998	52.0306565401589	44.1833581543487	53.0336966562676	49.5138585600743	42.4649662287051
366	419.4128	118.4943	25	11	365	18.25	34.6940000000006	-9.3040000000002	35.9198837971401	50.2486829965884	56.7768271755897	52.9049991642377	42.4723109644447
367	417.3087	115.6419	25	11	366	18.3	-42.0820000000003	-57.0479999999998	70.8898372688216	47.3234591274438	50.6879168983804	50.3164652914273	43.4271106034868
368	418.0371	112.909	25	11	367	18.35	14.5680000000004	-54.658	56.5660992821674	57.7842942688027	59.9999339220618	50.0179595824779	43.1302058790743
369	417.9269	111.8542	25	11	368	18.4	-2.20400000000041	-21.096	21.210818748931	64.7694007542428	57.6147192321474	49.769331104903	44.5776914593405
370	417.8672	117.0706	25	11	369	18.45	-1.19399999999928	104.328	104.334832246954	57.192475642412	58.6396492396586	50.0619230778805	44.7642119898772
371	416.9985	120.5047	25	11	370	18.5	-17.3740000000009	68.682	70.8454162243404	69.7511848475353	63.5205207266012	51.3129851847806	44.6237101014964
372	415.9481	121.7775	25	11	371	18.55	-21.0079999999994	25.4560000000001	33.0052117096676	67.9059793368511	59.198341206742	49.1257805234797	46.4044298679191
373	411.9297	126.1899	25	11	372	18.6	-80.3679999999997	88.2479999999998	119.359645307784	59.4950042105145	56.0032021639919	51.2316711981964	48.5241977492894
374	412.525	126.2585	25	11	373	18.65	11.905999999999	1.37200000000007	11.9847911955101	62.2716406989597	55.1221683042982	50.7844453181394	50.5387991437495
375	414.7455	128.4417	25	11	374	18.7	44.4100000000003	43.664	62.2799566152709	61.204206771072	47.0901494994934	50.9740789587575	51.2438158120827
376	410.9622	130.348	25	11	375	18.75	-75.6659999999999	38.1260000000003	84.728598666566	42.2552194804486	45.8491431939715	49.7684960916238	52.4019194845229
377	409.6009	130.1017	25	11	376	18.8	-27.2259999999994	-4.92600000000039	27.6680420702292	42.3383572717454	47.563644148579	48.9002151484953	52.2631354936941
378	409.5646	128.8715	25	11	377	18.85	-0.726000000000795	-24.6039999999999	24.6147088546665	34.6852947884722	42.4634084743309	47.1410038987076	53.0735588489861
379	409.577	128.2516	25	11	378	18.9	0.248000000000275	-12.398	12.4004801519941	29.4266456889833	43.9541714041313	49.5113903140332	54.3309620957085
380	408.666	127.4694	25	11	379	18.95	-18.22	-15.6440000000001	24.014644198905	33.9230815260861	43.3085086778563	45.2022605625599	56.1567384599949
381	411.2	126.0149	25	11	380	19	50.6799999999998	-29.0899999999999	58.4353531691217	42.6715974682132	36.0164714566464	44.4989162879057	55.7866696405275
382	411.7462	123.5676	25	11	381	19.05	10.924	-48.946	50.1502212557432	45.5699855365173	38.6020890902486	48.0832120064465	54.2111755132191
383	411.8496	120.1513	25	11	382	19.1	2.06800000000044	-68.3259999999999	68.3572885653021	51.9317225672404	38.2788056334233	47.6144748710729	54.1133667173473
384	412.5953	121.2702	25	11	383	19.15	14.914	22.3779999999999	26.8924204935145	42.6062972243095	43.9006123237682	52.5427259797653	53.7597562742293
385	414.3728	119.1182	25	11	384	19.2	35.5499999999995	-43.04	55.8233293525204	43.2810966544111	43.3143716256265	52.973773064091	53.5111385111071
386	413.7925	119.0094	25	11	385	19.25	-11.6059999999993	-2.17600000000004	11.8082264544674	33.8860137986334	43.1486893818398	51.8988398048081	53.4480873844903
387	411.929	120.9302	25	11	386	19.3	-37.2700000000009	38.416	53.5242184062511	42.2312391110191	48.602779864314	54.209805695961	52.2555799649457
388	412.9829	120.7506	25	11	387	19.35	21.078	-3.59199999999987	21.3818742864137	34.6970206840127	52.7655412678149	56.1291581154943	50.9090689642473
389	416.4138	120.7369	25	11	388	19.4	68.6180000000002	-0.274000000000001	68.6185470554428	43.6910815393701	61.1312805553993	58.892593086514	50.9590521404932
390	415.5615	120.4249	25	11	389	19.45	-17.0459999999991	-6.24000000000024	18.1522372174885	53.9244630742169	62.6390374503257	62.2515538421093	50.4479167717464
391	412.7257	120.5581	25	11	390	19.5	-56.7160000000001	2.66400000000004	56.7785307312545	71.6450687369964	67.7812081529698	60.2603540962743	51.3182905659137
392	414.632	125.4332	25	11	391	19.55	38.1259999999997	97.5020000000001	104.691126080485	80.0313219997796	69.8175223016733	59.2965705029584	52.7858327050733
393	415.7286	130.822	25	11	392	19.6	21.9319999999993	107.776	109.984902600311	90.5810542166388	73.9795105975654	56.9950622364983	52.3358004483275
394	416.1864	136.3305	25	11	393	19.65	9.1560000000004	110.17	110.549813369359	91.8713347665695	73.8845738492598	56.7350672303193	53.4503663793703
395	416.7397	139.8321	25	11	394	19.7	11.0660000000007	70.0319999999999	70.9008983017846	85.7105815291298	81.1887360585921	56.0481980634567	53.1771040267225
396	415.2048	142.596	25	11	395	19.75	-30.698000000001	55.2780000000001	63.2299334809082	76.3139524581343	77.3720188107089	57.1276786773568	51.9753880316889
397	415.5436	146.2748	25	11	396	19.8	6.77600000000098	73.5759999999999	73.8873598932862	67.7378256987401	69.9903611416029	55.6109447813962	53.26688999589
398	415.6761	149.4221	25	11	397	19.85	2.64999999999986	62.946	63.0017572453341	71.7964179005454	61.2245832051817	54.677134029787	53.5873889650835
399	415.7376	152.805	25	11	398	19.9	1.22999999999934	67.6580000000001	67.6691795723874	62.8727028548482	52.3388539052392	52.4067139669532	54.1296221138072
400	416.7031	157.2613	25	11	399	19.95	19.3100000000004	89.126	91.1938593108111	54.2701407540759	49.4573586765876	55.6935729809329	55.1676201701248
401	415.9023	156.7873	25	11	400	20	-16.0159999999996	-9.48000000000036	18.611358252422	46.1352139522291	46.4741492017437	58.1376648439217	54.9242369979807
402	414.955	158.0062	25	11	401	20.05	-18.9460000000008	24.3780000000004	30.8745493894251	36.9398821117384	41.404367261119	57.4884534037	56.56171820283
403	415.8402	158.6864	25	11	402	20.1	17.704	13.6039999999997	22.3271232360999	27.1182994526297	35.3747574620086	57.0571260255822	58.6084056502845
404	414.9106	158.1276	25	11	403	20.15	-18.5919999999999	-11.1759999999998	21.6925203699338	30.0755955486392	30.9288540846466	54.3580067789752	62.5335633838947
405	416.8613	158.9168	25	11	404	20.2	39.0140000000008	15.7839999999999	42.0859460152681	28.538593768162	30.1984099032737	53.3804349893539	65.2012032164754
406	415.2355	158.5356	25	11	405	20.25	-32.5160000000005	-7.62400000000014	33.3978387324695	24.6143009717882	38.9033108771347	52.0519362585698	67.803184651268
407	414.1654	158.982	25	11	406	20.3	-21.4020000000005	8.92800000000022	23.1895404870391	24.9178260575548	44.9865456657971	52.323974295819	67.8603062783631
408	414.2982	158.9562	25	11	407	20.35	2.65600000000063	-0.516000000000076	2.70565925423055	33.2785203539177	52.8896688459826	51.0456198146726	68.9297483052041
409	413.9976	157.8353	25	11	408	20.4	-6.01200000000063	-22.4180000000001	23.2101457987668	47.73102620563	56.3771596527112	49.3666511411005	68.7241538822635
410	410.04	159.2249	25	11	409	20.45	-79.1519999999991	27.792	83.8894174970828	61.4344975634322	57.3035113021203	48.0836864981402	69.752405914593
411	409.425	164.472	25	11	410	20.5	-12.3000000000002	104.942	105.660367991031	81.1650367201771	57.6297233153958	49.5881198996871	69.8875136425996
412	411.1354	168.7264	25	11	411	20.55	34.2079999999999	85.0880000000001	91.7068972760501	87.8364932478677	63.243581330519	53.8268659027015	68.1322163053392
413	406.4951	170.7639	25	11	412	20.6	-92.8060000000005	40.7499999999999	101.358355037955	81.3285022503228	66.7164821673365	60.2217490640708	66.5905367698241
414	405.978	173.5446	25	11	413	20.65	-10.3419999999994	55.6139999999999	56.5674284372198	67.5284204251616	67.8044481975543	68.33205953747	65.6033387421655
415	404.5464	175.6759	25	11	414	20.7	-28.6320000000001	42.6260000000002	51.3494625093586	65.0526650976057	65.9689630930066	74.3542083694941	64.7225885495518
416	402.9053	176.4924	25	11	415	20.75	-32.8219999999999	16.3299999999998	36.659958865225	52.267927614496	60.2729289222396	78.4786906251792	64.2470345042715
417	401.5844	180.2324	25	11	416	20.8	-26.4179999999999	74.8000000000002	79.3281206382706	47.772403147241	62.6671861396058	80.10966777533	63.8093874699169
418	403.2748	181.0361	25	11	417	20.85	33.8080000000002	16.0739999999998	37.434667622406	50.6094239356905	67.5538292821589	83.1823625806212	63.4250892725571
419	402.3972	182.4973	25	11	418	20.9	-17.5520000000006	29.2239999999998	34.0898061009448	53.0174374193175	80.2869594222288	85.0415937975739	63.0721321257314
420	399.4191	183.864	25	11	419	20.95	-59.5619999999997	27.3340000000002	65.5345664516061	60.2817071816059	91.4049054368678	83.811238848253	62.6502644439704
421	399.7367	186.2782	25	11	420	21	6.35199999999941	48.2839999999999	48.7000262833603	82.8397309498218	99.3276579349625	81.6373624412775	64.2862538331578
422	394.9428	189.5117	25	11	421	21.05	-95.8780000000002	64.6699999999998	115.649469449713	112.801515697217	96.975754220141	78.7759792069784	66.341076798872
423	389.8899	183.9541	25	11	422	21.1	-101.057999999999	-111.152	150.224786463485	132.200386938045	99.6482429939059	76.1239475140661	70.5702954239048
424	381.7046	179.7651	25	11	423	21.15	-163.706	-83.7800000000004	183.898729837919	145.637878450608	102.278739397593	76.8486707053557	73.2498622696479
425	373.584516700596	180.086618210737	25	11	424	21.2	-162.401665988081	6.43036421473994	162.528922655749	133.669801258676	101.653514603499	76.0647421097496	73.4161510817566
426	368.0133	181.6792	25	11	425	21.25	-111.42433401192	31.8516357852604	115.887483846172	116.45675503799	103.001795960315	76.4421327499732	73.8466854254213
427	365.2918	182.2957	25	11	426	21.3	-54.4299999999998	12.33	55.8090834900555	91.7559630979701	94.884772274351	75.2948006440147	75.0651424935424
428	362.3412	183.5547	25	11	427	21.35	-59.0120000000002	25.1799999999997	64.1595553600554	71.1066422689535	84.6940657459733	75.8045587304416	75.8764576720966
429	360.6611	181.0455	25	11	428	21.4	-33.6020000000008	-50.1839999999999	60.3947701378194	60.3657134700234	73.4103819884826	76.7776131103623	76.5717021896114
430	358.4862	183.0594	25	11	429	21.45	-43.4979999999996	40.2780000000001	59.2823185106653	56.099743290026	60.7245787826314	77.2168423898006	75.4719763072764
431	357.209	185.8941	25	11	430	21.5	-25.5439999999999	56.694	62.1828398515216	52.9313764539565	53.5566075649839	78.9843877666285	74.4749023798662
432	355.6271	186.5794	25	11	431	21.55	-31.6380000000004	13.7059999999997	34.4792325900681	55.0648008789951	53.6138470678885	78.8552876950425	73.6877865377269
433	355.3918	188.9838	25	11	432	21.6	-4.7059999999999	48.0880000000002	48.3177211797082	50.3425152963093	51.9608744669774	80.9188417837388	71.8410074337069
434	353.7181	192.118	25	11	433	21.65	-33.4739999999999	62.6839999999999	71.0618922630124	46.7475016599443	51.2764868231313	78.1676650018259	71.0952166733858
435	352.0571	192.7677	25	11	434	21.7	-33.22	12.9939999999999	35.6708905972363	51.127950845751	52.780170176102	72.4780937940192	70.1128902469068
436	350.1559	193.8952	25	11	435	21.75	-38.0240000000003	22.55	44.2077716696965	50.9903724799982	54.9669795729415	69.2146802256635	69.3392246933095
437	347.3541	193.5836	25	11	436	21.8	-56.0359999999991	-6.23199999999997	56.3814785191015	47.4881727672674	62.825803115734	70.0206172117549	67.8138700934082
438	345.6781	191.8917	25	11	437	21.85	-33.5200000000009	-33.8380000000001	47.6298293509442	55.2178250558946	77.1436178215044	68.570552763572	67.5321271470298
439	343.3386	193.194	25	11	438	21.9	-46.7899999999997	26.046	53.5508936993584	63.1864574859387	82.9249480151691	68.101810581649	67.409763276771
440	341.6673	196.5129	25	11	439	21.95	-33.4259999999995	66.3780000000003	74.3191520403725	74.5236553857171	84.231608805407	67.1327137662998	66.4569263348733
441	339.7111	192.7934	25	11	440	22	-39.1240000000005	-74.3900000000002	84.050933819917	103.296863163011	84.8727528863431	67.3124423184549	65.7624220759945
442	335.4991	196.5643	25	11	441	22.05	-84.2399999999998	75.4180000000002	113.067468017994	118.361723263071	86.4273873556213	68.5995938684754	63.1274140422509
443	334.9289	187.0065	25	11	442	22.1	-11.404	-191.156	191.495868237412	113.245392554919	85.1802310601666	67.5580673533478	59.6099824188608
444	328.6037	185.7761	25	11	443	22.15	-126.504	-24.6079999999995	128.87519419966	106.559048286748	84.9271343401667	65.3417626414158	55.751010887039
445	326.8909	187.5095	25	11	444	22.2	-34.2560000000003	34.6679999999998	48.7374984996153	98.3311193255255	81.4852573564977	64.161038384064	52.5746587765909
446	324.6271	186.3777	25	11	445	22.25	-45.2760000000001	-22.636	50.6192124790578	67.0635989573227	79.6579050639683	62.2363166366459	50.3659050613821
447	321.0554	185.957	25	11	446	22.3	-71.4339999999993	-8.41400000000021	71.9278232118831	51.4925454172625	74.3733846212168	60.3329395428016	49.9892822569609
448	319.3436	185.557	25	11	447	22.35	-34.2360000000008	-8.00000000000011	35.1582663963975	49.725122158076	57.9725168851912	59.259695563618	48.9437809108689
449	316.8571	186.127	25	11	448	22.4	-49.7299999999996	11.4000000000004	51.0199264993587	52.756761841189	47.7585772676625	58.0419134431797	72.255812382798
450	318.7661	185.5475	25	11	449	22.45	38.1799999999998	-11.5899999999999	39.900382203683	50.4156499169082	44.0904679627211	55.697010279946	96.953197305151
451	315.5866	186.3886	25	11	450	22.5	-63.5900000000004	16.8219999999997	65.7774108946228	48.8814348130598	39.5998803869487	52.5404563853604	97.9259568015765
452	312.674684998005	187.155120450516	25	11	451	22.55	-58.2383000399	15.33040901032	60.2222635904788	44.0246091180625	34.238491729982	47.3995403894593	98.4621509549887
453	311.3167	186.9436	25	11	452	22.6	-27.159699960099	-4.23040901031982	27.4871908771558	38.4558137673661	33.3391600670694	38.3011230539827	98.9424356151235
454	310.5499	185.8486	25	11	453	22.65	-15.3360000000009	-21.9	26.7357980243723	26.4429989327083	31.1566925461927	33.3343567722521	99.6884858557205
455	310.301570758207	185.299305116882	25	11	454	22.7	-4.96658483585975	-10.9858976623599	12.056405450201	18.0613335430558	29.9087632033942	32.6712237591627	100.984918746185
456	310.497298562714	185.507382428887	25	11	455	22.75	3.91455609013974	4.16154624010005	5.71333672133378	17.796885321079	25.4230077067526	31.5171298971007	100.796904776803
457	311.002881124643	186.270852769772	25	11	456	22.8	10.1116512385806	15.2694068176999	18.3139366422162	18.2887759743229	20.4256961577018	29.957947302167	101.094359435041
458	311.684116155113	187.387736973291	25	11	457	22.85	13.6247006093993	22.3376840703799	26.164949767272	21.3617126394223	18.6297292227741	29.3170090581657	101.133692489395
459	312.406801365243	188.656055873198	25	11	458	22.9	14.4537042026002	25.36637799814	29.1952512905915	24.4030164807968	18.9101362768417	76.4098141839471	101.22510720999
460	313.036734466154	189.87383030325	25	11	459	22.95	12.5986620182198	24.3554886010401	27.4210887756983	22.7900587723478	21.2519795556043	126.773680844002	99.6242486143323
461	313.439713168965	190.839081097201	25	11	460	23	8.05957405622053	19.3050158790197	20.9198559282063	19.4625731244692	23.4343794072528	128.539471284698	98.8970011085113
462	313.481535184797	191.349829088807	25	11	461	23.05	0.836440316639937	10.2149598321205	10.2491480999708	19.5314965793604	25.677402874352	128.324708041502	96.3782566307267
463	313.027998224768	191.204095111821	25	11	462	23.1	-9.07073920057996	-2.91467953972017	9.52752152787919	21.1422464717862	25.294858049262	130.326803876899	92.6519381098113
464	311.9449	190.1999	25	11	463	23.15	-21.6619644953596	-20.0839022364198	29.5398685650476	22.4657423337087	121.662935821701	134.035209070025	89.73345199256
465	310.3643	189.395	25	11	464	23.2	-31.6120000000001	-16.0980000000001	35.4748382378272	28.5647469763562	223.63859848461	137.808799108306	88.9317943748618
466	309.6731	190.5858	25	11	465	23.25	-13.8240000000008	23.8159999999999	27.5373352378188	31.1271429740548	231.655934862644	139.35749291696	92.4928220899713
467	311.1324	189.1643	25	11	466	23.3	29.1860000000008	-28.4300000000002	40.7441713132082	223.794375064043	236.223719925302	141.855779327281	94.9101637181567
468	311.985	189.8859	25	11	467	23.35	17.0519999999999	14.4319999999999	22.3395015163722	426.134950497434	242.023878531024	143.007689415171	98.8040716864234
469	310.773906248281	140.256873469088	25	11	468	23.4	-24.2218750343807	-992.58053061824	992.876029014986	440.846127391579	249.160281863209	144.408300976801	101.305212273158
470	309.8947	87.90537	25	11	469	23.45	-17.5841249656196	-1047.03006938176	1047.17771540478	443.882692874248	254.365618661009	143.551486948719	103.397809741573
471	311.059	82.98663	25	11	470	23.5	23.2860000000005	-98.3748	101.093219708544	452.920614087993	255.280606426668	145.253545831662	106.573685989731
472	311.4414	80.21655	25	11	471	23.55	7.64799999999923	-55.4016000000001	55.9269987265543	274.526188662375	258.034155780209	145.356972871994	109.353287065319
473	312.5582	77.03014	25	11	472	23.6	22.3360000000002	-63.7281999999999	67.5291075850999	82.5962868245836	260.72052078108	147.00275316564	111.256931793858
474	314.3859	72.32764	25	11	473	23.65	36.5539999999999	-94.05	100.903901886894	69.7150854617574	167.1536661319	146.132547212868	116.600062148235
475	315.4998	68.09536	25	11	474	23.7	22.278	-84.6456000000001	87.5282062158252	72.1856186861707	63.4643754128273	145.192364990561	123.874827520588
476	316.2973	66.44343	25	11	475	23.75	15.9500000000003	-33.0385999999999	36.6872128944132	68.5204274741668	58.8511568006808	153.468514282842	129.442270721526
477	317.4662	63.23579	25	11	476	23.8	23.3780000000002	-64.1528000000001	68.2796648486211	59.7811436014241	54.4902258186862	159.862380134146	130.798316572648
478	317.1375	60.79769	25	11	477	23.85	-6.57400000000052	-48.762	49.2031515250802	44.332464001071	51.9816278002556	168.291134314681	132.061222612377
479	319.2004	58.81623	25	11	478	23.9	41.2580000000003	-39.6292000000001	57.2074825231808	47.9872281396042	43.1048125625272	126.200610362369	132.069804976881
480	319.6792	59.00383	25	11	479	23.95	9.57599999999957	3.75200000000007	10.2848082140598	36.7948329512018	36.0191113201134	80.0219386391433	134.560544365824
481	322.0797	57.66615	25	11	480	24	48.0100000000004	-26.7536	54.9610335870791	35.4428281263445	51.6564221390158	84.6079006947648	136.785468288739
482	321.7083	58.15745	25	11	481	24.05	-7.42799999999988	9.82599999999991	12.3176889066089	26.4284815236303	61.6906044880835	90.3818660891353	137.821644443453
483	323.8172	57.92062	25	11	482	24.1	42.1780000000001	-4.73659999999995	42.4431274007937	27.7057586391558	75.8617478482821	92.1870597108162	138.331691180147
484	324.3743	58.1611	25	11	483	24.15	11.1419999999998	4.80959999999996	12.1357495096098	55.3256161384275	85.2475545928388	99.1649152264456	138.553645841262
485	325.1719	57.91891	25	11	484	24.2	15.9519999999998	-4.84380000000002	16.6711937916873	86.5863760249652	96.5795018654593	109.94085593287	140.363181009822
486	331.0118	50.2328	25	11	485	24.25	116.798	-153.7222	193.060321083438	116.28066757022	110.364644588849	119.527048526091	142.488667423769
487	338.4242	46.21542	25	11	486	24.3	148.248	-80.3475999999999	168.621488339298	144.066627662047	126.273506359584	119.740853818015	145.745938527056
488	347.8092	44.47108	25	11	487	24.35	187.7	-34.8868	190.914585127067	165.453245091763	132.392491621377	121.114755809582	149.408960255466
489	355.3578	44.2053	25	11	488	24.4	150.972	-5.31559999999999	151.065549968747	165.40367303927	155.225017890364	119.731308976962	126.269955145846
490	361.1045	41.93143	25	11	489	24.45	114.934	-45.4774	123.604280940265	165.960636694203	183.862600545626	125.569601782929	102.514267630499
491	368.1099	48.55457	25	11	490	24.5	140.108	132.4628	192.812460820975	148.504315672534	187.397674913166	128.317390745816	102.029269085761
492	369.9164	40.17681	25	11	491	24.55	36.1300000000006	-167.5552	171.406306613963	166.383408118681	177.791103147947	130.286316014912	102.913232092507
493	369.701	45.35398	25	11	492	24.6	-4.30799999999977	103.5434	103.632980018718	202.271955999489	166.367763770883	129.660629194654	103.707982544774
494	370.8851	57.31858	25	11	493	24.65	23.682	239.292	240.461012199483	209.391676787062	154.215063361085	130.974744469656	103.519941481412
495	376.56108786491	71.3676690489845	25	11	494	24.7	113.5197572982	280.98178097969	303.047020344303	189.621569601691	154.5597017004	135.533997029082	103.320100245354
496	380.9537	81.90968	25	11	495	24.75	87.8522427018004	210.84021902031	228.411064758843	184.231211869231	146.270136902783	131.508820564696	104.484796517565
497	380.3071	85.47938	25	11	496	24.8	-12.9320000000007	71.3940000000002	72.555770687107	142.04671860349	134.29912567024	131.629496919965	106.191785986822
498	382.5499	88.58902	25	11	497	24.85	44.8559999999998	62.1928	76.6811913564205	106.847447401311	126.928766767932	130.526786196251	107.520210245908
499	381.3989	89.5145	25	11	498	24.9	-23.0199999999991	18.5095999999999	29.5385458707762	83.1485970185032	106.724471048948	126.339299929323	109.521081942293
500	382.4773	95.77483	25	11	499	24.95	21.5679999999998	125.2066	127.050664333407	78.9766817387897	87.2053935125393	125.006596621854	111.907147835389
501	383.0089	101.2449	25	11	500	25	10.6319999999994	109.4014	109.916812844806	69.6263216666317	75.6199662162257	119.450637476758	NA
502	384.625341405286	103.261917214372	25	11	501	25.05	32.3288281057205	40.3403442874401	51.6961942885395	71.4022234944051	85.4678906919824	115.444598095879	NA
503	386.065782937863	102.856270441119	25	11	502	25.1	28.8088306515397	-8.11293546506022	29.9293909956304	67.563339623768	94.6858086216201	115.228905378732	NA
504	384.7314	101.4745	25	11	503	25.15	-26.6876587572597	-27.6354088223798	38.4180550096436	68.0913354139482	98.4635364975596	107.874967736378	NA
505	379.604035203714	99.8034062866224	25	11	504	25.2	-102.547295925721	-33.421874267552	107.856244980221	91.9590996451751	95.4534915433081	96.6993445578387	NA
506	375.9882	95.49083	25	11	505	25.25	-72.3167040742794	-86.251525732448	112.556791795707	119.745295576609	92.631138050733	89.4425445090398	NA
507	376.658	86.96535	25	11	506	25.3	13.3960000000002	-170.5096	171.035015444674	125.524849500714	96.5900705215179	92.6427181556283	NA
508	373.7192	79.0503	25	11	507	25.35	-58.7760000000003	-158.301	168.860370652797	123.343643462848	103.529043989532	93.925664682234	NA
509	373.5535	75.68859	25	11	508	25.4	-3.31400000000031	-67.2341999999998	67.3158246301712	117.170940687518	109.025464423808	99.3108549076247	NA
510	372.6544	70.92519	25	11	509	25.45	-17.9819999999995	-95.2680000000001	96.9502147908915	101.221041397861	106.193295603138	98.244693887849	NA
511	372.9915	66.85446	25	11	510	25.5	6.74199999999928	-81.4146	81.6932779190551	87.3127924024559	103.265122801854	NA	NA
512	371.4562	62.55615	25	11	511	25.55	-30.705999999999	-85.9662	91.2855189963881	92.5260793469028	99.8175456192742	NA	NA
513	370.3325	57.719	25	11	512	25.6	-22.4740000000008	-96.743	99.3191256757733	89.0429477434282	93.1655207428479	NA	NA
514	370.2053	53.05162	25	11	513	25.65	-2.54399999999919	-93.3476	93.3822593524059	89.3593049161899	100.15817331769	NA	NA
515	368.9436	49.28035	25	11	514	25.7	-25.2340000000004	-75.4254	79.5345567735184	98.4140498406878	101.03589623239	NA	NA
516	367.7236	45.29934	25	11	515	25.75	-24.4000000000005	-79.6202	83.2750637828637	99.01824908324	NA	NA	NA
517	365.6662	38.78872	25	11	516	25.8	-41.1479999999995	-130.2124	136.559243618878	107.790267288477	NA	NA	NA
518	363.2247	34.29174	25	11	517	25.85	-48.8300000000004	-89.9396	102.340121888534	113.028844721352	NA	NA	NA
519	358.5878	29.2333	25	11	518	25.9	-92.7379999999994	-101.1688	137.242350378591	NA	NA	NA	NA
520	354.9506	25.39709	25	11	519	25.95	-72.7440000000001	-76.7242	105.727443937892	NA	NA	NA	NA
521	NA	NA	25	11	520	26	NA	NA	NA	NA	NA	NA	NA
522	NA	NA	25	11	521	26.05	NA	NA	NA	NA	NA	NA	NA
523	NA	NA	25	11	522	26.1	NA	NA	NA	NA	NA	NA	NA
524	NA	NA	25	11	523	26.15	NA	NA	NA	NA	NA	NA	NA
525	NA	NA	25	11	524	26.2	NA	NA	NA	NA	NA	NA	NA
526	NA	NA	25	11	525	26.25	NA	NA	NA	NA	NA	NA	NA
527	NA	NA	25	11	526	26.3	NA	NA	NA	NA	NA	NA	NA
528	NA	NA	25	11	527	26.35	NA	NA	NA	NA	NA	NA	NA
529	NA	NA	25	11	528	26.4	NA	NA	NA	NA	NA	NA	NA
530	NA	NA	25	11	529	26.45	NA	NA	NA	NA	NA	NA	NA
531	NA	NA	25	11	530	26.5	NA	NA	NA	NA	NA	NA	NA
532	NA	NA	25	11	531	26.55	NA	NA	NA	NA	NA	NA	NA
533	NA	NA	25	11	532	26.6	NA	NA	NA	NA	NA	NA	NA
534	NA	NA	25	11	533	26.65	NA	NA	NA	NA	NA	NA	NA
535	NA	NA	25	11	534	26.7	NA	NA	NA	NA	NA	NA	NA
536	NA	NA	25	11	535	26.75	NA	NA	NA	NA	NA	NA	NA
537	NA	NA	25	11	536	26.8	NA	NA	NA	NA	NA	NA	NA
538	NA	NA	25	11	537	26.85	NA	NA	NA	NA	NA	NA	NA
539	NA	NA	25	11	538	26.9	NA	NA	NA	NA	NA	NA	NA
540	NA	NA	25	11	539	26.95	NA	NA	NA	NA	NA	NA	NA
541	NA	NA	25	11	540	27	NA	NA	NA	NA	NA	NA	NA
542	NA	NA	25	11	541	27.05	NA	NA	NA	NA	NA	NA	NA
543	NA	NA	25	11	542	27.1	NA	NA	NA	NA	NA	NA	NA
544	NA	NA	25	11	543	27.15	NA	NA	NA	NA	NA	NA	NA
545	NA	NA	25	11	544	27.2	NA	NA	NA	NA	NA	NA	NA
546	NA	NA	25	11	545	27.25	NA	NA	NA	NA	NA	NA	NA
547	NA	NA	25	11	546	27.3	NA	NA	NA	NA	NA	NA	NA
548	NA	NA	25	11	547	27.35	NA	NA	NA	NA	NA	NA	NA
549	NA	NA	25	11	548	27.4	NA	NA	NA	NA	NA	NA	NA
550	NA	NA	25	11	549	27.45	NA	NA	NA	NA	NA	NA	NA
551	NA	NA	25	11	550	27.5	NA	NA	NA	NA	NA	NA	NA
552	NA	NA	25	11	551	27.55	NA	NA	NA	NA	NA	NA	NA
553	NA	NA	25	11	552	27.6	NA	NA	NA	NA	NA	NA	NA
554	NA	NA	25	11	553	27.65	NA	NA	NA	NA	NA	NA	NA
555	NA	NA	25	11	554	27.7	NA	NA	NA	NA	NA	NA	NA
556	NA	NA	25	11	555	27.75	NA	NA	NA	NA	NA	NA	NA
557	NA	NA	25	11	556	27.8	NA	NA	NA	NA	NA	NA	NA
558	NA	NA	25	11	557	27.85	NA	NA	NA	NA	NA	NA	NA
559	NA	NA	25	11	558	27.9	NA	NA	NA	NA	NA	NA	NA
560	NA	NA	25	11	559	27.95	NA	NA	NA	NA	NA	NA	NA
561	NA	NA	25	11	560	28	NA	NA	NA	NA	NA	NA	NA
562	NA	NA	25	11	561	28.05	NA	NA	NA	NA	NA	NA	NA
563	NA	NA	25	11	562	28.1	NA	NA	NA	NA	NA	NA	NA
564	NA	NA	25	11	563	28.15	NA	NA	NA	NA	NA	NA	NA
565	NA	NA	25	11	564	28.2	NA	NA	NA	NA	NA	NA	NA
566	NA	NA	25	11	565	28.25	NA	NA	NA	NA	NA	NA	NA
567	NA	NA	25	11	566	28.3	NA	NA	NA	NA	NA	NA	NA
568	NA	NA	25	11	567	28.35	NA	NA	NA	NA	NA	NA	NA
569	NA	NA	25	11	568	28.4	NA	NA	NA	NA	NA	NA	NA
570	NA	NA	25	11	569	28.45	NA	NA	NA	NA	NA	NA	NA
571	NA	NA	25	11	570	28.5	NA	NA	NA	NA	NA	NA	NA
572	NA	NA	25	11	571	28.55	NA	NA	NA	NA	NA	NA	NA
573	NA	NA	25	11	572	28.6	NA	NA	NA	NA	NA	NA	NA
574	NA	NA	25	11	573	28.65	NA	NA	NA	NA	NA	NA	NA
575	NA	NA	25	11	574	28.7	NA	NA	NA	NA	NA	NA	NA
576	NA	NA	25	11	575	28.75	NA	NA	NA	NA	NA	NA	NA
577	NA	NA	25	11	576	28.8	NA	NA	NA	NA	NA	NA	NA
578	NA	NA	25	11	577	28.85	NA	NA	NA	NA	NA	NA	NA
579	NA	NA	25	11	578	28.9	NA	NA	NA	NA	NA	NA	NA
580	NA	NA	25	11	579	28.95	NA	NA	NA	NA	NA	NA	NA
581	NA	NA	25	11	580	29	NA	NA	NA	NA	NA	NA	NA
582	NA	NA	25	11	581	29.05	NA	NA	NA	NA	NA	NA	NA
583	NA	NA	25	11	582	29.1	NA	NA	NA	NA	NA	NA	NA
584	NA	NA	25	11	583	29.15	NA	NA	NA	NA	NA	NA	NA
585	NA	NA	25	11	584	29.2	NA	NA	NA	NA	NA	NA	NA
586	NA	NA	25	11	585	29.25	NA	NA	NA	NA	NA	NA	NA
587	NA	NA	25	11	586	29.3	NA	NA	NA	NA	NA	NA	NA
588	NA	NA	25	11	587	29.35	NA	NA	NA	NA	NA	NA	NA
589	NA	NA	25	11	588	29.4	NA	NA	NA	NA	NA	NA	NA
590	NA	NA	25	11	589	29.45	NA	NA	NA	NA	NA	NA	NA
591	NA	NA	25	11	590	29.5	NA	NA	NA	NA	NA	NA	NA
592	NA	NA	25	11	591	29.55	NA	NA	NA	NA	NA	NA	NA
593	NA	NA	25	11	592	29.6	NA	NA	NA	NA	NA	NA	NA
594	NA	NA	25	11	593	29.65	NA	NA	NA	NA	NA	NA	NA
595	NA	NA	25	11	594	29.7	NA	NA	NA	NA	NA	NA	NA
596	NA	NA	25	11	595	29.75	NA	NA	NA	NA	NA	NA	NA
597	NA	NA	25	11	596	29.8	NA	NA	NA	NA	NA	NA	NA
598	NA	NA	25	11	597	29.85	NA	NA	NA	NA	NA	NA	NA
599	NA	NA	25	11	598	29.9	NA	NA	NA	NA	NA	NA	NA
600	NA	NA	25	11	599	29.95	NA	NA	NA	NA	NA	NA	NA
601	NA	NA	25	11	600	30	NA	NA	NA	NA	NA	NA	NA
