# Supplementary material for: An automated feeding system for the African killifish reveals the impact of diet on lifespan and allows scalable assessment of associative learning
Source: eLife. 2022 Nov 10;11:e69008. doi: 10.7554/eLife.69008 (PMC9788828; doi:10.7554/eLife.69008)
Supplement: Figure 6—source data 3. [file elife-69008-fig6-data3.zip › Filtered and Interpolated Trajectories with Kinematics/t22_REC006 DLC_likelihood-euclidean-filtered_splines-interpolated_kinematics_02_resnet50_TrainAllTheThingsJun28shuffle1_1030000.csv]

	x2	y2	fishnum	recording_num	bodyparts_coords	seconds	velocity_x	velocity_y	velocity_xy	velocity_xy_5frame	velocity_xy_10frame	velocity_xy_20frame	velocity_xy_40frame
1	NA	NA	22	6	0	0	0	0	0	NA	NA	NA	NA
2	NA	NA	22	6	1	0.05	NA	NA	NA	NA	NA	NA	NA
3	NA	NA	22	6	2	0.1	NA	NA	NA	NA	NA	NA	NA
4	NA	NA	22	6	3	0.15	NA	NA	NA	NA	NA	NA	NA
5	NA	NA	22	6	4	0.2	NA	NA	NA	NA	NA	NA	NA
6	NA	NA	22	6	5	0.25	NA	NA	NA	NA	NA	NA	NA
7	NA	NA	22	6	6	0.3	NA	NA	NA	NA	NA	NA	NA
8	NA	NA	22	6	7	0.35	NA	NA	NA	NA	NA	NA	NA
9	NA	NA	22	6	8	0.4	NA	NA	NA	NA	NA	NA	NA
10	NA	NA	22	6	9	0.45	NA	NA	NA	NA	NA	NA	NA
11	NA	NA	22	6	10	0.5	NA	NA	NA	NA	NA	NA	NA
12	NA	NA	22	6	11	0.55	NA	NA	NA	NA	NA	NA	NA
13	NA	NA	22	6	12	0.6	NA	NA	NA	NA	NA	NA	NA
14	NA	NA	22	6	13	0.65	NA	NA	NA	NA	NA	NA	NA
15	NA	NA	22	6	14	0.7	NA	NA	NA	NA	NA	NA	NA
16	NA	NA	22	6	15	0.75	NA	NA	NA	NA	NA	NA	NA
17	NA	NA	22	6	16	0.8	NA	NA	NA	NA	NA	NA	NA
18	NA	NA	22	6	17	0.85	NA	NA	NA	NA	NA	NA	NA
19	NA	NA	22	6	18	0.9	NA	NA	NA	NA	NA	NA	NA
20	NA	NA	22	6	19	0.95	NA	NA	NA	NA	NA	NA	NA
21	NA	NA	22	6	20	1	NA	NA	NA	NA	NA	NA	NA
22	NA	NA	22	6	21	1.05	NA	NA	NA	NA	NA	NA	NA
23	NA	NA	22	6	22	1.1	NA	NA	NA	NA	NA	NA	NA
24	NA	NA	22	6	23	1.15	NA	NA	NA	NA	NA	NA	NA
25	NA	NA	22	6	24	1.2	NA	NA	NA	NA	NA	NA	NA
26	NA	NA	22	6	25	1.25	NA	NA	NA	NA	NA	NA	NA
27	NA	NA	22	6	26	1.3	NA	NA	NA	NA	NA	NA	NA
28	NA	NA	22	6	27	1.35	NA	NA	NA	NA	NA	NA	NA
29	NA	NA	22	6	28	1.4	NA	NA	NA	NA	NA	NA	NA
30	NA	NA	22	6	29	1.45	NA	NA	NA	NA	NA	NA	NA
31	NA	NA	22	6	30	1.5	NA	NA	NA	NA	NA	NA	NA
32	NA	NA	22	6	31	1.55	NA	NA	NA	NA	NA	NA	NA
33	NA	NA	22	6	32	1.6	NA	NA	NA	NA	NA	NA	NA
34	NA	NA	22	6	33	1.65	NA	NA	NA	NA	NA	NA	NA
35	NA	NA	22	6	34	1.7	NA	NA	NA	NA	NA	NA	NA
36	NA	NA	22	6	35	1.75	NA	NA	NA	NA	NA	NA	NA
37	NA	NA	22	6	36	1.8	NA	NA	NA	NA	NA	NA	NA
38	NA	NA	22	6	37	1.85	NA	NA	NA	NA	NA	NA	NA
39	NA	NA	22	6	38	1.9	NA	NA	NA	NA	NA	NA	NA
40	NA	NA	22	6	39	1.95	NA	NA	NA	NA	NA	NA	NA
41	NA	NA	22	6	40	2	NA	NA	NA	NA	NA	NA	NA
42	NA	NA	22	6	41	2.05	NA	NA	NA	NA	NA	NA	NA
43	NA	NA	22	6	42	2.1	NA	NA	NA	NA	NA	NA	NA
44	NA	NA	22	6	43	2.15	NA	NA	NA	NA	NA	NA	NA
45	NA	NA	22	6	44	2.2	NA	NA	NA	NA	NA	NA	NA
46	NA	NA	22	6	45	2.25	NA	NA	NA	NA	NA	NA	NA
47	NA	NA	22	6	46	2.3	NA	NA	NA	NA	NA	NA	NA
48	NA	NA	22	6	47	2.35	NA	NA	NA	NA	NA	NA	NA
49	NA	NA	22	6	48	2.4	NA	NA	NA	NA	NA	NA	NA
50	NA	NA	22	6	49	2.45	NA	NA	NA	NA	NA	NA	NA
51	NA	NA	22	6	50	2.5	NA	NA	NA	NA	NA	NA	NA
52	NA	NA	22	6	51	2.55	NA	NA	NA	NA	NA	NA	NA
53	NA	NA	22	6	52	2.6	NA	NA	NA	NA	NA	NA	NA
54	NA	NA	22	6	53	2.65	NA	NA	NA	NA	NA	NA	NA
55	NA	NA	22	6	54	2.7	NA	NA	NA	NA	NA	NA	NA
56	NA	NA	22	6	55	2.75	NA	NA	NA	NA	NA	NA	NA
57	NA	NA	22	6	56	2.8	NA	NA	NA	NA	NA	NA	NA
58	NA	NA	22	6	57	2.85	NA	NA	NA	NA	NA	NA	NA
59	NA	NA	22	6	58	2.9	NA	NA	NA	NA	NA	NA	NA
60	NA	NA	22	6	59	2.95	NA	NA	NA	NA	NA	NA	NA
61	NA	NA	22	6	60	3	NA	NA	NA	NA	NA	NA	NA
62	NA	NA	22	6	61	3.05	NA	NA	NA	NA	NA	NA	NA
63	NA	NA	22	6	62	3.1	NA	NA	NA	NA	NA	NA	NA
64	NA	NA	22	6	63	3.15	NA	NA	NA	NA	NA	NA	NA
65	NA	NA	22	6	64	3.2	NA	NA	NA	NA	NA	NA	NA
66	NA	NA	22	6	65	3.25	NA	NA	NA	NA	NA	NA	NA
67	NA	NA	22	6	66	3.3	NA	NA	NA	NA	NA	NA	NA
68	NA	NA	22	6	67	3.35	NA	NA	NA	NA	NA	NA	NA
69	NA	NA	22	6	68	3.4	NA	NA	NA	NA	NA	NA	NA
70	NA	NA	22	6	69	3.45	NA	NA	NA	NA	NA	NA	NA
71	NA	NA	22	6	70	3.5	NA	NA	NA	NA	NA	NA	NA
72	NA	NA	22	6	71	3.55	NA	NA	NA	NA	NA	NA	NA
73	NA	NA	22	6	72	3.6	NA	NA	NA	NA	NA	NA	NA
74	NA	NA	22	6	73	3.65	NA	NA	NA	NA	NA	NA	NA
75	NA	NA	22	6	74	3.7	NA	NA	NA	NA	NA	NA	NA
76	NA	NA	22	6	75	3.75	NA	NA	NA	NA	NA	NA	NA
77	NA	NA	22	6	76	3.8	NA	NA	NA	NA	NA	NA	NA
78	NA	NA	22	6	77	3.85	NA	NA	NA	NA	NA	NA	NA
79	NA	NA	22	6	78	3.9	NA	NA	NA	NA	NA	NA	NA
80	NA	NA	22	6	79	3.95	NA	NA	NA	NA	NA	NA	NA
81	NA	NA	22	6	80	4	NA	NA	NA	NA	NA	NA	NA
82	NA	NA	22	6	81	4.05	NA	NA	NA	NA	NA	NA	NA
83	NA	NA	22	6	82	4.1	NA	NA	NA	NA	NA	NA	NA
84	NA	NA	22	6	83	4.15	NA	NA	NA	NA	NA	NA	NA
85	NA	NA	22	6	84	4.2	NA	NA	NA	NA	NA	NA	NA
86	NA	NA	22	6	85	4.25	NA	NA	NA	NA	NA	NA	NA
87	NA	NA	22	6	86	4.3	NA	NA	NA	NA	NA	NA	NA
88	NA	NA	22	6	87	4.35	NA	NA	NA	NA	NA	NA	NA
89	NA	NA	22	6	88	4.4	NA	NA	NA	NA	NA	NA	NA
90	NA	NA	22	6	89	4.45	NA	NA	NA	NA	NA	NA	NA
91	NA	NA	22	6	90	4.5	NA	NA	NA	NA	NA	NA	NA
92	NA	NA	22	6	91	4.55	NA	NA	NA	NA	NA	NA	NA
93	NA	NA	22	6	92	4.6	NA	NA	NA	NA	NA	NA	NA
94	NA	NA	22	6	93	4.65	NA	NA	NA	NA	NA	NA	NA
95	NA	NA	22	6	94	4.7	NA	NA	NA	NA	NA	NA	NA
96	NA	NA	22	6	95	4.75	NA	NA	NA	NA	NA	NA	NA
97	NA	NA	22	6	96	4.8	NA	NA	NA	NA	NA	NA	NA
98	NA	NA	22	6	97	4.85	NA	NA	NA	NA	NA	NA	NA
99	NA	NA	22	6	98	4.9	NA	NA	NA	NA	NA	NA	NA
100	NA	NA	22	6	99	4.95	NA	NA	NA	NA	NA	NA	NA
101	NA	NA	22	6	100	5	NA	NA	NA	NA	NA	NA	NA
102	NA	NA	22	6	101	5.05	NA	NA	NA	NA	NA	NA	NA
103	NA	NA	22	6	102	5.1	NA	NA	NA	NA	NA	NA	NA
104	NA	NA	22	6	103	5.15	NA	NA	NA	NA	NA	NA	NA
105	NA	NA	22	6	104	5.2	NA	NA	NA	NA	NA	NA	NA
106	NA	NA	22	6	105	5.25	NA	NA	NA	NA	NA	NA	NA
107	NA	NA	22	6	106	5.3	NA	NA	NA	NA	NA	NA	NA
108	NA	NA	22	6	107	5.35	NA	NA	NA	NA	NA	NA	NA
109	NA	NA	22	6	108	5.4	NA	NA	NA	NA	NA	NA	NA
110	NA	NA	22	6	109	5.45	NA	NA	NA	NA	NA	NA	NA
111	NA	NA	22	6	110	5.5	NA	NA	NA	NA	NA	NA	NA
112	NA	NA	22	6	111	5.55	NA	NA	NA	NA	NA	NA	NA
113	NA	NA	22	6	112	5.6	NA	NA	NA	NA	NA	NA	NA
114	NA	NA	22	6	113	5.65	NA	NA	NA	NA	NA	NA	NA
115	NA	NA	22	6	114	5.7	NA	NA	NA	NA	NA	NA	NA
116	NA	NA	22	6	115	5.75	NA	NA	NA	NA	NA	NA	NA
117	NA	NA	22	6	116	5.8	NA	NA	NA	NA	NA	NA	NA
118	NA	NA	22	6	117	5.85	NA	NA	NA	NA	NA	NA	NA
119	NA	NA	22	6	118	5.9	NA	NA	NA	NA	NA	NA	NA
120	NA	NA	22	6	119	5.95	NA	NA	NA	NA	NA	NA	NA
121	NA	NA	22	6	120	6	NA	NA	NA	NA	NA	NA	NA
122	NA	NA	22	6	121	6.05	NA	NA	NA	NA	NA	NA	NA
123	NA	NA	22	6	122	6.1	NA	NA	NA	NA	NA	NA	NA
124	NA	NA	22	6	123	6.15	NA	NA	NA	NA	NA	NA	NA
125	NA	NA	22	6	124	6.2	NA	NA	NA	NA	NA	NA	NA
126	NA	NA	22	6	125	6.25	NA	NA	NA	NA	NA	NA	NA
127	NA	NA	22	6	126	6.3	NA	NA	NA	NA	NA	NA	NA
128	NA	NA	22	6	127	6.35	NA	NA	NA	NA	NA	NA	NA
129	NA	NA	22	6	128	6.4	NA	NA	NA	NA	NA	NA	NA
130	NA	NA	22	6	129	6.45	NA	NA	NA	NA	NA	NA	NA
131	NA	NA	22	6	130	6.5	NA	NA	NA	NA	NA	NA	NA
132	NA	NA	22	6	131	6.55	NA	NA	NA	NA	NA	NA	NA
133	NA	NA	22	6	132	6.6	NA	NA	NA	NA	NA	NA	NA
134	NA	NA	22	6	133	6.65	NA	NA	NA	NA	NA	NA	NA
135	NA	NA	22	6	134	6.7	NA	NA	NA	NA	NA	NA	NA
136	NA	NA	22	6	135	6.75	NA	NA	NA	NA	NA	NA	NA
137	NA	NA	22	6	136	6.8	NA	NA	NA	NA	NA	NA	NA
138	NA	NA	22	6	137	6.85	NA	NA	NA	NA	NA	NA	NA
139	NA	NA	22	6	138	6.9	NA	NA	NA	NA	NA	NA	NA
140	NA	NA	22	6	139	6.95	NA	NA	NA	NA	NA	NA	NA
141	NA	NA	22	6	140	7	NA	NA	NA	NA	NA	NA	NA
142	NA	NA	22	6	141	7.05	NA	NA	NA	NA	NA	NA	NA
143	NA	NA	22	6	142	7.1	NA	NA	NA	NA	NA	NA	NA
144	NA	NA	22	6	143	7.15	NA	NA	NA	NA	NA	NA	NA
145	NA	NA	22	6	144	7.2	NA	NA	NA	NA	NA	NA	NA
146	NA	NA	22	6	145	7.25	NA	NA	NA	NA	NA	NA	NA
147	NA	NA	22	6	146	7.3	NA	NA	NA	NA	NA	NA	NA
148	NA	NA	22	6	147	7.35	NA	NA	NA	NA	NA	NA	NA
149	NA	NA	22	6	148	7.4	NA	NA	NA	NA	NA	NA	NA
150	NA	NA	22	6	149	7.45	NA	NA	NA	NA	NA	NA	NA
151	NA	NA	22	6	150	7.5	NA	NA	NA	NA	NA	NA	NA
152	NA	NA	22	6	151	7.55	NA	NA	NA	NA	NA	NA	NA
153	NA	NA	22	6	152	7.6	NA	NA	NA	NA	NA	NA	NA
154	NA	NA	22	6	153	7.65	NA	NA	NA	NA	NA	NA	NA
155	NA	NA	22	6	154	7.7	NA	NA	NA	NA	NA	NA	NA
156	NA	NA	22	6	155	7.75	NA	NA	NA	NA	NA	NA	NA
157	NA	NA	22	6	156	7.8	NA	NA	NA	NA	NA	NA	NA
158	NA	NA	22	6	157	7.85	NA	NA	NA	NA	NA	NA	NA
159	NA	NA	22	6	158	7.9	NA	NA	NA	NA	NA	NA	NA
160	203.65348815918	209.807846069336	22	6	159	7.95	NA	NA	NA	NA	NA	NA	NA
161	214.023427327474	211.86728922526	22	6	160	8	207.39878336588	41.1888631184803	211.44923217321	NA	NA	NA	NA
162	224.393366495768	213.926732381185	22	6	161	8.05	207.39878336588	41.1888631184996	211.449232173214	NA	NA	NA	NA
163	234.763305664062	215.986175537109	22	6	162	8.1	207.39878336588	41.1888631184803	211.44923217321	182.692597887755	NA	NA	NA
164	241.268122355143	213.460665384928	22	6	163	8.15	130.09633382162	-50.51020304362	139.557646459569	168.314280745023	NA	NA	NA
165	247.772939046224	210.935155232747	22	6	164	8.2	130.09633382162	-50.51020304362	139.557646459569	153.935963602294	166.483448237655	NA	NA
166	254.277755737304	208.409645080566	22	6	165	8.25	130.0963338216	-50.51020304362	139.557646459551	139.557646459566	157.551922534028	NA	NA
167	260.782572428385	205.884134928385	22	6	166	8.3	130.09633382162	-50.51020304362	139.557646459569	139.557646459565	144.058283889944	NA	NA
168	267.287389119466	203.358624776204	22	6	167	8.35	130.096333821621	-50.51020304362	139.55764645957	150.274298587556	123.777448494548	NA	NA
169	273.792205810547	200.833114624023	22	6	168	8.4	130.09633382162	-50.51020304362	139.557646459569	146.789564323034	140.753670090013	NA	NA
170	282.670745849609	197.034423828125	22	6	169	8.45	177.57080078124	-75.9738159179602	193.140907099524	134.180604177595	157.729891685477	201.868060918231	NA
171	288.477172851562	195.143081665039	22	6	170	8.5	116.12854003906	-37.8268432617199	122.133975136939	107.99725052953	174.706113280944	206.761592430281	NA
172	290.879913330078	192.166107177734	22	6	171	8.55	48.0548095703205	-59.5394897461	76.5128457323717	141.949693720461	191.682334876408	199.59134135465	NA
173	291.311950683594	192.163726806641	22	6	172	8.6	8.64074707031932	-0.0476074218602207	8.64087821924647	165.185484783397	208.658556471873	191.157157229204	NA
174	293.612976074219	176.869864463806	22	6	173	8.65	46.0205078125	-305.8772468567	309.319862414225	202.622662238855	225.634778067337	184.685754662704	NA
175	295.914001464844	161.576002120972	22	6	174	8.7	46.0205078125	-305.87724685668	309.319862414205	249.184065575221	237.252673598807	178.87864382192	NA
176	298.215026855469	146.282139778137	22	6	175	8.75	46.0205078125	-305.8772468567	309.319862414225	309.319862414217	255.971262326534	172.669034381966	NA
177	300.516052246094	130.988277435303	22	6	176	8.8	46.0205078125	-305.87724685668	309.319862414205	309.319862414213	255.124398819356	167.330713358007	NA
178	302.817077636719	115.694415092468	22	6	177	8.85	46.0205078125	-305.8772468567	309.319862414225	309.319862414216	258.53686596386	161.033308771093	NA
179	305.118103027344	100.400552749634	22	6	178	8.9	46.0205078125	-305.87724685668	309.319862414205	309.319862414214	228.617839235395	154.735904184178	NA
180	307.419128417969	85.1066904067993	22	6	179	8.95	46.0205078125	-305.877246856694	309.319862414219	261.064732063491	200.027395958363	148.21856089004	134.141655123941
181	309.720153808594	69.8128280639648	22	6	180	9	46.0205078125	-305.87724685669	309.319862414215	207.753869513504	170.631955482987	143.031545578995	130.850054419233
182	309.947021484375	66.4181900024414	22	6	181	9.05	4.53735351562045	-67.8927612304679	68.0442106605921	147.915816056576	142.979091839607	143.195163491622	127.558453714526
183	308.115905761719	65.3139953613281	22	6	182	9.1	-36.6223144531205	-22.0838928222662	42.7655496642867	90.7349295025098	113.408061070313	146.752379779905	124.266853009819
184	307.714599609375	65.0050048828125	22	6	183	9.15	-8.02612304687955	-6.17980957031193	10.1295951295681	31.9440485517598	83.8370303010186	135.27564685844	122.772541947952
185	306.804260253906	64.2688064575195	22	6	184	9.2	-18.2067871093795	-14.7239685058599	23.4154296438871	24.893451615723	59.1844481812733	123.798913936975	121.278230886086
186	307.325897216797	63.7047691345215	22	6	185	9.25	10.4327392578193	-11.2807464599601	15.3654576604651	19.062252627122	30.0918288314552	112.32218101551	119.78391982422
187	307.057220458984	62.0873718261719	22	6	186	9.3	-5.37353515626023	-32.3479461669919	32.7912259804078	19.758244545461	31.265928163888	100.845448094045	117.285385822113
188	307.689331054688	62.3393363952637	22	6	187	9.35	12.6422119140807	5.03929138183594	13.609554721282	27.6339668600369	34.9678935959494	89.3687151725799	114.786851820006
189	308.321441650391	62.5913009643555	22	6	188	9.4	12.6422119140602	5.03929138183594	13.609554721263	28.2396091111505	41.9334544814847	77.8919822511157	113.387849975226
190	306.926025390625	59.7787322998047	22	6	189	9.45	-27.9083251953205	-56.2513732910159	62.7940412167666	37.6384047120531	47.5704319155882	66.4152493296508	109.470964719031
191	307.357269287109	60.5910415649414	22	6	190	9.5	8.62487792967954	16.2461853027339	18.3936689160331	50.8735345647768	54.0124065480338	54.9385164081851	107.842690141314
192	303.406197102864	61.1417007446289	22	6	191	9.55	-79.0214436848999	11.01318359375	79.7852039849209	64.1086644175084	58.7118043484831	55.5255660744016	107.020883235789
193	299.45512491862	61.6923599243164	22	6	192	9.6	-79.0214436848794	11.01318359375	79.7852039849007	67.5068969711395	65.329369274847	57.3765487904333	108.120332077406
194	295.504052734375	62.2430191040039	22	6	193	9.65	-79.0214436848999	11.01318359375	79.7852039849209	79.7852039849171	71.9469342012128	60.8593292332009	101.596408189599
195	291.55298055013	62.7936782836914	22	6	194	9.7	-79.021443684901	11.01318359375	79.7852039849221	79.7852039849131	73.6460504780283	63.6778179502516	94.9910746862965
196	287.601908365885	63.3443374633789	22	6	195	9.75	-79.0214436848999	11.01318359375	79.7852039849209	79.7852039849171	79.7852039849151	66.8988052664744	88.2567835473386
197	283.650836181641	63.8949966430664	22	6	196	9.8	-79.0214436848794	11.01318359375	79.7852039849007	79.7852039849171	79.7852039849151	67.2400582862188	81.4752154848738
198	279.699763997396	64.4456558227539	22	6	197	9.85	-79.0214436848999	11.0131835937501	79.785203984921	79.7852039849171	79.7852039849171	68.5403948689195	74.3458512454928
199	275.748691813151	64.9963150024414	22	6	198	9.9	-79.0214436848999	11.01318359375	79.7852039849209	79.7852039849131	79.7852039849172	72.0397957662732	67.0214991354163
200	271.797619628906	65.5469741821289	22	6	199	9.95	-79.021443684901	11.01318359375	79.7852039849221	79.7852039849171	79.7852039849151	70.723368548022	59.8917990695788
201	267.846547444662	66.0976333618164	22	6	200	10	-79.0214436848794	11.01318359375	79.7852039849007	79.7852039849171	79.7852039849151	72.6538347036337	57.5781519838327
202	263.895475260417	66.6482925415039	22	6	201	10.05	-79.0214436848999	11.01318359375	79.7852039849209	79.7852039849172	75.7683122239545	70.8466029799558	61.2963961919272
203	259.944403076172	67.1989517211914	22	6	202	10.1	-79.0214436848999	11.01318359375	79.7852039849209	79.785203984913	71.751420462992	69.4882843749072	65.6466069249293
204	255.993330891927	67.7496109008789	22	6	203	10.15	-79.0214436849004	11.01318359375	79.7852039849215	79.7852039849171	72.1326573313337	67.9171695207574	70.3929281842763
205	252.042258707683	68.3002700805664	22	6	204	10.2	-79.02144368488	11.01318359375	79.7852039849012	71.751420462992	67.8006866180156	66.1832354356175	72.2373384591066
206	248.091186523438	68.8509292602539	22	6	205	10.25	-79.0214436848999	11.01318359375	79.7852039849209	63.7176369410668	65.5224654223523	64.1913860791668	74.2829980335229
207	246.114135742188	68.9729766845703	22	6	206	10.3	-39.541015625	2.44094848632784	39.6162863752952	64.4801106777501	61.9080019749965	62.1049828757026	75.5016697854495
208	244.137084960938	69.0950241088867	22	6	207	10.35	-39.541015625	2.44094848632812	39.6162863752952	55.8161692511182	59.1913647648973	59.3229873184056	76.9706175519562
209	240.956604003906	71.8072052001953	22	6	208	10.4	-63.6096191406403	54.2436218261719	83.5975726683381	51.2597268597876	56.0491350565977	56.1510160197169	76.7976181677239
210	239.47184753418	72.8654251098633	22	6	209	10.45	-29.6951293945199	21.1643981933599	36.4654968517416	52.0645834870011	52.58126688632	53.3683488095068	75.3950066211041
211	237.207656860352	74.596549987793	22	6	210	10.5	-45.2838134765602	34.622497558594	57.0029920282677	54.6650925887279	48.5975681734186	60.2177875594803	75.1024043820025
212	235.069900512695	74.1592330932617	22	6	211	10.55	-42.7551269531398	-8.74633789062585	43.6405695113629	47.6181594354453	48.4416535274506	67.0672263094529	73.2750137661788
213	234.192016601562	76.6393890380859	22	6	212	10.6	-17.5576782226602	49.6031188964838	52.618831883929	49.3463645215218	46.8945541738193	73.9166650594254	71.4476231503556
214	231.943450927734	75.7497940063477	22	6	213	10.65	-44.9713134765597	-17.7919006347639	48.3629069019255	45.9354094870497	40.1693747081001	79.9265271353517	69.6202325345319
215	230.598266601562	73.9395523071289	22	6	214	10.7	-26.9036865234403	-36.2048339843759	45.1065222821241	44.8187235679002	38.9360110009979	80.7968589679616	67.7928419187081
216	229.367309570312	75.5125732421875	22	6	215	10.75	-24.619140625	31.4604187011719	39.948216855907	39.1240157589107	54.9131096966083	81.6671908005714	65.9654513028844
217	227.804428100586	76.5980529785156	22	6	216	10.8	-31.2576293945199	21.7095947265619	38.0571399156153	32.7205899807549	72.2264506439092	83.7632812846802	64.1380606870611
218	227.166915893555	75.5728378295898	22	6	217	10.85	-12.7502441406199	-20.5043029785159	24.1452928389818	28.525657480474	88.6419653539534	85.4008402349929	62.3106700712374
219	226.526916503906	75.0645446777344	22	6	218	10.9	-12.7999877929801	-10.165863037108	16.3457780111464	63.890809906167	103.803919214106	81.5554405691746	60.4832794554137
220	225.342391967773	75.2942581176758	22	6	219	10.95	-23.6904907226597	4.59426879882784	24.1318597807195	99.6341777199183	109.012451049603	80.0666446941861	58.6558888395899
221	215.081832885742	78.7868677775065	22	6	220	11	-205.21118164062	69.8521931966141	216.773978984372	138.159914948996	114.736813427724	77.5509740603713	56.8284982237667
222	204.821273803711	82.2794774373373	22	6	221	11.05	-205.21118164062	69.8521931966161	216.773978984372	174.887248447456	119.08490904191	75.7034245524017	55.001107607943
223	194.56071472168	85.772087097168	22	6	222	11.1	-205.21118164062	69.8521931966138	216.773978984371	189.499244618732	123.907126296167	73.4069619258039	53.1737169921193
224	184.915481567383	88.4087371826172	22	6	223	11.15	-192.90466308594	52.7330017089841	199.982445503448	165.582816949282	122.941506430249	71.3232955483063	51.3463263762955
225	180.078086853028	88.8726844787598	22	6	224	11.2	-96.7478942871003	9.27894592285185	97.1918406370985	138.535640363901	121.197278387374	69.4024484017987	49.5189357604723
226	175.240692138672	89.3366317749023	22	6	225	11.25	-96.7478942871202	9.27894592285014	97.1918406371181	109.654337643337	100.188838424134	67.7395165266019	47.6915451446486
227	171.274810791016	88.3916778564453	22	6	226	11.3	-79.3176269531199	-18.8990783691401	81.5380960574699	70.9957644130415	79.1803984608942	66.1711384984197	46.8683774690655
228	167.679809570312	88.8022766113281	22	6	227	11.35	-71.9000244140801	8.21197509765597	72.36746538155	52.8953121560165	58.1719584976544	65.2983528240692	46.0452097934824
229	167.650570068359	89.1354750976562	22	6	228	11.4	-0.584790039059726	6.66396972656202	6.68957935197113	34.7948598989871	38.8426718825069	64.8155428911105	44.1225099605733
230	167.621330566406	89.4686735839844	22	6	229	11.45	-0.584790039060294	6.66396972656401	6.68957935197316	19.8251565578873	29.7924457539942	63.943428869673	43.378112023079
231	167.592091064453	89.8018720703125	22	6	230	11.5	-0.584790039059726	6.66396972656202	6.68957935197113	6.6895793519719	20.7422196254795	53.4392088880531	42.1202767061716
232	167.5628515625	90.1350705566406	22	6	231	11.55	-0.584790039060294	6.66396972656202	6.68957935197118	6.6895793519723	13.2573679549296	42.9349889064332	41.1965019521869
233	167.533612060546	90.4682690429687	22	6	232	11.6	-0.584790039079621	6.66396972656202	6.68957935197287	6.6895793519719	6.68957935197192	32.4307689248132	40.0482706388879
234	167.504372558593	90.8014675292969	22	6	233	11.65	-0.584790039060294	6.66396972656401	6.68957935197316	6.68957935197191	6.68957935197192	22.7661256172393	39.0064374501391
235	167.47513305664	91.134666015625	22	6	234	11.7	-0.584790039059726	6.66396972656202	6.68957935197113	6.6895793519719	6.68957935197173	18.241012552983	38.0460138768852
236	167.445893554687	91.4678645019531	22	6	235	11.75	-0.584790039060294	6.66396972656202	6.68957935197118	6.68957935197195	6.6895793519719	13.7158994887257	37.2145479392869
237	167.416654052734	91.8010629882812	22	6	236	11.8	-0.584790039059726	6.66396972656202	6.68957935197113	6.68957935197155	6.6895793519721	9.97347365345075	36.4303589251958
238	167.387414550781	92.1342614746094	22	6	237	11.85	-0.584790039060294	6.66396972656401	6.68957935197316	6.68957935197156	6.68957935197192	6.68957935197181	35.9939660880206
239	167.358175048828	92.4674599609375	22	6	238	11.9	-0.584790039059726	6.66396972656202	6.68957935197113	6.6895793519719	6.68957935197173	6.689579351972	35.7525611215412
240	167.328935546875	92.8006584472656	22	6	239	11.95	-0.584790039060294	6.66396972656202	6.68957935197118	6.6895793519723	6.6895793519719	6.6895793519719	35.3165041108225
241	167.299696044921	93.1338569335937	22	6	240	12	-0.584790039079621	6.66396972656202	6.68957935197287	6.6895793519719	6.6895793519719	6.6895793519719	30.0643941200125
242	167.270456542968	93.4670554199219	22	6	241	12.05	-0.584790039060294	6.66396972656401	6.68957935197316	6.68957935197191	6.6895793519719	6.689579351972	24.8122841292023
243	167.241217041015	93.80025390625	22	6	242	12.1	-0.584790039059726	6.66396972656202	6.68957935197113	6.68957935197224	6.6895793519717	6.68957935197191	19.5601741383927
244	167.211977539062	94.1334523925781	22	6	243	12.15	-0.584790039060294	6.66396972656202	6.68957935197118	6.6895793519719	6.68957935197207	6.68957935197181	14.7278524846058
245	167.182738037109	94.4666508789063	22	6	244	12.2	-0.584790039059726	6.66396972656372	6.68957935197283	6.68957935197149	6.68957935197207	6.68957935197181	12.4652959524775
246	167.153498535156	94.7998493652344	22	6	245	12.25	-0.584790039060294	6.66396972656202	6.68957935197118	6.6895793519715	6.6895793519719	6.68957935197191	10.2027394203489
247	167.124259033203	95.1330478515625	22	6	246	12.3	-0.584790039059726	6.66396972656202	6.68957935197113	6.68957935197224	6.6895793519719	6.68957935197191	8.33152650271133
248	167.09501953125	95.4662463378906	22	6	247	12.35	-0.584790039060294	6.66396972656202	6.68957935197118	6.68957935197191	6.6895793519719	6.6895793519719	6.68957935197181
249	167.065780029296	95.7994448242188	22	6	248	12.4	-0.584790039079621	6.66396972656401	6.68957935197485	6.6895793519719	6.6895793519719	6.6895793519719	6.68957935197176
250	167.036540527343	96.1326433105469	22	6	249	12.45	-0.584790039060294	6.66396972656202	6.68957935197118	6.6895793519723	6.68957935197173	6.689579351972	6.68957935197166
251	167.00730102539	96.465841796875	22	6	250	12.5	-0.584790039059726	6.66396972656202	6.68957935197113	6.68957935197229	6.68957935197192	6.68957935197191	6.6895793519721
252	166.978061523437	96.7990402832032	22	6	251	12.55	-0.584790039060294	6.66396972656401	6.68957935197316	6.68957935197156	6.68957935197192	6.68957935197141	6.68957935197205
253	166.948822021484	97.1322387695313	22	6	252	12.6	-0.584790039059726	6.66396972656202	6.68957935197113	6.68957935197155	6.6895793519721	6.68957935197231	6.68957935197196
254	166.919582519531	97.4654372558594	22	6	253	12.65	-0.584790039060294	6.66396972656202	6.68957935197118	6.68957935197195	6.68957935197173	6.68957935197221	6.6895793519719
255	166.890343017578	97.7986357421875	22	6	254	12.7	-0.584790039059726	6.66396972656202	6.68957935197113	6.68957935197155	6.68957935197192	6.68957935197202	6.68957935197185
256	166.861103515625	98.1318342285157	22	6	255	12.75	-0.584790039060294	6.66396972656401	6.68957935197316	6.68957935197191	6.68957935197192	6.68957935197201	6.68957935197181
257	166.831864013672	98.4650327148438	22	6	256	12.8	-0.584790039059726	6.66396972656202	6.68957935197113	6.6895793519719	6.68957935197093	6.6895793519719	6.68957935197176
258	166.802624511718	98.7982312011719	22	6	257	12.85	-0.58479003908019	6.66396972656202	6.68957935197292	6.6895793519723	6.68957935197272	6.6895793519718	6.68957935197166
259	166.773385009765	99.1314296875	22	6	258	12.9	-0.584790039059726	6.66396972656202	6.68957935197113	6.6895793519719	6.68957935197252	6.68957935197151	6.6895793519721
260	166.744145507812	99.4646281738282	22	6	259	12.95	-0.584790039060294	6.66396972656401	6.68957935197316	6.68957935197032	6.68957935197232	6.68957935197141	6.68957935197205
261	166.714906005859	99.7978266601563	22	6	260	13	-0.584790039059726	6.66396972656202	6.68957935197113	6.68957935197353	6.6895793519721	6.68957935197231	6.68957935197196
262	166.685666503906	100.131025146484	22	6	261	13.05	-0.584790039060294	6.66396972655406	6.68957935196325	6.68957935197314	6.68957935197187	6.68957935197211	6.68957935197186
263	166.656427001953	100.464223632813	22	6	262	13.1	-0.584790039059726	6.66396972657992	6.68957935198897	6.68957935197234	6.6895793519715	6.68957935197201	6.68957935197185
264	166.6271875	100.797422119141	22	6	263	13.15	-0.584790039060294	6.66396972656003	6.6895793519692	6.6895793519723	6.6895793519713	6.689579351972	6.68957935197181
265	166.597947998047	101.130620605469	22	6	264	13.2	-0.584790039059726	6.66396972656003	6.68957935196915	6.68957935197342	6.68957935197091	6.6895793519719	6.68957935197171
266	166.568708496093	101.463819091797	22	6	265	13.25	-0.58479003908019	6.66396972656003	6.68957935197094	6.68957935196947	6.68957935197269	6.6895793519717	6.68957935197166
267	166.53946899414	101.797017578125	22	6	266	13.3	-0.584790039059726	6.66396972655974	6.68957935196887	6.68957935196946	6.68957935197328	6.6895793519716	6.68957935197211
268	166.510229492187	102.130216064453	22	6	267	13.35	-0.584790039060294	6.66396972656003	6.6895793519692	6.68957935196947	6.6895793519713	6.68957935197141	6.68957935197206
269	166.480989990234	102.463414550781	22	6	268	13.4	-0.584790039059726	6.66396972656003	6.68957935196915	6.68957935197308	6.68957935197148	6.68957935197231	6.68957935197192
270	166.451750488281	102.796613037109	22	6	269	13.45	-0.584790039060294	6.66396972656003	6.6895793519692	6.68957935197314	6.68957935197148	6.68957935197211	6.68957935197186
271	166.422510986328	103.129811523438	22	6	270	13.5	-0.584790039059726	6.66396972657992	6.68957935198897	6.68957935197313	6.6895793519713	6.68957935197201	6.68957935197185
272	166.393271484375	103.463010009766	22	6	271	13.55	-0.584790039060294	6.66396972656003	6.6895793519692	6.68957935197349	6.68957935197133	6.68957935197231	6.68957935197176
273	166.364031982422	103.796208496094	22	6	272	13.6	-0.584790039059726	6.66396972656003	6.68957935196915	6.68957935197348	6.68957935197133	6.6895793519714	6.68957935197171
274	166.334792480468	104.129406982422	22	6	273	13.65	-0.58479003908019	6.66396972656003	6.68957935197094	6.68957935196953	6.68957935197331	6.6895793519714	6.68957935197166
275	166.305552978515	104.46260546875	22	6	274	13.7	-0.584790039059726	6.66396972656003	6.68957935196915	6.68957935196952	6.68957935197331	6.6895793519714	6.6895793519721
276	166.276313476562	104.795803955078	22	6	275	13.75	-0.584790039060294	6.66396972656003	6.6895793519692	6.68957935196953	6.68957935197133	6.6895793519713	6.689579351972
277	166.247073974609	105.129002441406	22	6	276	13.8	-0.584790039059726	6.66396972656003	6.68957935196915	6.68957935197313	6.68957935197133	6.68957935197232	6.68957935197195
278	166.217834472656	105.462200927734	22	6	277	13.85	-0.584790039060294	6.66396972656003	6.6895793519692	6.68957935197314	6.6895793519715	6.68957935197232	6.68957935197186
279	166.188594970703	105.795399414063	22	6	278	13.9	-0.584790039059726	6.66396972657992	6.68957935198897	6.68957935197313	6.68957935197133	6.68957935197232	6.68957935197185
280	166.15935546875	106.128597900391	22	6	279	13.95	-0.584790039060294	6.66396972656003	6.6895793519692	6.68957935197314	6.68957935197133	6.68957935197231	6.68957935197176
281	166.130115966797	106.461796386719	22	6	280	14	-0.584790039059726	6.66396972656003	6.68957935196915	6.68957935197348	6.6895793519713	6.6895793519714	6.68957935197171
282	166.100876464844	106.794994873047	22	6	281	14.05	-0.584790039060294	6.66396972656003	6.6895793519692	6.68957935196953	6.68957935197331	6.6895793519714	6.68957935197235
283	166.07163696289	107.128193359375	22	6	282	14.1	-0.584790039079621	6.66396972656003	6.68957935197089	6.68957935196952	6.68957935197331	6.6895793519714	6.68957935197185
284	166.042397460937	107.461391845703	22	6	283	14.15	-0.584790039060294	6.66396972656003	6.6895793519692	6.68957935196947	6.68957935197133	6.68957935197132	6.68957935197185
285	166.013157958984	107.794590332031	22	6	284	14.2	-0.584790039059726	6.66396972656003	6.68957935196915	6.68957935197348	6.6895793519713	6.68957935197231	6.68957935197185
286	165.983918457031	108.127788818359	22	6	285	14.25	-0.584790039060294	6.66396972655974	6.68957935196892	6.68957935197314	6.68957935197148	6.68957935197231	6.68957935197181
287	165.954678955078	108.460987304688	22	6	286	14.3	-0.584790039059726	6.66396972658021	6.68957935198925	6.68957935197313	6.68957935197148	6.68957935197231	6.68957935197186
288	165.925439453125	108.794185791016	22	6	287	14.35	-0.584790039060294	6.66396972656003	6.6895793519692	6.68957935197309	6.6895793519713	6.68957935197231	6.68957935197186
289	165.896199951172	109.127384277344	22	6	288	14.4	-0.584790039059726	6.66396972656003	6.68957935196915	6.68957935197348	6.6895793519713	6.6895793519714	6.68957935197185
290	165.866960449219	109.460582763672	22	6	289	14.45	-0.584790039060294	6.66396972655974	6.68957935196892	6.68957935196947	6.68957935197328	6.6895793519714	6.68957935197236
291	165.837720947265	109.79378125	22	6	290	14.5	-0.584790039079621	6.66396972656003	6.68957935197089	6.68957935196946	6.68957935197331	6.6895793519714	6.68957935197186
292	165.808481445312	110.126979736328	22	6	291	14.55	-0.584790039060294	6.66396972656003	6.6895793519692	6.68957935196947	6.6895793519713	6.68957935197239	6.68957935197186
293	165.779241943359	110.460178222656	22	6	292	14.6	-0.584790039059726	6.66396972656003	6.68957935196915	6.68957935197348	6.6895793519713	6.68957935197231	6.68957935197185
294	165.750002441406	110.793376708984	22	6	293	14.65	-0.584790039060294	6.66396972656003	6.6895793519692	6.68957935197314	6.68957935197148	6.68957935197231	6.68957935197181
295	165.720762939453	111.126575195313	22	6	294	14.7	-0.584790039059726	6.66396972657992	6.68957935198897	6.68957935197313	6.6895793519715	6.68957935197231	6.68957935197181
296	165.6915234375	111.459773681641	22	6	295	14.75	-0.584790039060294	6.66396972656003	6.6895793519692	6.68957935197314	6.68957935197133	6.68957935197232	6.68957935197185
297	165.662283935547	111.792972167969	22	6	296	14.8	-0.584790039059726	6.66396972656003	6.68957935196915	6.68957935197348	6.68957935197331	6.68957935197141	6.68957935197186
298	165.633044433594	112.126170654297	22	6	297	14.85	-0.584790039060294	6.66396972656003	6.6895793519692	6.68957935196953	6.68957935197331	6.6895793519714	6.68957935197235
299	165.60380493164	112.459369140625	22	6	298	14.9	-0.584790039079621	6.66396972656003	6.68957935197089	6.68957935196952	6.68957935197331	6.68957935197139	6.68957935197185
300	165.574565429687	112.792567626953	22	6	299	14.95	-0.584790039060294	6.66396972656003	6.6895793519692	6.68957935197349	6.68957935197133	6.68957935197241	6.68957935197185
301	165.545325927734	113.125766113281	22	6	300	15	-0.584790039059726	6.66396972656003	6.68957935196915	6.68957935197348	6.68957935197133	6.68957935197232	6.68957935197185
302	165.516086425781	113.45896459961	22	6	301	15.05	-0.584790039060294	6.66396972657992	6.68957935198902	6.68957935197314	6.68957935197151	6.68957935197232	6.68957935197185
303	165.486846923828	113.792163085938	22	6	302	15.1	-0.584790039059726	6.66396972656003	6.68957935196915	6.68957935197313	6.6895793519715	6.68957935197231	6.68957935197181
304	165.457607421875	114.125361572266	22	6	303	15.15	-0.584790039060294	6.66396972656003	6.6895793519692	6.68957935197314	6.6895793519713	6.68957935197231	6.68957935197185
305	165.428367919922	114.458560058594	22	6	304	15.2	-0.584790039059726	6.66396972656003	6.68957935196915	6.68957935196953	6.68957935197331	6.68957935197132	6.68957935197186
306	165.399128417969	114.791758544922	22	6	305	15.25	-0.584790039060294	6.66396972656003	6.6895793519692	6.68957935196953	6.68957935197331	6.6895793519714	6.68957935197236
307	165.369888916015	115.12495703125	22	6	306	15.3	-0.58479003908019	6.66396972656003	6.68957935197094	6.68957935196946	6.68957935197133	6.68957935197141	6.68957935197186
308	165.340649414062	115.458155517578	22	6	307	15.35	-0.584790039059726	6.66396972656003	6.68957935196915	6.68957935197349	6.6895793519713	6.68957935197239	6.68957935197185
309	165.311409912109	115.791354003906	22	6	308	15.4	-0.584790039059726	6.66396972655974	6.68957935196887	6.68957935197348	6.6895793519713	6.68957935197231	6.68957935197185
310	165.282170410156	116.124552490235	22	6	309	15.45	-0.584790039060294	6.66396972658021	6.6895793519893	6.68957935197313	6.6895793519713	6.68957935197231	6.68957935197186
311	165.252930908203	116.457750976563	22	6	310	15.5	-0.584790039059726	6.66396972656003	6.68957935196915	6.68957935197308	6.68957935197148	6.68957935197231	6.68957935197182
312	165.22369140625	116.790949462891	22	6	311	15.55	-0.584790039060294	6.66396972656003	6.6895793519692	6.68957935197314	6.6895793519713	6.68957935197132	6.68957935197181
313	165.194451904297	117.124147949219	22	6	312	15.6	-0.584790039059726	6.66396972655974	6.68957935196887	6.68957935196911	6.68957935197328	6.68957935197132	6.68957935197186
314	165.165212402344	117.457346435547	22	6	313	15.65	-0.584790039060294	6.66396972656003	6.6895793519692	6.68957935196947	6.68957935197331	6.6895793519714	6.68957935197236
315	165.135972900391	117.790544921875	22	6	314	15.7	-0.584790039059726	6.66396972656003	6.68957935196915	6.68957935196947	6.6895793519713	6.68957935197141	6.68957935197186
316	165.106733398437	118.123743408203	22	6	315	15.75	-0.58479003908019	6.66396972656003	6.68957935197094	6.68957935197349	6.6895793519713	6.68957935197239	6.68957935197185
317	165.077493896484	118.456941894531	22	6	316	15.8	-0.584790039060294	6.66396972656003	6.6895793519692	6.68957935197348	6.6895793519713	6.68957935197231	6.68957935197186
318	165.048254394531	118.79014038086	22	6	317	15.85	-0.584790039059726	6.66396972657992	6.68957935198897	6.68957935197349	6.68957935197133	6.68957935197231	6.68957935197185
319	165.019014892578	119.123338867188	22	6	318	15.9	-0.584790039059726	6.66396972656003	6.68957935196915	6.68957935197313	6.6895793519715	6.68957935197232	6.68957935197181
320	164.989775390625	119.456537353516	22	6	319	15.95	-0.584790039060294	6.66396972656003	6.6895793519692	6.68957935197313	6.68957935197151	6.68957935197132	6.68957935197181
321	164.960535888672	119.789735839844	22	6	320	16	-0.584790039059726	6.66396972656003	6.68957935196915	6.68957935196917	6.68957935197331	6.68957935197132	6.68957935197186
322	164.931296386719	120.122934326172	22	6	321	16.05	-0.584790039060294	6.66396972656003	6.6895793519692	6.68957935196953	6.68957935197331	6.6895793519713	6.68957935197185
323	164.902056884766	120.4561328125	22	6	322	16.1	-0.584790039059726	6.66396972656003	6.68957935196915	6.68957935196953	6.68957935197133	6.68957935197141	6.68957935197186
324	164.872817382812	120.789331298828	22	6	323	16.15	-0.58479003908019	6.66396972656003	6.68957935197094	6.68957935197349	6.68957935197133	6.68957935197241	6.68957935197185
325	164.843577880859	121.122529785156	22	6	324	16.2	-0.584790039060294	6.66396972656003	6.6895793519692	6.68957935197349	6.68957935197133	6.68957935197241	6.68957935197186
326	164.814338378906	121.455728271485	22	6	325	16.25	-0.584790039059726	6.66396972657992	6.68957935198897	6.68957935197349	6.68957935197133	6.68957935197231	6.68957935197185
327	164.785098876953	121.788926757813	22	6	326	16.3	-0.584790039060294	6.66396972656003	6.6895793519692	6.68957935197313	6.6895793519713	6.68957935197231	6.68957935197181
328	164.755859375	122.122125244141	22	6	327	16.35	-0.584790039059726	6.66396972656003	6.68957935196915	6.68957935197313	6.68957935197148	6.68957935197132	6.68957935197181
329	164.726619873047	122.455323730469	22	6	328	16.4	-0.584790039059726	6.66396972656003	6.68957935196915	6.68957935196917	6.68957935197331	6.68957935197132	6.68957935197186
330	164.697380371094	122.788522216797	22	6	329	16.45	-0.584790039060294	6.66396972656003	6.6895793519692	6.68957935196911	6.68957935197331	6.68957935197132	6.68957935197185
331	164.668140869141	123.121720703125	22	6	330	16.5	-0.584790039059726	6.66396972656003	6.68957935196915	6.68957935196947	6.6895793519713	6.68957935197141	6.68957935197186
332	164.638901367188	123.454919189453	22	6	331	16.55	-0.584790039060294	6.66396972655974	6.68957935196892	6.68957935197349	6.6895793519713	6.68957935197239	6.68957935197185
333	164.609661865234	123.788117675781	22	6	332	16.6	-0.58479003908019	6.66396972656003	6.68957935197094	6.68957935197349	6.6895793519713	6.6895793519724	6.68957935197186
334	164.580422363281	124.12131616211	22	6	333	16.65	-0.584790039059726	6.66396972658021	6.68957935198925	6.68957935197343	6.6895793519713	6.68957935197231	7.20180768025186
335	164.551182861328	124.454514648438	22	6	334	16.7	-0.584790039060294	6.66396972656003	6.6895793519692	6.68957935197349	6.6895793519713	6.68957935197231	7.71403600853138
336	164.521943359375	124.787713134766	22	6	335	16.75	-0.584790039059726	6.66396972655974	6.68957935196887	6.68957935197313	6.68957935197148	6.68957935197132	8.22626433681134
337	164.492703857422	125.120911621094	22	6	336	16.8	-0.584790039060294	6.66396972656003	6.6895793519692	6.68957935196911	6.68957935197349	6.68957935197132	10.0148446734281
338	164.463464355469	125.454110107422	22	6	337	16.85	-0.584790039059726	6.66396972656003	6.68957935196915	6.68957935196911	6.68957935197331	6.68957935197132	11.5343154097392
339	164.434224853516	125.78730859375	22	6	338	16.9	-0.584790039059726	6.66396972656003	6.68957935196915	6.68957935196953	6.6895793519713	6.68957935197141	11.5696517980633
340	164.404985351563	126.120507080078	22	6	339	16.95	-0.584790039060294	6.66396972656003	6.6895793519692	6.68957935197348	6.6895793519713	6.68957935197239	12.7732527678466
341	164.375745849609	126.453705566406	22	6	340	17	-0.58479003908019	6.66396972656003	6.68957935197094	6.68957935197349	6.68957935197133	6.6895793519724	13.5661919623321
342	164.346506347656	126.786904052735	22	6	341	17.05	-0.584790039059726	6.66396972657992	6.68957935198897	6.68957935197349	6.68957935197133	6.68957935197241	16.0981085414232
343	164.317266845703	127.120102539063	22	6	342	17.1	-0.584790039060294	6.66396972656003	6.6895793519692	6.68957935197349	6.68957935197133	6.68957935197232	18.0778194418905
344	164.28802734375	127.453301025391	22	6	343	17.15	-0.584790039059726	6.66396972656003	6.68957935196915	6.68957935197313	6.68957935197151	7.71403600853132	19.2233370129462
345	164.258787841797	127.786499511719	22	6	344	17.2	-0.584790039060294	6.66396972656003	6.6895793519692	6.68957935196918	6.68957935197349	8.73849266509035	20.9496859551921
346	164.229548339844	128.119697998047	22	6	345	17.25	-0.584790039059726	6.66396972656003	6.68957935196915	6.68957935196917	6.68957935197331	9.76294932165037	21.5133285942104
347	164.200308837891	128.452896484375	22	6	346	17.3	-0.584790039060294	6.66396972656003	6.6895793519692	6.68957935196953	6.68957935197133	13.3401099948839	24.4203762532467
348	164.171069335938	128.786094970703	22	6	347	17.35	-0.584790039059726	6.66396972656003	6.68957935196915	6.68957935197348	6.68957935197133	16.3790514675071	27.3274239122829
349	164.141829833984	129.119293457031	22	6	348	17.4	-0.58479003908019	6.66396972656003	6.68957935197094	6.68957935197349	8.73849266509134	16.4497242441552	29.5800845860443
350	164.112590332031	129.45249194336	22	6	349	17.45	-0.584790039059726	6.66396972657992	6.68957935198897	6.68957935197348	10.7874059782094	18.856926183722	31.4646279075955
351	164.083350830078	129.785690429688	22	6	350	17.5	-0.584790039060294	6.66396972656003	6.6895793519692	6.68957935197349	12.8363192913294	20.4428045726928	33.9446903725871
352	164.054111328125	130.118888916016	22	6	351	17.55	-0.584790039059726	6.66396972656003	6.68957935196915	10.7874059782132	19.9906406377965	25.506637730874	37.0020709131276
353	164.024871826172	130.452087402344	22	6	352	17.6	-0.584790039060294	6.66396972656003	6.6895793519692	14.8852326044453	26.0685235830428	29.4660595318085	40.2925231385228
354	165.316019694011	130.028244018555	22	6	353	17.65	25.8229573567803	-8.47686767578011	27.1787124831692	18.9830592306853	26.2098691363389	31.7570946739201	43.5829753639178
355	166.607167561849	129.604400634766	22	6	354	17.7	25.8229573567598	-8.47686767578011	27.1787124831498	33.2917019236195	31.0242730154705	35.209792558412	48.0970762936425
356	167.898315429688	129.180557250977	22	6	355	17.75	25.8229573567803	-8.47686767578011	27.1787124831692	45.4474678141121	34.1960297934122	36.3370778364495	53.1679765222627
357	170.853988647461	126.618347167969	22	6	356	17.8	59.1134643554597	-51.2442016601597	78.2327928166399	41.6323322944646	44.3236961097766	42.1511731545221	57.0048160842792
358	174.120834350586	127.459587097168	22	6	357	17.85	65.3369140625	16.8247985839798	67.4684088044323	47.1633134264956	52.2425397116457	47.9652684725945	62.3837120909242
359	174.498764038086	127.313583374023	22	6	358	17.9	7.55859375	-2.9200744629	8.10303488493168	49.4090003561391	54.7756966827488	52.4705898201172	68.6389046912186
360	177.196334838867	127.803405761719	22	6	359	17.95	53.9514160156199	9.79644775392018	54.8336181433049	55.3556902959337	59.6321791386146	56.2396764632187	74.894097291513
361	178.209167480469	129.434951782227	22	6	360	18	20.2566528320403	32.6309204101597	38.4071471313867	59.0376116091794	59.8378363815696	61.1998013932018	81.7821519427318
362	181.712020874023	125.327423095703	22	6	361	18.05	70.0570678710801	-82.1505737304798	107.966242515613	67.9190610710329	64.3117056712478	67.3145624742829	88.6702065939501
363	184.762481689453	122.305458068848	22	6	362	18.1	61.0092163086	-60.4393005371	85.8780153706607	72.1010448507335	69.8620133621461	73.8954669250734	96.2740720698259
364	187.009887695312	120.94807434082	22	6	363	18.15	44.9481201171795	-27.1476745605599	52.5102821941996	70.266672407	78.7313105038956	79.4519147193042	103.877937545702
365	190.523986816406	119.53604888916	22	6	364	18.2	70.2819824218801	-28.2405090332	75.7435370418078	73.2677210465619	81.4550799109668	87.4556599221946	111.481803021578
366	191.790374755859	118.805969238281	22	6	365	18.25	25.3277587890602	-14.6015930175801	29.2352849127191	80.6864151151129	88.2035729929913	96.573003722875	113.327985141347
367	197.560981750488	116.683456420898	22	6	366	18.3	115.41213989258	-42.4502563476599	122.971485713422	89.5435599367582	90.3054288387891	100.669522173675	123.37925207242
368	203.331588745117	114.560943603516	22	6	367	18.35	115.41213989258	-42.45025634764	122.971485713416	90.8091149712001	95.548394138501	108.388372714341	133.430519003493
369	208.17138671875	114.565704345703	22	6	368	18.4	96.7959594726602	0.0952148437400524	96.7960063024263	106.140473578983	104.12813275586	120.828085138282	143.481785934565
370	212.062515258789	113.262489318848	22	6	369	18.45	77.8225708007801	-26.0643005371	82.0713122140173	107.343136631016	115.279140705775	130.931268399304	145.821982467789
371	217.200317382812	111.983497619629	22	6	370	18.5	102.75604248046	-25.5798339843798	105.892077951632	110.410373161889	133.30817106418	143.121499312771	147.410740290805
372	223.319107055664	114.021415710449	22	6	371	18.55	122.37579345704	40.7583618164	128.984800973591	118.712705574961	137.027338676101	151.833775457026	147.738891420008
373	229.808418273926	111.631568908692	22	6	372	18.6	129.78622436524	-47.79693603514	138.30766836778	139.749166440349	146.914732066537	163.082084607843	148.217436893421
374	236.297729492188	109.241722106934	22	6	373	18.65	129.78622436524	-47.7969360351599	138.307668367786	160.475868549378	162.924859772668	175.998780417483	148.318364237741
375	243.976837158203	103.885314941406	22	6	374	18.7	153.5821533203	-107.12814331056	187.253616540958	166.711540721186	180.407456887641	187.753813484743	148.419291582061
376	254.389022827148	102.728240966797	22	6	375	18.75	208.2437133789	-23.1414794921798	209.525588496776	183.419090971184	198.03942563255	190.318892446244	148.520218926381
377	262.242553710938	101.162147521973	22	6	376	18.8	157.0706176758	-31.3218688964801	160.163161832631	207.137013970376	213.362122075263	204.607330990317	147.369258465945
378	273.141479492188	99.1001358032227	22	6	377	18.85	217.978515625	-41.240234375006	221.845419617769	221.065747334933	230.615775077186	218.895769534391	147.115590820517
379	285.8388671875	97.1592903137208	22	6	378	18.9	253.94775390624	-38.8169097900379	256.897283363745	235.602982715722	247.869428079107	234.492982049013	148.38321453179
380	298.536254882812	95.2184448242188	22	6	379	18.95	253.94775390624	-38.8169097900399	256.897283363745	260.012703429341	260.228486263712	235.404288472359	148.031320856408
381	311.997161865234	90.9861068725586	22	6	380	19	269.21813964844	-84.6467590332043	282.211765400722	277.812459183187	247.329613828309	233.621679188408	149.191746474519
382	325.458068847656	86.7537689208984	22	6	381	19.05	269.218139648441	-84.646759033204	282.211765400723	288.601842187839	272.187323304533	228.163220365733	147.760150663583
383	340.555430094401	83.0618896484375	22	6	382	19.1	301.9472249349	-73.8375854492179	310.844198387001	299.39122519249	290.876807002245	222.539406861769	146.414889838947
384	355.652791341146	79.3700103759765	22	6	383	19.15	301.9472249349	-73.8375854492199	310.844198387002	259.056244940895	306.061104325358	217.184813756177	145.903822343722
385	370.750152587891	75.6781311035156	22	6	384	19.2	301.947224934901	-73.8375854492182	310.844198387003	284.361943179725	290.401120057076	209.382923241928	144.811923477307
386	374.762847900391	75.3408737182617	22	6	385	19.25	80.25390625	-6.74514770507784	80.5368641427459	303.941154821303	269.203932744265	200.467434129887	144.88273091412
387	394.489766438802	70.0004450480143	22	6	386	19.3	394.53837076822	-106.808573404948	408.740256594871	323.520366462876	242.964318656202	194.068994758216	142.610133330914
388	414.216684977214	64.6600163777669	22	6	387	19.35	394.53837076824	-106.808573404948	408.740256594891	281.411014921662	214.463038646352	185.842808926692	140.337535747709
389	433.943603515625	59.3195877075195	22	6	388	19.4	394.53837076822	-106.808573404948	408.740256594871	279.351620547635	186.500199433248	175.938343925299	138.719325149779
390	438.847259521484	60.369873046875	22	6	389	19.45	98.0731201171795	21.0057067871099	100.29744068093	201.566694132679	158.537360220145	165.131373313512	137.469231904059
391	442.350463867188	60.6181983947754	22	6	390	19.5	70.0640869140807	4.96650695800795	70.2398922726095	124.984922471401	153.605254431466	155.261993636268	135.623619514898
392	441.421142578125	60.9617233276367	22	6	391	19.55	-18.5864257812602	6.87049865722599	19.8156245200912	49.4800324036189	115.950666211899	143.68652587014	133.200689050189
393	442.696411132812	61.1662788391113	22	6	392	19.6	25.5053710937398	4.09111022949205	25.8313982885021	35.6637055186279	80.8088108511393	129.747695070051	130.544686900625
394	443.876169840494	60.1444002787272	22	6	393	19.65	23.5951741536405	-20.4375712076821	31.2158062559611	27.8588883152981	45.8155835252402	115.808864269961	127.888684751061
395	445.055928548177	59.1225217183431	22	6	394	19.7	23.5951741536599	-20.4375712076819	31.2158062559756	30.3346382911183	39.8616265699484	101.870033469872	124.009033897167
396	446.235687255859	58.100643157959	22	6	395	19.75	23.5951741536394	-20.4375712076821	31.2158062559602	36.6326992308776	41.3200545282705	99.446569381995	119.572583744378
397	445.056732177734	57.0046234130859	22	6	396	19.8	-23.5791015625	-21.9203948974619	32.1943743991922	42.1511346468616	44.4087330840787	80.612935671512	116.370194258193
398	446.7275390625	59.333324432373	22	6	397	19.85	33.4161376953205	46.5740203857419	57.321702987299	44.0595476212688	45.0323514937497	61.7793019610281	111.625748327379
399	447.727142333984	62.0985984802246	22	6	398	19.9	19.9920654296795	55.3054809570321	58.8079833358808	54.7812207412429	45.1175291066749	42.9456682505452	106.005005802915
400	449.211303710938	63.4951210021973	22	6	399	19.95	29.6832275390807	27.930450439454	40.757871128012	58.4828278770392	45.2027067195984	39.5341753357592	100.384263278452
401	449.25439453125	59.2541313171387	22	6	400	20	0.861816406239768	-84.819793701172	84.8241718558304	53.4320037566217	45.2878843325236	37.6255598413894	94.1306587030643
402	450.074401855469	56.8552932739258	22	6	401	20.05	16.4001464843795	-47.976760864258	50.7024100781738	48.0839235664882	45.2752051311256	38.2381577346462	87.8770541276765
403	448.828343591025	57.8643341064453	22	6	402	20.1	-24.92116528888	20.1808166503899	32.0675823852116	46.3458658179279	42.7497930709169	38.5499669394817	80.9076387276318
404	447.582285326581	58.8733749389649	22	6	403	20.15	-24.92116528888	20.180816650392	32.067582385213	35.7945479238044	40.0757529758501	38.5925557459443	73.9382233275871
405	446.336227062137	59.8824157714844	22	6	404	20.2	-24.9211652888789	20.1808166503901	32.0675823852108	32.067582385212	39.20672410157	38.6351445524061	66.9688079275423
406	445.090168797693	60.891456604004	22	6	405	20.25	-24.92116528888	20.1808166503919	32.0675823852129	32.067582385212	33.9310651545083	38.6777333588687	65.7570758836039
407	443.844110533249	61.9004974365235	22	6	406	20.3	-24.92116528888	20.1808166503901	32.0675823852117	32.067582385212	32.0675823852137	38.6713937581697	56.3402590283625
408	442.598052268805	62.909538269043	22	6	407	20.35	-24.92116528888	20.1808166503899	32.0675823852116	32.0675823852122	32.0675823852137	37.4086877280653	46.9234421731205
409	441.351994004361	63.9185791015626	22	6	408	20.4	-24.92116528888	20.180816650392	32.067582385213	32.0675823852122	32.0675823852137	36.0716676805319	37.506625317879
410	440.105935739917	64.9276199340821	22	6	409	20.45	-24.92116528888	20.1808166503901	32.0675823852117	32.0675823852153	32.0675823852138	35.6371532433919	35.8008788604861
411	438.859877475473	65.9366607666017	22	6	410	20.5	-24.92116528888	20.180816650392	32.067582385213	32.0675823852154	32.0675823852138	32.9993237698609	34.8465711133011
412	437.613819211028	66.9457015991212	22	6	411	20.55	-24.9211652889005	20.1808166503898	32.0675823852274	32.0675823852154	32.0675823852138	32.0675823852129	35.1528700599292
413	436.367760946584	67.9547424316407	22	6	412	20.6	-24.92116528888	20.1808166503901	32.0675823852117	32.0675823852154	32.0675823852138	32.0675823852129	35.3087746623469
414	435.12170268214	68.9637832641603	22	6	413	20.65	-24.92116528888	20.180816650392	32.067582385213	32.0675823852154	32.0675823852137	32.0675823852129	35.3300690655782
415	433.875644417696	69.9728240966798	22	6	414	20.7	-24.92116528888	20.1808166503901	32.0675823852117	32.0675823852122	32.0675823852137	32.0675823852129	35.3513634688095
416	432.629586153252	70.9818649291994	22	6	415	20.75	-24.92116528888	20.180816650392	32.067582385213	32.0675823852122	32.0675823852135	32.0675823852129	35.3726578720408
417	431.383527888808	71.9909057617189	22	6	416	20.8	-24.92116528888	20.1808166503901	32.0675823852117	32.067582385212	32.0675823852121	32.0675823852129	35.3694880716913
418	430.137469624364	72.9999465942384	22	6	417	20.85	-24.92116528888	20.1808166503898	32.0675823852115	32.067582385212	32.0675823852121	32.0675823852129	34.7381350566391
419	428.89141135992	74.008987426758	22	6	418	20.9	-24.9211652888789	20.180816650392	32.0675823852121	32.0675823852117	32.0675823852121	32.0675823852129	34.0696250328724
420	427.645353095476	75.0180282592775	22	6	419	20.95	-24.92116528888	20.1808166503901	32.0675823852117	32.067582385212	32.0675823852121	32.0675823852129	33.8523678143024
421	426.399294831032	76.027069091797	22	6	420	21	-24.92116528888	20.1808166503901	32.0675823852117	32.067582385212	32.067582385212	32.0675823852129	32.5334530775369
422	425.153236566588	77.0361099243166	22	6	421	21.05	-24.92116528888	20.180816650392	32.067582385213	32.0675823852122	32.0675823852121	32.0675823852121	32.0675823852129
423	423.907178302144	78.0451507568361	22	6	422	21.1	-24.92116528888	20.1808166503898	32.0675823852115	32.0675823852122	32.0675823852121	32.0675823852121	32.0675823852129
424	422.6611200377	79.0541915893557	22	6	423	21.15	-24.92116528888	20.180816650392	32.067582385213	32.0675823852122	32.0675823852122	32.0675823852121	32.0675823852129
425	421.415061773256	80.0632324218752	22	6	424	21.2	-24.92116528888	20.1808166503901	32.0675823852117	32.0675823852122	32.0675823852122	32.0675823852129	32.0675823852129
426	420.169003508812	81.0722732543947	22	6	425	21.25	-24.92116528888	20.1808166503901	32.0675823852117	32.0675823852122	32.0675823852122	32.0675823852128	31.5774841930651
427	418.922945244368	82.0813140869143	22	6	426	21.3	-24.92116528888	20.180816650392	32.067582385213	32.0675823852122	32.0675823852122	32.0675823852129	31.0873860009177
428	417.676886979924	83.0903549194338	22	6	427	21.35	-24.92116528888	20.1808166503901	32.0675823852117	32.0675823852122	32.0675823852122	32.0675823852129	30.5972878087699
429	416.43082871548	84.0993957519534	22	6	428	21.4	-24.92116528888	20.1808166503918	32.0675823852128	32.0675823852122	32.0675823852122	32.0675823852129	30.1071896166221
430	415.184770451036	85.1084365844729	22	6	429	21.45	-24.92116528888	20.1808166503901	32.0675823852117	32.0675823852122	32.0675823852137	32.0675823852129	29.6170914244746
431	413.938712186592	86.1174774169924	22	6	430	21.5	-24.92116528888	20.1808166503901	32.0675823852117	32.0675823852122	32.0675823852137	32.0675823852129	29.1269932323268
432	412.692653922148	87.126518249512	22	6	431	21.55	-24.92116528888	20.180816650392	32.067582385213	32.0675823852122	32.0675823852137	32.0675823852129	28.6368950401787
433	411.446595657704	88.1355590820315	22	6	432	21.6	-24.92116528888	20.1808166503901	32.0675823852117	32.0675823852152	32.0675823852137	32.0675823852129	28.1467968480312
434	410.20053739326	89.1445999145511	22	6	433	21.65	-24.92116528888	20.1808166503918	32.0675823852128	32.0675823852152	32.0675823852137	32.0675823852129	27.656698655883
435	408.954479128815	90.1536407470706	22	6	434	21.7	-24.9211652888994	20.1808166503901	32.0675823852267	32.0675823852152	32.0675823852137	32.0675823852129	27.1666004637352
436	407.708420864371	91.1626815795901	22	6	435	21.75	-24.92116528888	20.1808166503901	32.0675823852117	32.0675823852152	32.0675823852137	31.0873860009174	26.6765022715877
437	406.462362599927	92.1717224121097	22	6	436	21.8	-24.92116528888	20.180816650392	32.067582385213	32.0675823852152	32.0675823852137	30.1071896166224	26.18640407944
438	405.216304335483	93.1807632446292	22	6	437	21.85	-24.92116528888	20.1808166503901	32.0675823852117	32.0675823852122	32.0675823852137	29.1269932323268	25.6963058872922
439	403.970246071039	94.1898040771488	22	6	438	21.9	-24.92116528888	20.180816650392	32.067582385213	32.0675823852122	32.0675823852137	28.1467968480313	25.2062076951447
440	402.724187806595	95.1988449096683	22	6	439	21.95	-24.92116528888	20.1808166503898	32.0675823852115	32.0675823852122	32.0675823852122	27.1666004637363	24.7161095029969
441	401.478129542151	96.2078857421878	22	6	440	22	-24.92116528888	20.1808166503901	32.0675823852117	32.0675823852122	30.1071896166211	26.1864040794408	24.2260113108492
442	400.232071277707	97.2169265747074	22	6	441	22.05	-24.92116528888	20.180816650392	32.067582385213	32.0675823852122	28.1467968480311	25.2062076951452	23.7359131187017
443	398.986013013263	98.2259674072269	22	6	442	22.1	-24.92116528888	20.1808166503901	32.0675823852117	32.0675823852122	26.18640407944	24.2260113108503	23.2458149265539
444	397.739954748819	99.2350082397465	22	6	443	22.15	-24.92116528888	20.180816650392	32.067582385213	28.1467968480301	24.2260113108488	23.2458149265539	23.2569194305363
445	396.493896484375	100.244049072266	22	6	444	22.2	-24.92116528888	20.1808166503898	32.0675823852115	24.2260113108499	22.265618542259	22.2656185422576	24.152745364859
446	395.992684258355	100.614377339681	22	6	445	22.25	-10.0242445204003	7.40656534830009	12.4636546993013	20.3052257736679	20.3052257736679	21.2854221579626	25.0485712991814
447	395.491472032335	100.984705607097	22	6	446	22.3	-10.0242445203992	7.40656534831999	12.4636546993122	16.3844402364855	18.3448330050767	20.305225773667	25.9443972335044
448	394.990259806315	101.355033874512	22	6	447	22.35	-10.0242445204003	7.40656534830009	12.4636546993013	12.4636546993058	16.3844402364868	19.3250293893715	26.840223167827
449	394.489047580295	101.725362141927	22	6	448	22.4	-10.0242445204003	7.40656534829981	12.4636546993011	12.4636546993056	14.424047467894	18.3448330050765	27.7360491021494
450	393.987835354275	102.095690409343	22	6	449	22.45	-10.0242445204003	7.40656534832027	12.4636546993133	12.4636546993034	12.463654699303	17.3646366207809	28.631875036472
451	393.486623128255	102.466018676758	22	6	450	22.5	-10.0242445203992	7.40656534829981	12.4636546993002	12.4636546993058	12.4636546993041	16.3844402364854	29.5277009707946
452	392.985410902235	102.836346944173	22	6	451	22.55	-10.0242445204003	7.40656534830009	12.4636546993013	12.4636546993026	12.463654699303	15.4042438521904	30.423526905117
453	392.484198676215	103.206675211589	22	6	452	22.6	-10.0242445204003	7.40656534831999	12.4636546993131	12.4636546993001	12.463654699303	14.4240474678949	31.3193528394401
454	391.982986450196	103.577003479004	22	6	453	22.65	-10.0242445203799	7.40656534830009	12.4636546992848	12.4636546993025	12.4636546993042	14.4462564758597	32.2151787737627
455	391.481774224176	103.947331746419	22	6	454	22.7	-10.0242445204003	7.40656534829981	12.4636546993011	12.4636546993025	12.4636546993029	16.237908344505	33.1110047080847
456	390.980561998156	104.317660013835	22	6	455	22.75	-10.0242445203992	7.40656534831999	12.4636546993122	12.4636546993002	12.463654699303	19.0097565974453	34.0068306424073
457	390.479349772136	104.68798828125	22	6	456	22.8	-10.0242445204003	7.40656534830009	12.4636546993013	12.4636546993058	12.4636546993042	21.7816048503864	34.9026565767299
458	389.978137546116	105.058316548665	22	6	457	22.85	-10.0242445204003	7.40656534830009	12.4636546993013	12.4636546993056	12.4636546993029	24.5534531033272	35.798482511053
459	389.476925320096	105.428644816081	22	6	458	22.9	-10.0242445204003	7.40656534831999	12.4636546993131	12.4636546993034	14.4684654838254	27.3253013562675	36.6943084453754
460	388.975713094076	105.798973083496	22	6	459	22.95	-10.0242445203992	7.40656534829981	12.4636546993002	12.4636546993058	20.012161989707	30.0971496092077	37.590134379698
461	388.474500868056	106.169301350911	22	6	460	23	-10.0242445204003	7.40656534830009	12.4636546993013	12.4636546993056	25.5558584955866	32.8689978621485	38.4859603140206
462	387.973288642036	106.539629618327	22	6	461	23.05	-10.0242445204003	7.40656534831999	12.4636546993131	16.473276268345	31.0995550014699	35.6408461150888	39.381786248343
463	387.472076416016	106.909957885742	22	6	462	23.1	-10.0242445203992	7.40656534830009	12.4636546993004	27.5606692801083	36.6432515073514	38.4126943680299	40.2776121826656
464	385.862457275391	106.682662963867	22	6	463	23.15	-32.1923828125	-4.5458984375	32.5117625445101	38.6480622918697	42.1869480132308	41.1845426209715	41.1734381169886
465	384.296896501021	109.695179332386	22	6	464	23.2	-31.3112154874	60.25032737038	67.9006197581168	49.7354553036339	47.7306445191125	43.9563908739118	42.069264051311
466	382.731335726652	112.707695700905	22	6	465	23.25	-31.3112154873807	60.25032737038	67.9006197581079	60.8228483153972	53.274341024994	46.728239126852	43.4551881777814
467	381.165774952282	115.720212069425	22	6	466	23.3	-31.3112154874	60.2503273703999	67.9006197581345	67.9006197581167	58.8180375308735	49.5000873797928	44.8411123042516
468	379.600214177912	118.732728437944	22	6	467	23.35	-31.3112154874	60.25032737038	67.9006197581168	67.9006197581166	64.3617340367569	52.2719356327345	46.2270364307217
469	378.034653403543	121.745244806463	22	6	468	23.4	-31.3112154873795	60.25032737038	67.9006197581074	67.9006197581184	67.9006197581176	55.0437838856742	47.6129605571925
470	376.469092629173	124.757761174982	22	6	469	23.45	-31.3112154874	60.2503273703798	67.9006197581165	67.9006197581131	67.9006197581167	57.815632138615	48.9988846836626
471	374.903531854803	127.770277543501	22	6	470	23.5	-31.3112154874	60.25032737038	67.9006197581168	67.9006197581167	67.9006197581175	60.5874803915558	50.3848088101328
472	373.337971080434	130.78279391202	22	6	471	23.55	-31.3112154873807	60.25032737038	67.9006197581079	67.9006197581185	67.9006197581157	63.3593286444955	51.7707329366032
473	371.772410306064	133.79531028054	22	6	472	23.6	-31.3112154874	60.2503273704002	67.9006197581347	67.9006197581167	67.9006197581175	66.1311768974363	53.1566570630733
474	370.206849531694	136.807826649059	22	6	473	23.65	-31.3112154874	60.2503273703798	67.9006197581165	67.9006197581167	67.9006197581176	67.9006197581176	54.5425811895439
475	368.641288757325	139.820343017578	22	6	474	23.7	-31.3112154873795	60.2503273703803	67.9006197581076	67.9006197581184	67.9006197581176	67.9006197581171	55.9285053160147
476	367.075727982955	142.832859386097	22	6	475	23.75	-31.3112154874	60.2503273703798	67.9006197581165	67.9006197581184	67.9006197581176	67.9006197581176	57.3144294424848
477	365.510167208585	145.845375754616	22	6	476	23.8	-31.3112154874	60.2503273703798	67.9006197581165	67.9006197581167	67.9006197581176	67.9006197581167	58.700353568955
478	363.944606434215	148.857892123136	22	6	477	23.85	-31.3112154874	60.2503273704002	67.9006197581347	67.9006197581185	67.9006197581157	67.9006197581162	60.0862776954254
479	362.379045659846	151.870408491655	22	6	478	23.9	-31.3112154873807	60.2503273703803	67.9006197581081	67.9006197581185	67.9006197581176	67.9006197581176	61.4722018218954
480	360.813484885476	154.882924860174	22	6	479	23.95	-31.3112154874	60.2503273703798	67.9006197581165	67.9006197581167	67.9006197581176	67.9006197581176	62.8581259483663
481	359.247924111106	157.895441228693	22	6	480	24	-31.3112154874	60.2503273703798	67.9006197581165	67.9006197581131	67.9006197581176	67.9006197581171	64.2440500748365
482	357.682363336737	160.907957597212	22	6	481	24.05	-31.3112154873795	60.2503273703803	67.9006197581076	67.9006197581184	67.9006197581176	67.9006197581176	65.6299742013065
483	356.116802562367	163.920473965731	22	6	482	24.1	-31.3112154874	60.2503273703798	67.9006197581165	67.9006197581166	67.9006197581149	67.9006197581167	67.015898327777
484	354.551241787997	166.932990334251	22	6	483	24.15	-31.3112154874	60.2503273704002	67.9006197581347	67.9006197581167	67.9006197581175	67.9006197581162	67.9006197581169
485	352.985681013628	169.94550670277	22	6	484	24.2	-31.3112154873807	60.2503273703798	67.9006197581076	67.9006197581185	67.9006197581176	67.9006197581176	67.9006197581169
486	351.420120239258	172.958023071289	22	6	485	24.25	-31.3112154874	60.2503273703803	67.900619758117	67.9006197581167	67.9006197581167	67.9006197581176	67.9006197581176
487	349.854559464888	175.970539439808	22	6	486	24.3	-31.3112154874	60.2503273703798	67.9006197581165	67.9006197581166	67.9006197581176	67.9006197581171	67.9006197581169
488	348.288998690519	178.983055808327	22	6	487	24.35	-31.3112154873795	60.2503273703803	67.9006197581076	67.9006197581185	67.9006197581176	67.9006197581162	67.9006197581169
489	346.723437916149	181.995572176847	22	6	488	24.4	-31.3112154874	60.2503273703996	67.9006197581342	67.9006197581166	67.9006197581148	67.9006197581167	67.7352909757685
490	345.157877141779	185.008088545366	22	6	489	24.45	-31.3112154874	60.2503273703803	67.900619758117	67.9006197581167	67.9006197581176	67.9006197581176	67.3773086372338
491	343.59231636741	188.020604913885	22	6	490	24.5	-31.3112154873807	60.2503273703798	67.9006197581076	67.9006197581185	67.9006197581176	67.9006197581171	67.0193262986994
492	342.02675559304	191.033121282404	22	6	491	24.55	-31.3112154874	60.2503273703803	67.900619758117	67.9006197581131	67.9006197581167	67.9006197581176	66.6613439601649
493	340.46119481867	194.045637650923	22	6	492	24.6	-31.3112154874	60.2503273703798	67.9006197581165	67.9006197581166	67.9006197581176	67.9006197581176	66.30336162163
494	338.895634044301	197.058154019442	22	6	493	24.65	-31.3112154873795	60.2503273703798	67.9006197581071	67.9006197581185	67.9006197581158	67.9006197581162	65.9453792830953
495	337.330073269931	200.070670387962	22	6	494	24.7	-31.3112154874	60.2503273704002	67.9006197581347	67.9006197581166	67.9006197581176	67.9006197581167	65.5873969445611
496	335.764512495561	203.083186756481	22	6	495	24.75	-31.3112154874	60.2503273703803	67.900619758117	67.9006197581166	67.9006197581176	67.9006197581176	65.2294146060264
497	334.198951721192	206.095703125	22	6	496	24.8	-31.3112154873807	60.2503273703798	67.9006197581076	67.9006197581186	67.9006197581175	67.9006197581171	64.871432267492
498	332.633390946822	209.108219493519	22	6	497	24.85	-31.3112154874	60.2503273703798	67.9006197581165	67.9006197581186	67.9006197581176	67.9006197581176	64.5134499289568
499	331.067830172452	212.120735862038	22	6	498	24.9	-31.3112154874	60.2503273703803	67.900619758117	67.9006197581166	67.9006197581176	67.5699621934194	64.1554675904226
500	329.502269398082	215.133252230558	22	6	499	24.95	-31.3112154874	60.2503273704002	67.9006197581347	67.9006197581184	67.9006197581158	66.85399751635	63.7974852518879
501	327.936708623713	218.145768599077	22	6	500	25	-31.3112154873795	60.2503273703798	67.9006197581071	67.9006197581185	67.9006197581176	66.1380328392816	63.4395029133534
502	326.371147849343	221.158284967596	22	6	501	25.05	-31.3112154874	60.2503273703798	67.9006197581165	67.9006197581166	67.9006197581176	65.4220681622121	63.081520574819
503	324.805587074973	224.170801336115	22	6	502	25.1	-31.3112154874	60.2503273703803	67.900619758117	67.9006197581131	67.9006197581176	64.7061034851433	62.7235382362845
504	323.240026300604	227.183317704634	22	6	503	25.15	-31.3112154873807	60.2503273703798	67.9006197581076	67.9006197581185	67.239304628723	63.9901388080743	62.3655558977494
505	321.674465526234	230.195834073153	22	6	504	25.2	-31.3112154874	60.2503273703803	67.900619758117	67.9006197581167	65.8073752745824	63.2741741310046	62.0075735592152
506	320.108904751864	233.208350441673	22	6	505	25.25	-31.3112154874	60.2503273703996	67.9006197581342	67.9006197581166	64.3754459204457	62.5582094539351	61.6495912206804
507	318.543343977495	236.220866810192	22	6	506	25.3	-31.3112154873795	60.2503273703803	67.9006197581076	66.5779894993295	62.9435165663068	61.8422447768668	61.291608882146
508	316.977783203125	239.233383178711	22	6	507	25.35	-31.3112154874	60.2503273703798	67.9006197581165	63.7141307910516	61.5115872121691	61.1262800997973	60.9336265436115
509	315.565673828125	241.953002929688	22	6	508	25.4	-28.2421875	54.3923950195403	61.287468464172	60.8502720827729	60.0796578580311	60.4103154227285	60.5756442050767
510	317.301176757812	239.912065429688	22	6	509	25.45	34.7100585937403	-40.8187500000003	53.5813262167278	57.9864133744968	58.6477285038934	59.6943507456581	60.2176618665419
511	319.0366796875	237.871127929688	22	6	510	25.5	34.7100585937596	-40.8187500000003	53.5813262167404	55.1225546662216	57.2157991497527	58.9783860685898	59.8596795280078
512	320.772182617187	235.830190429688	22	6	511	25.55	34.7100585937403	-40.8187499999997	53.5813262167274	53.5813262167327	55.783869795616	58.2624213915203	59.501697189473
513	322.507685546875	233.789252929688	22	6	512	25.6	34.7100585937596	-40.8187500000003	53.5813262167404	53.5813262167352	54.3519404414771	57.5464567144515	59.1437148509386
514	324.243188476562	231.748315429688	22	6	513	25.65	34.7100585937403	-40.8187499999997	53.5813262167274	53.5813262167326	53.5813262167339	56.8304920373825	58.7857325124041
515	325.97869140625	229.707377929688	22	6	514	25.7	34.7100585937596	-40.8187500000003	53.5813262167404	53.5813262167352	53.5813262167339	56.1145273603136	NA
516	327.714194335937	227.666440429688	22	6	515	25.75	34.7100585937403	-40.8187499999997	53.5813262167274	53.5813262167326	53.5813262167339	55.3985626832433	NA
517	329.449697265625	225.625502929688	22	6	516	25.8	34.7100585937596	-40.8187500000003	53.5813262167404	53.5813262167352	53.5813262167339	54.6825980061749	NA
518	331.185200195312	223.584565429688	22	6	517	25.85	34.7100585937403	-40.8187499999997	53.5813262167274	53.5813262167327	53.5813262167339	53.9666333291055	NA
519	332.920703125	221.543627929688	22	6	518	25.9	34.7100585937596	-40.8187500000003	53.5813262167404	53.5813262167352	53.5813262167339	53.5813262167339	NA
520	334.656206054687	219.502690429688	22	6	519	25.95	34.7100585937403	-40.8187500000003	53.5813262167278	53.5813262167327	53.5813262167339	53.5813262167339	NA
521	336.391708984375	217.461752929688	22	6	520	26	34.7100585937596	-40.8187499999997	53.5813262167399	53.5813262167352	53.5813262167339	53.5813262167339	NA
522	338.127211914062	215.420815429688	22	6	521	26.05	34.7100585937403	-40.8187500000003	53.5813262167278	53.5813262167327	53.5813262167339	53.5813262167339	NA
523	339.86271484375	213.379877929688	22	6	522	26.1	34.7100585937596	-40.8187499999997	53.5813262167399	53.5813262167351	53.5813262167339	53.5813262167339	NA
524	341.598217773437	211.338940429688	22	6	523	26.15	34.7100585937403	-40.8187500000003	53.5813262167278	53.5813262167327	53.5813262167339	53.5813262167339	NA
525	343.333720703125	209.298002929688	22	6	524	26.2	34.7100585937596	-40.8187499999997	53.5813262167399	53.5813262167351	53.5813262167339	NA	NA
526	345.069223632812	207.257065429688	22	6	525	26.25	34.7100585937403	-40.8187500000003	53.5813262167278	53.5813262167327	53.5813262167339	NA	NA
527	346.8047265625	205.216127929688	22	6	526	26.3	34.7100585937596	-40.8187499999997	53.5813262167399	53.5813262167352	53.5813262167339	NA	NA
528	348.540229492187	203.175190429688	22	6	527	26.35	34.7100585937403	-40.8187500000003	53.5813262167278	53.5813262167327	53.5813262167339	NA	NA
529	350.275732421875	201.134252929688	22	6	528	26.4	34.7100585937596	-40.8187500000003	53.5813262167404	53.5813262167352	53.5813262167339	NA	NA
530	352.011235351562	199.093315429688	22	6	529	26.45	34.7100585937403	-40.8187499999997	53.5813262167274	53.5813262167327	NA	NA	NA
531	353.74673828125	197.052377929688	22	6	530	26.5	34.7100585937596	-40.8187500000003	53.5813262167404	53.5813262167352	NA	NA	NA
532	355.482241210937	195.011440429688	22	6	531	26.55	34.7100585937403	-40.8187499999997	53.5813262167274	53.5813262167326	NA	NA	NA
533	357.217744140625	192.970502929688	22	6	532	26.6	34.7100585937596	-40.8187500000003	53.5813262167404	NA	NA	NA	NA
534	358.953247070312	190.929565429688	22	6	533	26.65	34.7100585937403	-40.8187499999997	53.5813262167274	NA	NA	NA	NA
535	NA	NA	22	6	534	26.7	NA	NA	NA	NA	NA	NA	NA
536	NA	NA	22	6	535	26.75	NA	NA	NA	NA	NA	NA	NA
537	NA	NA	22	6	536	26.8	NA	NA	NA	NA	NA	NA	NA
538	NA	NA	22	6	537	26.85	NA	NA	NA	NA	NA	NA	NA
539	NA	NA	22	6	538	26.9	NA	NA	NA	NA	NA	NA	NA
540	NA	NA	22	6	539	26.95	NA	NA	NA	NA	NA	NA	NA
541	NA	NA	22	6	540	27	NA	NA	NA	NA	NA	NA	NA
542	NA	NA	22	6	541	27.05	NA	NA	NA	NA	NA	NA	NA
543	NA	NA	22	6	542	27.1	NA	NA	NA	NA	NA	NA	NA
544	NA	NA	22	6	543	27.15	NA	NA	NA	NA	NA	NA	NA
545	NA	NA	22	6	544	27.2	NA	NA	NA	NA	NA	NA	NA
546	NA	NA	22	6	545	27.25	NA	NA	NA	NA	NA	NA	NA
547	NA	NA	22	6	546	27.3	NA	NA	NA	NA	NA	NA	NA
548	NA	NA	22	6	547	27.35	NA	NA	NA	NA	NA	NA	NA
549	NA	NA	22	6	548	27.4	NA	NA	NA	NA	NA	NA	NA
550	NA	NA	22	6	549	27.45	NA	NA	NA	NA	NA	NA	NA
551	NA	NA	22	6	550	27.5	NA	NA	NA	NA	NA	NA	NA
552	NA	NA	22	6	551	27.55	NA	NA	NA	NA	NA	NA	NA
553	NA	NA	22	6	552	27.6	NA	NA	NA	NA	NA	NA	NA
554	NA	NA	22	6	553	27.65	NA	NA	NA	NA	NA	NA	NA
555	NA	NA	22	6	554	27.7	NA	NA	NA	NA	NA	NA	NA
556	NA	NA	22	6	555	27.75	NA	NA	NA	NA	NA	NA	NA
557	NA	NA	22	6	556	27.8	NA	NA	NA	NA	NA	NA	NA
558	NA	NA	22	6	557	27.85	NA	NA	NA	NA	NA	NA	NA
559	NA	NA	22	6	558	27.9	NA	NA	NA	NA	NA	NA	NA
560	NA	NA	22	6	559	27.95	NA	NA	NA	NA	NA	NA	NA
561	NA	NA	22	6	560	28	NA	NA	NA	NA	NA	NA	NA
562	NA	NA	22	6	561	28.05	NA	NA	NA	NA	NA	NA	NA
563	NA	NA	22	6	562	28.1	NA	NA	NA	NA	NA	NA	NA
564	NA	NA	22	6	563	28.15	NA	NA	NA	NA	NA	NA	NA
565	NA	NA	22	6	564	28.2	NA	NA	NA	NA	NA	NA	NA
566	NA	NA	22	6	565	28.25	NA	NA	NA	NA	NA	NA	NA
567	NA	NA	22	6	566	28.3	NA	NA	NA	NA	NA	NA	NA
568	NA	NA	22	6	567	28.35	NA	NA	NA	NA	NA	NA	NA
569	NA	NA	22	6	568	28.4	NA	NA	NA	NA	NA	NA	NA
570	NA	NA	22	6	569	28.45	NA	NA	NA	NA	NA	NA	NA
571	NA	NA	22	6	570	28.5	NA	NA	NA	NA	NA	NA	NA
572	NA	NA	22	6	571	28.55	NA	NA	NA	NA	NA	NA	NA
573	NA	NA	22	6	572	28.6	NA	NA	NA	NA	NA	NA	NA
574	NA	NA	22	6	573	28.65	NA	NA	NA	NA	NA	NA	NA
575	NA	NA	22	6	574	28.7	NA	NA	NA	NA	NA	NA	NA
576	NA	NA	22	6	575	28.75	NA	NA	NA	NA	NA	NA	NA
577	NA	NA	22	6	576	28.8	NA	NA	NA	NA	NA	NA	NA
578	NA	NA	22	6	577	28.85	NA	NA	NA	NA	NA	NA	NA
579	NA	NA	22	6	578	28.9	NA	NA	NA	NA	NA	NA	NA
580	NA	NA	22	6	579	28.95	NA	NA	NA	NA	NA	NA	NA
581	NA	NA	22	6	580	29	NA	NA	NA	NA	NA	NA	NA
582	NA	NA	22	6	581	29.05	NA	NA	NA	NA	NA	NA	NA
583	NA	NA	22	6	582	29.1	NA	NA	NA	NA	NA	NA	NA
584	NA	NA	22	6	583	29.15	NA	NA	NA	NA	NA	NA	NA
585	NA	NA	22	6	584	29.2	NA	NA	NA	NA	NA	NA	NA
586	NA	NA	22	6	585	29.25	NA	NA	NA	NA	NA	NA	NA
587	NA	NA	22	6	586	29.3	NA	NA	NA	NA	NA	NA	NA
588	NA	NA	22	6	587	29.35	NA	NA	NA	NA	NA	NA	NA
589	NA	NA	22	6	588	29.4	NA	NA	NA	NA	NA	NA	NA
590	NA	NA	22	6	589	29.45	NA	NA	NA	NA	NA	NA	NA
591	NA	NA	22	6	590	29.5	NA	NA	NA	NA	NA	NA	NA
592	NA	NA	22	6	591	29.55	NA	NA	NA	NA	NA	NA	NA
593	NA	NA	22	6	592	29.6	NA	NA	NA	NA	NA	NA	NA
594	NA	NA	22	6	593	29.65	NA	NA	NA	NA	NA	NA	NA
595	NA	NA	22	6	594	29.7	NA	NA	NA	NA	NA	NA	NA
596	NA	NA	22	6	595	29.75	NA	NA	NA	NA	NA	NA	NA
597	NA	NA	22	6	596	29.8	NA	NA	NA	NA	NA	NA	NA
598	NA	NA	22	6	597	29.85	NA	NA	NA	NA	NA	NA	NA
599	NA	NA	22	6	598	29.9	NA	NA	NA	NA	NA	NA	NA
600	NA	NA	22	6	599	29.95	NA	NA	NA	NA	NA	NA	NA
601	NA	NA	22	6	600	30	NA	NA	NA	NA	NA	NA	NA
