# Supplementary material for: An automated feeding system for the African killifish reveals the impact of diet on lifespan and allows scalable assessment of associative learning
Source: eLife. 2022 Nov 10;11:e69008. doi: 10.7554/eLife.69008 (PMC9788828; doi:10.7554/eLife.69008)
Supplement: Figure 6—source data 3. [file elife-69008-fig6-data3.zip › Filtered and Interpolated Trajectories with Kinematics/t2_REC0016 DLC_likelihood-euclidean-filtered_splines-interpolated_kinematics_02_resnet50_TrainAllTheThingsJun28shuffle1_1030000.csv]

	x2	y2	fishnum	recording_num	bodyparts_coords	seconds	velocity_x	velocity_y	velocity_xy	velocity_xy_5frame	velocity_xy_10frame	velocity_xy_20frame	velocity_xy_40frame
1	139.6712	96.45722	2	16	0	0	0	0	0	NA	NA	NA	NA
2	136.5663	92.3581	2	16	1	0.05	-62.0979999999997	-81.9824000000003	102.845882337408	NA	NA	NA	NA
3	133.592889434135	89.0851065721706	2	16	2	0.1	-59.4682113173002	-65.4598685565878	88.4390329477026	66.2828191917311	NA	NA	NA
4	130.758091691743	86.5849206520718	2	16	3	0.15	-56.69595484784	-50.003718401976	75.5963170407952	77.375392706902	NA	NA	NA
5	128.069359031472	84.8011205222367	2	16	4	0.2	-53.77465320542	-35.676002596702	64.5328636327498	66.5285602163863	56.3055769980305	NA	NA
6	125.534143711969	83.6772844651985	2	16	5	0.25	-50.7043063900602	-22.4767211407641	55.4628675758545	57.6647015820867	60.5528413579529	NA	NA
7	123.159897991879	83.1569907634903	2	16	6	0.3	-47.4849144017998	-10.405874034164	48.6117198848296	50.9249646338005	54.6731340270656	NA	NA
8	120.95407412985	83.1838176996452	2	16	7	0.35	-44.1164772405801	0.53653872309809	44.1197397762046	46.3283348043299	50.4069097902159	NA	NA
9	118.924124384528	83.7013435561963	2	16	8	0.4	-40.59899490644	10.3505171310221	41.8976322993641	43.7302900090038	47.5773618873133	NA	NA
10	117.077501014561	84.6531466156769	2	16	9	0.45	-36.9324673993401	19.0360611896119	41.5497144853965	42.8177078377448	45.9629060608026	51.3848070454322	NA
11	115.421656278595	85.9828051606201	2	16	10	0.5	-33.11689471932	26.593170898864	42.4726435992241	43.1491179983451	45.3064361127517	53.4962286370715	NA
12	113.964042435276	87.6338974735589	2	16	11	0.55	-29.1522768663799	33.021846258776	44.0488090285346	44.229759140826	45.3210110580275	50.3486510072818	NA
13	112.712111743252	89.5500018370265	2	16	12	0.6	-25.0386138404801	38.3220872693519	45.7767905792062	45.5974773172753	45.7039247604226	47.8377341050583	NA
14	111.673316461169	91.6746965335561	2	16	13	0.65	-20.77590564166	42.493893930592	47.3008380117685	46.8825822164997	46.1650786396039	45.9737198921515	NA
15	110.855108847674	93.9515598456808	2	16	14	0.7	-16.3641522698998	45.5372662424941	48.3883053676429	47.8243142783103	46.4640370928339	44.7563160911164	NA
16	110.264941161414	96.3241700559337	2	16	15	0.75	-11.8033537252001	47.452204205058	48.8981680953461	48.2587315225001	46.4396159161901	44.1544471959787	NA
17	109.910265661035	98.7361054468481	2	16	16	0.8	-7.09351000758005	48.2387078182879	48.7574693375875	48.1003981383818	46.0241679874981	44.1046270849137	NA
18	109.798534605184	101.130944300957	2	16	17	0.85	-2.23462111701991	47.8967770821779	47.9488768001554	47.3305968683925	45.2685584199007	44.5191181439369	NA
19	109.937200252509	103.452264900793	2	16	18	0.9	2.77331294649997	46.42641199672	46.5091710911774	45.9966496158805	44.3700778969898	45.3023390987541	NA
20	110.333714861655	105.643645528891	2	16	19	0.95	7.93029218291991	43.8276125619601	44.5392990176963	44.2240216966859	43.5497261214303	46.3702723284645	60.3869740265295
21	110.99553069127	107.648664467782	2	16	20	1	13.2363165923002	40.10037877782	42.2284318327858	42.2783853173014	43.0024582792057	47.6637751883804	63.4258573257247
22	111.9301	109.4109	2	16	21	1.05	18.6913861745998	35.24471064436	39.8943297416147	40.6397576555977	42.8882431117999	49.1512832000095	63.6785169400275
23	113.143455585653	110.887322033153	2	16	22	1.1	24.2671117130601	29.52844066306	38.2206949032326	39.7688553744681	43.3343115274513	50.8243392578966	63.0737930898746
24	114.635952402677	112.088466975147	2	16	23	1.15	29.8499363404801	24.02289883988	38.3160327826593	40.0082669425309	44.4395995579044	52.6912210138634	62.5424537506401
25	116.406525944683	113.038262858962	2	16	24	1.2	35.4114708401198	18.9959176763	40.1847876120482	41.5524645269139	46.276507564095	54.7714191017606	61.9255632475038
26	118.454111705282	113.76063771758	2	16	25	1.25	40.9517152119801	14.4474971723599	43.4254896730995	44.3902377376012	48.8879344605707	57.0915084328278	62.4776197290056
27	120.777645178081	114.279519583981	2	16	26	1.3	46.47066945598	10.3776373280201	47.6153176635299	48.239441460211	52.278398412521	59.6820769071657	64.6934950187079
28	123.376061856693	114.618836491146	2	16	27	1.35	51.9683335722399	6.78633814329999	52.4095609566691	52.7841597537219	56.3801200958925	62.5751943400699	65.5512688868422
29	126.248297234725	114.802516472055	2	16	28	1.4	57.44470756064	3.67359961818011	57.5620513957082	57.7676019786105	61.0123641307371	65.8018992944712	66.7734727002184
30	129.39328680579	114.854487559689	2	16	29	1.45	62.8997914213002	1.03942175268003	62.9083790796029	63.0043322981281	65.9931120820908	69.3891410076268	68.7096017361658
31	132.809966063495	114.798677787028	2	16	30	1.5	68.3335851541	-1.11619545322014	68.3427007975425	68.3700024541838	71.1805585864498	73.3554860143778	72.3907361817169
32	136.497270501452	114.659015187055	2	16	31	1.55	73.7460887591396	-2.79325199945987	73.7989692611177	73.7852868012632	76.4759107025315	77.0083828727733	75.7333973326832
33	140.454135613269	114.459427792748	2	16	32	1.6	79.1373022363399	-3.99174788614005	79.2379117369477	79.2020644104596	81.8160771526885	78.3098520746909	78.5787173542072
34	144.679496892558	114.22384363709	2	16	33	1.65	84.5072255857804	-4.71168311316006	84.6384731311051	84.5935151942891	87.164199031038	79.1111876091287	81.2612900549906
35	149.172289832928	113.97619075306	2	16	34	1.7	89.8558588073996	-4.95305768060007	89.9922671255852	89.947489106935	92.5017744511586	79.0948104038911	84.2067047074356
36	153.931449927988	113.740397173639	2	16	35	1.75	95.1832019012005	-4.71587158841999	95.29995471669	95.2621518511932	97.823037568185	80.8007922620325	87.8619396551747
37	158.955912671349	113.540390931809	2	16	36	1.8	100.48925486722	-4.00012483659992	100.568838824347	100.543111260813	101.738367333026	85.282362952502	91.9787275229033
38	164.244613556621	113.400100060549	2	16	37	1.85	105.77401770544	-2.80581742520013	105.811225458239	105.801484491858	100.239584053489	86.5834196297475	96.7247035094771
39	169.796488077414	113.34345259284	2	16	38	1.9	111.03749041586	-1.13294935417997	111.043270179203	111.052559942081	97.2100110875203	88.2446063016827	102.223797051449
40	175.610471727337	113.394376561664	2	16	39	1.95	116.27967299846	1.01847937648017	116.284133280809	113.529245559116	92.1965087256915	91.0489311438672	108.348765260411
41	181.6855	113.5768	2	16	40	2	121.50056545326	3.64846876672004	121.555331967806	105.217016255785	90.4210259376152	97.1176971750534	114.915441929371
42	187.33	113.7643	2	16	41	2.05	112.89	3.75	112.952266909523	93.8769109142278	94.0888152024725	102.315511465357	121.73423280518
43	190.5356	113.5538	2	16	42	2.1	64.1119999999995	-4.21000000000021	64.2500789415853	78.5915329595254	91.3507621068065	106.333095450518	128.602167805861
44	193.2525	113.5179	2	16	43	2.15	54.3380000000002	-0.717999999999961	54.342743471415	69.7894919331496	89.3250135723274	109.831359096118	135.29424169076
45	195.2336	113.3017	2	16	44	2.2	39.622	-4.32400000000001	39.8572435072973	74.6483848458291	89.5960878365758	113.641990313111	141.594386204832
46	198.8831	111.9924	2	16	45	2.25	72.9900000000004	-26.1859999999999	77.5451268359272	77.4845079578277	96.4123567819218	118.632370877522	147.311740684909
47	205.684	112.9086	2	16	46	2.3	136.018	18.3240000000001	137.24673147292	84.773116230427	102.892655597688	124.275378138641	151.48093075584
48	209.5176	112.0828	2	16	47	2.35	76.6719999999998	-16.516	78.4306945015787	100.600642713626	112.426606847546	130.874212678884	151.806579090706
49	213.3945	109.7217	2	16	48	2.4	77.5380000000001	-47.2220000000002	90.7857848344113	123.035221630694	122.452707104715	138.645694808428	150.770919031828
50	219.3375	109.4385	2	16	49	2.45	118.86	-5.66399999999987	118.994875923294	131.136926349547	135.08747190053	147.308389513195	150.355978971475
51	228.4807	106.9118	2	16	50	2.5	182.864	-50.5340000000001	189.718021421266	147.368705737265	146.843715817428	156.475397844364	148.889664258537
52	236.7383	103.6248	2	16	51	2.55	165.152	-65.7400000000001	177.755255067185	160.132297979003	154.461941074809	166.460082737588	147.997005299661
53	243.6133	99.57431	2	16	52	2.6	137.5	-81.0097999999999	159.589591440169	169.574301087433	170.397663250962	178.894483537031	146.199661456086
54	250.3205	95.73123	2	16	53	2.65	134.144	-76.8616	154.603746043102	170.652210004162	187.966376044528	191.477295772392	145.036426069723
55	257.0974	90.92147	2	16	54	2.7	135.538	-96.1951999999999	166.204891465444	177.786955800072	205.020691189814	204.093962005773	144.20463380156
56	266.1436	87.26994	2	16	55	2.75	180.924	-73.0305999999999	195.107566004909	193.426620764659	216.538438906805	213.822689107786	142.45606388323
57	276.703731877947	85.7325907233485	2	16	56	2.8	211.20263755894	-30.7469855330302	213.428984046735	215.800454110052	230.027509877487	217.679498559179	140.157930045279
58	288.5849	85.29035	2	16	57	2.85	237.62336244106	-8.84481446696981	237.787916263107	240.467081292195	245.362360226515	217.029738551665	137.979410798507
59	301.8986693709	84.7774384687463	2	16	58	2.9	266.275387418	-10.2582306250741	266.472912770066	262.424667809449	260.501884440069	213.297231761973	136.050488831198
60	316.349768767499	83.9134943317758	2	16	59	2.95	289.02198793198	-17.2788827394101	289.538027376156	282.268063954903	273.100452111017	209.663026799082	133.717705968537
61	331.541217909676	82.6395101821259	2	16	60	3	303.82898284354	-25.4796829929978	304.89549859118	297.29809968837	280.801662398145	200.661631342021	130.997364328941
62	347.076036517311	80.8964786128343	2	16	61	3.05	310.696372152701	-34.8606313858321	312.645964774005	305.203314770086	280.897056043548	193.678499133965	129.530531685284
63	362.557244310281	78.6253922169384	2	16	62	3.1	309.6241558594	-45.4217279179181	312.938094930444	305.733822929839	263.661813852368	186.066227461653	129.847133329684
64	377.587861008467	75.7672435874756	2	16	63	3.15	300.612333963719	-57.1629725892558	305.998988178645	299.178656986841	238.628087479417	180.241493043329	129.101731273072
65	391.770906331747	72.2630253174837	2	16	64	3.2	283.660906465601	-70.0843653998382	292.190568174923	279.526048132194	214.30536240835	174.767277290009	133.364266269728
66	404.7094	68.05373	2	16	65	3.25	258.76987336506	-84.1859063496739	272.119668876186	230.025528016367	184.784823777237	166.279756888939	132.266356727445
67	414.7949	64.42292	2	16	66	3.3	201.709999999999	-72.6161999999999	214.382920500771	172.052860188749	157.329488390442	156.040481951916	130.583587584124
68	418.0117	65.02017	2	16	67	3.35	64.3360000000007	11.9449999999998	65.4354943513082	122.87690188686	126.770094696792	145.084608918129	131.700054752787
69	418.8011	65.18674	2	16	68	3.4	15.788	3.33140000000014	16.1356490405562	70.3909905676333	99.9811016465893	133.455282853969	130.259756266024
70	421.0906	65.53302	2	16	69	3.45	45.7899999999995	6.92559999999986	46.3107766654798	35.1329286486899	76.4341024690016	120.127022423879	129.548239795106
71	421.4886	65.25672	2	16	70	3.5	7.96000000000049	-5.52599999999984	9.69011228005156	23.5146613772169	51.7578513797326	105.519330813518	127.838053536161
72	423.3493	65.66343	2	16	71	3.55	37.2140000000002	8.13420000000008	38.0926109060539	27.9093431044298	31.1839078602843	92.6009806329795	125.234471302613
73	423.2771	66.02347	2	16	72	3.6	-1.44400000000019	7.20079999999996	7.34415799394321	29.991303051143	26.5074039838906	80.7997831223373	121.914641980873
74	424.9764	65.16142	2	16	73	3.65	33.9859999999999	-17.2409999999999	38.1090576766205	33.124712191832	28.2824782285198	66.7261667737521	119.853368965349
75	422.3426	66.21316	2	16	74	3.7	-52.6760000000002	21.0347999999999	56.720576399046	27.2348870718786	25.9486824394087	62.6345705336833	116.634045147082
76	423.2471	65.32471	2	16	75	3.75	18.0899999999997	-17.7690000000001	25.3571579834964	29.5001465905642	26.253837849799	50.7100243471037	112.882184016283
77	423.6479	65.48637	2	16	76	3.8	8.01600000000008	3.23319999999995	8.6434853062871	28.6556133526099	27.8724728755171	43.48767660907	108.795614789731
78	423.2965	64.62151	2	16	77	3.85	-7.02800000000025	-17.2971999999999	18.6704555873712	21.9060618276745	34.8294715478828	46.3703709539096	106.586656766593
79	421.9604	65.66341	2	16	78	3.9	-26.7219999999998	20.838	33.8863914868489	19.382963507766	33.4712319009148	47.2222807700753	100.932686478271
80	423.0997	65.51722	2	16	79	3.95	22.7859999999998	-2.92380000000009	22.9728187743688	28.5100586791556	48.835038598365	49.4334527911307	94.4623433335383
81	422.4682	65.60138	2	16	80	4	-12.6299999999992	1.68320000000023	12.7416663839539	40.1587965052014	49.6621973144747	55.0144757303017	87.3674612152957
82	425.0778	64.85606	2	16	81	4.05	52.192	-14.9064000000001	54.2789611632353	38.2868504492197	55.7914453578557	56.7904434712606	80.9949566032256
83	428.858	64.14927	2	16	82	4.1	75.6039999999996	-14.1358	76.9141447176001	75.7640153690556	66.2333379239286	57.763056500093	73.5167242907953
84	427.8305	63.47984	2	16	83	4.15	-20.5500000000006	-13.3886	24.5266612069402	79.9414311211834	66.1620833116308	59.4652448873695	67.1837396280531
85	417.3299	64.08341	2	16	84	4.2	-210.011999999999	12.0714	210.358643373548	83.0728320365558	72.9182231428526	58.5008130041542	61.0635941917337
86	416.2314	65.35641	2	16	85	4.25	-21.97	25.4599999999999	33.6287451445931	92.3078793426557	83.7751136108045	59.4846111436265	54.9231235117779
87	415.6463	68.80391	2	16	86	4.3	-11.7020000000002	68.9500000000001	69.935965740097	94.037316174042	85.7084140670041	61.5507476275458	50.2611980644554
88	421.7769	69.34542	2	16	87	4.35	122.612	10.8302	123.0893812481	70.0724309166497	80.6966414523032	68.0887046150575	49.4515420737531
89	423.154949355981	70.2685884640658	2	16	88	4.4	27.5609871196195	18.4633692813159	33.1738453638717	87.6087961004256	85.4592578738242	68.410090102573	49.4957790311962
90	419.041500886548	72.1582055808444	2	16	89	4.45	-82.2689693886593	37.7923423355719	90.5342170865868	88.3439960974525	68.1665874099433	68.7976642431973	48.8579533503614
91	413.306551973841	74.1332999072008	2	16	90	4.5	-114.69897825414	39.501886527128	121.310571063473	69.0854035619507	69.3070249727782	69.2155916170734	49.0070346745383
92	409.8201	75.3129	2	16	91	4.55	-69.7290394768197	23.5920018559841	73.6119657252314	76.8811995736063	67.310049897236	69.3889325734718	48.354679572743
93	411.14439421631	75.1095162514512	2	16	92	4.6	26.4858843261993	-4.06767497097604	26.796418570591	66.2607439032369	69.9440713061863	66.2336654592533	49.0544329260283
94	414.610691350639	74.109586395141	2	16	93	4.65	69.3259426865802	-19.9985971262041	72.1528254221498	51.0052538451309	70.6580968935152	67.6413124823542	49.6626444737604
95	416.2425	73.19303	2	16	94	4.7	32.6361729872201	-18.33112790282	37.4319387347396	46.2761036970195	64.677105343542	59.4926178497841	48.5103893221366
96	414.066842982422	72.6129684013404	2	16	95	4.75	-43.5131403515607	-11.6012319731919	45.0331207729425	70.802739050422	54.6560696233422	59.1362226764521	48.7573869869729
97	414.1248	70.11533	2	16	96	4.8	1.15914035156038	-49.9527680268079	49.9662149846744	64.4349942134241	53.0694510799394	57.0347195198409	48.8547207374745
98	420.0877	65.61346	2	16	97	4.85	119.258	-90.0373999999999	149.429595337604	63.093466783847	51.7706894662034	52.5327131935966	49.4069974717704
99	422.1033	65.63404	2	16	98	4.9	40.3120000000001	0.411599999999908	40.3141012371603	58.3068854015536	49.8233670908842	51.769277292317	49.3577147191257
100	421.1252	64.44944	2	16	99	4.95	-19.5619999999997	-23.6920000000001	30.7243015868545	59.8627984628594	50.8186482896249	48.2824539095921	49.5950725484939
101	420.3376	63.74749	2	16	100	5	-15.752	-14.0389999999999	21.1002138614753	32.7386398819849	48.965420380126	42.9995936187749	49.8424894983357
102	423.0737	64.66955	2	16	101	5.05	54.7219999999993	18.4412	57.7457802912033	35.2117399683443	46.7593891424457	39.9189156742254	49.1355681429091
103	423.5435	65.17551	2	16	102	5.1	9.39600000000041	10.1192	13.8088024332311	38.5438297954027	35.121355081007	40.3458093519637	47.5380503063166
104	423.5127	62.54171	2	16	103	5.15	-0.615999999999985	-52.676	52.6796016689572	39.6239553586985	32.8804576911188	39.8600440601513	47.8823115569182
105	421.1487	62.69916	2	16	104	5.2	-47.2799999999995	3.14899999999994	47.3847507221464	33.6559798220321	31.8878024756423	38.5199656401191	43.0529854526791
106	420.6369	63.92137	2	16	105	5.25	-10.2359999999999	24.4442000000001	26.5008416779543	37.504070280029	31.3431176142076	38.0301628303194	42.9538874565308
107	420.7839	62.53384	2	16	106	5.3	2.93999999999983	-27.7506000000001	27.9059026078714	30.5491754138934	26.7683802685115	36.1586938474031	41.9031135560672
108	421.0103	64.17072	2	16	107	5.35	4.52799999999911	32.7376000000001	33.0492547232158	25.231775155882	28.9209292377239	30.7252903284833	39.6503046855673
109	420.1787	63.83917	2	16	108	5.4	-16.6319999999996	-6.631	17.905127338279	23.0622798697167	29.8967210294185	30.3053393356785	39.3763248084578
110	419.1469	63.96861	2	16	109	5.45	-20.6359999999995	2.58879999999991	20.7977494320895	19.8807807149908	26.2212829906133	30.3924808537905	38.7843425168017
111	419.7433	63.46178	2	16	110	5.5	11.9279999999992	-10.1366	15.6533652471276	20.3377881954189	27.0949052805127	30.4693873795981	37.1160549157576
112	419.3329	63.0242	2	16	111	5.55	-8.20799999999963	-8.75159999999994	11.9984068342423	29.2442666449436	25.5579985523605	28.8822037123464	38.2196534635461
113	418.7452	64.6903	2	16	112	5.6	-11.7539999999997	33.3219999999999	35.3342921253558	27.2107908253446	26.3292255759595	28.8424351533798	39.0413080632326
114	419.9477	61.80931	2	16	113	5.65	24.0499999999997	-57.6197999999998	62.4375195859025	31.1275306913087	27.7302209802381	28.1233106314822	37.8134052956297
115	419.8084	62.32225	2	16	114	5.7	-2.78599999999983	10.2587999999999	10.6303703340945	31.2352163897301	28.8971592319387	26.6133530555741	39.4613659838439
116	418.215	63.07405	2	16	115	5.75	-31.8680000000006	15.0360000000001	35.2370645769485	32.3206629565002	29.5956571449886	26.7715522366094	39.8247862670542
117	418.0532	63.67965	2	16	116	5.8	-3.23599999999942	12.1120000000001	12.5368353263492	26.2161753155327	30.9960271561813	26.7715075922935	40.6227533216291
118	418.4425	61.6791	2	16	117	5.85	7.78599999999983	-40.0110000000001	40.7615249592064	30.5835276385329	28.7639410690357	26.767896177538	37.6643916038845
119	417.2015	62.68227	2	16	118	5.9	-24.8199999999997	20.0634000000001	31.9150813810648	28.0637835986685	26.349900233546	26.9833723245985	38.6928480750534
120	418.4153	61.60432	2	16	119	5.95	24.2759999999998	-21.559	32.4671319490957	30.7568379226324	27.005423120535	29.2862311240113	38.5990971399319
121	417.8229	60.6398	2	16	120	6	-11.848	-19.2904	22.6383443776262	25.2072191815712	26.4481991927061	31.2325162127403	38.9948028752174
122	417.548	61.91051	2	16	121	6.05	-5.49800000000005	25.4142	26.0021069461688	26.4836251515593	27.9850166322266	36.5203912528668	38.2504226988702
123	417.8436	62.49016	2	16	122	6.1	5.91199999999958	11.593	13.0134312539005	23.427318602537	27.2065667791165	37.7368067745016	38.5346514905385
124	416.6641	60.9817	2	16	123	6.15	-23.5899999999992	-30.1692000000001	38.297111231005	24.8326147867438	26.2365236689589	35.7667665311081	39.0583734613127
125	416.8734	60.1483	2	16	124	6.2	4.18599999999969	-16.6679999999999	17.1855992039846	25.2131953418208	29.6753030160839	40.4027663275688	38.9836344223708
126	415.4101	59.9059	2	16	125	6.25	-29.2660000000001	-4.84799999999993	29.6648252986598	29.2059143766618	32.869375280492	41.6194097037891	38.952648003008
127	414.549	58.80807	2	16	126	6.3	-17.2220000000004	-21.9566	27.9050097215539	25.9894221863586	42.0447553495524	45.0868127958552	39.8145376027032
128	415.8776	57.83158	2	16	127	6.35	26.5719999999999	-19.5298	32.9770264281059	35.9232874296308	46.7096724799675	44.6034928792857	40.1701539561472
129	415.3895	58.82932	2	16	128	6.4	-9.76199999999949	19.9548	22.2146502794888	40.9061357742403	45.1836328286702	47.0803568144283	41.5094492294239
130	417.5934	56.316	2	16	129	6.45	44.0779999999995	-50.2664	66.8549254203455	58.876315357284	53.8001095346026	46.8057134260732	42.7258590626637
131	419.8431	54.77132	2	16	130	6.5	44.9940000000004	-30.8936	54.5790670217074	64.2134305832731	56.7906202148721	47.5202183708367	43.1884654057576
132	425.3904	52.7981	2	16	131	6.55	110.946	-39.4644000000001	117.755907636772	64.3778434709818	62.1886089594838	47.618641685394	44.1247494370012
133	428.1714	51.7187	2	16	132	6.6	55.6200000000001	-21.588	59.6626025580515	71.6769316395744	62.000418979455	48.2268678276971	44.6303486828277
134	429.2144	52.20745	2	16	133	6.65	20.8600000000001	9.77500000000006	23.0367147180323	72.6751046555039	67.9241899598977	49.9934362911432	43.8158553609888
135	433.8294	49.88258	2	16	134	6.7	92.3000000000002	-46.4974000000001	103.350366263309	65.5009025616836	63.9361238360625	51.3539157891674	44.3627705366043
136	430.8521	49.79816	2	16	135	6.75	-59.5460000000003	-1.68839999999989	59.5699321013549	59.7874073756368	62.1710614611813	51.1337437694067	44.0354683150681
137	427.0276	51.25968	2	16	136	6.8	-76.49	29.2304	81.8848971676707	71.4705364488136	53.1925280212356	52.8575676131129	44.4573972089542
138	425.659	51.99738	2	16	137	6.85	-27.3720000000003	14.7539999999999	31.0951266278176	56.1953160325506	49.7440631754268	53.5724117347565	44.5349252938279
139	421.9854	53.75547	2	16	138	6.9	-73.4719999999993	35.1618000000001	81.4523600839159	51.6670182668587	54.8032397536162	56.0355261342493	44.9059124807252
140	422.1196	55.09749	2	16	139	6.95	2.68399999999929	26.8404	26.9742641819938	40.8841534807876	48.9077220437322	56.1654870013161	45.0811324600513
141	423.943893103384	55.3824978583901	2	16	140	7	36.4858620676807	5.70015716780205	36.9284432728956	39.7007189752168	45.4768673239412	55.1444145987749	44.7998334032345
142	425.334538425964	55.5307813869644	2	16	141	7.05	27.8129064515997	2.96567057148593	27.9705732373152	38.1359430584188	43.5265262667421	51.7291076211355	45.8888878812532
143	424.9948	56.74297	2	16	142	7.1	-6.7947685192803	24.243772260712	25.1779540999636	41.6201280549138	45.1444044900579	51.5238905911538	47.2944319449628
144	422.521838353815	59.4701193447037	2	16	143	7.15	-49.4592329237003	54.5429868940739	73.6284804999258	39.2867163810238	44.146862308601	51.8649441908695	47.4117692248521
145	421.0884	61.16499	2	16	144	7.2	-28.6687670763001	33.8974131059261	44.3951891644687	46.1688990526965	48.3948501665698	48.3227747456398	48.5021263903419
146	422.2971	60.7984	2	16	145	7.25	24.1740000000004	-7.33180000000004	25.2613849034454	50.5880900048991	48.1177677363684	46.451526926347	48.8848567845682
147	420.529391600832	63.3681921492269	2	16	146	7.3	-35.3541679833597	51.395842984538	62.3814865956792	50.1577815587832	50.2656872210355	43.8279816220533	48.8951732430309
148	418.2425	63.96584	2	16	147	7.35	-45.7378320166401	11.952957015462	47.2739088609761	55.1695722782257	53.3037180068807	44.46635770837	50.6823277016669
149	418.4559	60.39837	2	16	148	7.4	4.26799999999957	-71.3494	71.4769382693467	56.9488190917131	48.9266486281228	42.7314681470221	52.3254569197092
150	418.025	63.84424	2	16	149	7.45	-8.61800000000017	68.9174	69.4541427616813	54.3624753893744	47.7378274475475	43.3565514940295	51.557054253762
151	418.0268	62.13636	2	16	150	7.5	0.0360000000000582	-34.1575999999999	34.1576189708825	56.0193460088624	47.4261865287528	42.0794484356324	51.1917345052833
152	416.4818	64.06669	2	16	151	7.55	-30.8999999999992	38.6065999999998	49.4497680839853	47.6955156974624	44.1294369773645	44.1591340771125	51.6629115991564
153	419.184	63.42255	2	16	152	7.6	54.0440000000001	-12.8827999999999	55.5582619584163	40.3060826168692	43.7883109266821	46.3619960622285	52.233296472158
154	419.8781	64.74427	2	16	153	7.65	13.8819999999998	26.4344	29.8577867123468	37.9035539657924	41.3160739854432	44.8301021585611	53.1580675969785
155	419.0919	63.32172	2	16	154	7.7	-15.7240000000002	-28.451	32.5069773587149	33.8963985653547	38.3182528214892	45.6503369915165	52.9970726277653
156	418.3687	64.16016	2	16	155	7.75	-14.4640000000004	16.7688000000001	22.1449757154984	31.5572758445018	36.0411291348963	46.6359697997297	53.0153606094133
157	419.7164	63.57138	2	16	156	7.8	26.9540000000006	-11.7756000000001	29.4139910817971	34.936632273424	38.0525809331895	44.9327788729489	52.2250626052354
158	421.8494	63.06134	2	16	157	7.85	42.6599999999996	-10.2007999999999	43.8626483541517	36.3304230261092	39.4202741175763	47.7922436685774	52.4760170639129
159	420.8639	65.18119	2	16	158	7.9	-19.71	42.397	46.7545688569577	34.1787043040002	40.7335556889993	48.615387705169	50.9080116692819
160	422.8369	65.23726	2	16	159	7.95	39.4600000000003	1.12140000000011	39.475931122141	42.2087633010242	43.5628465354855	46.9486215062078	51.1130166879566
161	422.3709	65.56432	2	16	160	8	-9.32000000000016	6.54119999999978	11.3863821049533	47.2832723906508	45.8457530707066	47.2390544117917	52.0316930908518
162	425.8454	65.40362	2	16	161	8.05	69.4899999999996	-3.21399999999983	69.5642860669175	46.5304791045747	45.7361207685332	51.5967155771773	54.2223985473975
163	422.3894	65.60323	2	16	162	8.1	-69.1199999999992	3.99219999999985	69.2351938022845	50.7952700448618	51.7961764104728	52.9427023531623	56.449114354486
164	423.5316	67.42418	2	16	163	8.15	22.8440000000001	36.4190000000002	42.9906024265771	57.512801837413	55.9147014248948	54.4511910030875	56.1755972796073
165	426.2479	66.05916	2	16	164	8.2	54.3259999999998	-27.3004	60.7998858235768	49.2634782360422	55.5789901909265	57.6713705098907	56.5710732033979
166	427.1509	68.11859	2	16	165	8.25	18.0599999999993	41.1885999999998	44.9740410677088	56.3090804302947	58.4369796886872	59.5791942924796	56.5536787593541
167	425.8412	68.65656	2	16	166	8.3	-26.1939999999993	10.7594	28.3176680600639	65.298923745215	65.1408502211651	60.6221435884175	56.9068488039495
168	425.1275	73.83073	2	16	167	8.35	-14.2740000000003	103.4834	104.463204773547	60.3627103369911	66.4651305887483	60.4856764194557	56.6408565573228
169	429.0976	75.72066	2	16	168	8.4	79.402	37.7985999999999	87.9398190011783	59.3611575399614	68.1688263171757	59.0845551915417	55.5341150454392
170	427.2917	75.73282	2	16	169	8.45	-36.1180000000002	0.243200000000172	36.1188187824576	81.018222206288	71.7798944842959	58.8694818818837	55.3955837705212
171	428.5882	77.25346	2	16	170	8.5	25.9299999999996	30.4128	39.9662770825602	76.6211807472018	73.3126355142526	61.9839377460712	54.9709413104538
172	426.5193	83.76273	2	16	171	8.55	-41.3779999999997	130.1854	136.602991391697	71.0387288891365	75.5081664083018	64.2856630176824	55.0206773573179
173	430.4612	84.97433	2	16	172	8.6	78.8380000000006	24.2319999999998	82.4779974781159	83.1970786316006	69.1751764284386	66.5362326467435	53.8796385094702
174	433.1276	83.59644	2	16	173	8.65	53.3279999999991	-27.5577999999999	60.0275597108519	87.2641134885439	62.2544089581887	67.5210924006536	54.7242744722909
175	428.4396	84.82192	2	16	174	8.7	-93.7599999999998	24.5096000000001	96.9105674947782	69.9981106103156	62.1599735728409	67.4918094152794	56.2119910659955
176	425.9009	83.19537	2	16	175	8.75	-50.7740000000001	-32.5310000000002	60.3014513672766	61.7291721096755	65.5308958034553	66.4713877189786	57.5555663401062
177	423.650679725199	82.0751292865279	2	16	176	8.8	-45.0044054960199	-22.404814269442	50.2729770005555	53.4700890272408	63.4304758141998	68.8809187349502	57.49008478911
178	421.604834781996	82.2858196132379	2	16	177	8.85	-40.9168988640602	4.21380653420016	41.1333049749153	41.1228685140812	66.6073347047388	65.4894694460681	56.9965008922474
179	421.2338	83.1458	2	16	178	8.9	-7.42069563992004	17.1996077352418	18.7321442986786	43.7976781183667	66.8733584841314	62.4528423857093	57.1014766160944
180	422.9882	83.26904	2	16	179	8.95	35.0880000000006	2.4648000000002	35.17446492898	56.8628410180839	63.2037243462629	63.8425460348347	57.7403813367893
181	423.996066504101	79.7258206820141	2	16	180	9	20.1573300820201	-70.864386359718	73.6754993887038	71.4854972998022	59.6301399237046	62.7028282091158	59.1965406160572
182	423.392212772	73.9775111774395	2	16	181	9.05	-12.0770746420203	-114.966190091492	115.598791499142	80.2766279410221	62.2536710615986	58.4446391374586	59.697143927932
183	421.0681	68.75935	2	16	182	9.1	-46.4822554399996	-104.36322354879	114.246586383507	85.2845801784446	61.8037624636977	54.8165746657781	61.7161632009312
184	418.8816	66.51355	2	16	183	9.15	-43.7300000000005	-44.9160000000001	62.687797504778	75.4626017290426	62.65127581323	54.9973579414942	62.9811174621567
185	421.7861	67.30618	2	16	184	9.2	58.0899999999997	15.8526000000001	60.2142261160929	67.6445011051133	65.5251184968284	54.7526116221004	64.0882258851969
186	423.009	67.19134	2	16	185	9.25	24.4580000000008	-2.29680000000002	24.5656071416938	52.1220276275931	59.8747606147764	55.5319383877327	65.4091185001995
187	426.6972	66.17597	2	16	186	9.3	73.7639999999999	-20.3073999999998	76.508288379495	45.0259236854379	53.4588024607174	54.3580259898024	66.6605787984706
188	425.0541	66.98553	2	16	187	9.35	-32.8620000000001	16.1911999999998	36.634218995906	45.7656568152122	43.0258146268174	53.5073253650391	65.5580827033625
189	424.0971	67.95235	2	16	188	9.4	-19.1399999999999	19.3364	27.207277794002	44.2869195005102	43.121357398857	55.1183980406471	64.4595307230893
190	420.9905	68.70147	2	16	189	9.45	-62.1320000000003	14.9824000000001	63.9128917649643	39.2731038163215	46.3014988979379	56.611280791695	64.3040027851046
191	421.6938	69.19397	2	16	190	9.5	14.0660000000003	9.84999999999985	17.1719205681835	33.9296016260417	51.4337368517608	56.4091434860432	63.8057212707478
192	423.6271	67.4977	2	16	191	9.55	38.6659999999995	-33.9254	51.4392099585516	41.2167911122761	46.4623809180061	55.1086248381815	60.8586397204239
193	423.5016	67.01801	2	16	192	9.6	-2.50999999999976	-9.59379999999982	9.91670804450728	46.8373409806635	45.2108882663805	56.8960937551189	59.4299243853395
194	420.323092983738	67.1704679949646	2	16	193	9.65	-63.5701403252403	3.04915989929185	63.6432252251738	58.5805542030114	47.5855202680642	58.4411425236598	58.7894908325884
195	415.725899078388	67.3521372477244	2	16	194	9.7	-91.9438781069994	3.63338505519607	92.0156411069014	53.6516580196908	47.6974430865616	60.6846423551145	57.4552130338378
196	411.9315	67.35353	2	16	195	9.75	-75.8879815677597	0.0278550455121263	75.8879866799231	56.4921749067192	52.94352635731	64.3468492814204	57.2473949197791
197	410.64365836803	66.9842635757974	2	16	196	9.8	-25.7568326394005	-7.38532848405214	26.7947290419485	53.9542494238522	56.7584472156456	64.440238861991	57.4781161276748
198	411.495260415558	66.1303756282637	2	16	197	9.85	17.0320409505598	-17.0777589506739	24.1192924796493	48.5575451924596	70.7663728834203	65.6266959606569	58.0990566659774
199	413.601473279071	64.6970088928313	2	16	198	9.9	42.1242572702602	-28.667334708648	50.9535978108389	47.3064985116086	73.7609276484627	66.4662190604692	59.4143699664439
200	416.077464095056	62.5893061049326	2	16	199	9.95	49.5198163196994	-42.1540557579742	65.0321199499383	59.8652364116003	75.0677858122911	64.7654595353746	60.4249323706447
201	418.0384	59.71241	2	16	200	10	39.218718098881	-57.537922098652	69.6327532756679	85.0405708601214	77.25996171108	64.9086143323797	60.5509113264108
202	420.1479	55.7608	2	16	201	10.05	42.1899999999994	-79.0321999999999	89.5884185419071	93.5676058730731	82.4180968059758	63.2726403033893	59.6782512004714
203	425.7093	50.72912	2	16	202	10.1	111.228	-100.6336	149.995964722255	101.578026432123	86.0425036549334	64.0432741049009	58.8603436309194
204	429.0359	47.43809	2	16	203	10.15	66.5320000000008	-65.8206	93.5887728755971	107.213424910551	85.3469178528743	62.5816237236825	59.3239823947332
205	433.3708	44.46902	2	16	204	10.2	86.697999999999	-59.3814	105.084222745186	104.970957200351	81.8334759841876	60.1578144455752	59.8139241784359
206	437.436975396897	41.7518369898451	2	16	205	10.25	81.323507937941	-54.343660203098	97.8097456678123	87.0444364497453	76.8737023074493	58.9628514518254	61.1318633718439
207	440.579518935291	39.4105884135186	2	16	206	10.3	62.8508707678793	-46.82497152653	78.3760799909067	77.1262298326754	69.786833391133	60.5982062655472	61.061021674894
208	442.855954595629	37.4288772708205	2	16	207	10.35	45.5287132067599	-39.6342228539621	60.3633609692247	62.0889255362526	57.3201753263814	62.6907879669157	61.8709178600354
209	444.323806358359	35.7903065615509	2	16	208	10.4	29.3570352545999	-32.771414185392	43.9977397902475	46.5339797043472	51.4023197989023	63.7103418922407	62.7762773095727
210	445.040598203928	34.4784792855098	2	16	209	10.45	14.335836911381	-26.236545520822	29.8977012630717	34.6027095819146	45.2478430788592	64.2385839495945	62.6028017678217
211	445.063854112784	33.4769984424971	2	16	210	10.5	0.465118177119166	-20.029616860254	20.0350165082851	27.5959142030174	40.6657411925707	64.6926791667783	63.4213735429928
212	444.451098065375	32.7694670323129	2	16	211	10.55	-12.2551209481799	-14.1506282036839	18.719729378744	25.6784097651292	38.7783157251185	64.2478775627613	63.2026552511026
213	443.259854042148	32.339488054757	2	16	212	10.6	-23.82488046454	-8.5995795511181	25.3293840747387	28.4067606214658	39.339072278898	60.8245935067199	63.8600542063225
214	441.547646023551	32.1706645096297	2	16	213	10.65	-34.2441603719396	-3.37647090254592	34.4102176008066	34.7975026807943	42.0737659316072	60.2068222658064	63.0748418414124
215	439.371997990032	32.2465993967307	2	16	214	10.7	-43.5129606703799	1.51869774201998	43.5394555447544	42.9539218683225	46.6436919150013	58.9432060017574	61.6017870761617
216	436.790433922038	32.5508957158602	2	16	215	10.75	-51.6312813598802	6.08592638258997	51.9887268049278	51.0822303547786	52.5116560261074	57.9168774622674	60.6976185804474
217	433.860477800016	33.0671564668181	2	16	216	10.8	-58.5991224404404	10.325215019158	59.5018253163848	58.4691220980851	58.7089217343895	57.6818044877971	61.3009334069527
218	430.639653604416	33.7789846494045	2	16	217	10.85	-64.4164839119992	14.236563651728	65.9709265070194	64.8806232085369	64.3290116870584	58.1151397594139	62.3292693367783
219	427.185485315683	34.6699832634192	2	16	218	10.9	-69.08336577466	17.819972280294	71.3446763173393	70.2258093714205	69.0113247327106	59.0863355586762	63.1009492410422
220	423.555496914266	35.7237553086624	2	16	219	10.95	-72.599768028341	21.075440904864	75.5969610970133	74.4639216004566	72.6385689246556	60.4401440002688	63.9796715110546
221	419.807212380612	36.9239037849341	2	16	220	11	-74.9656906730797	24.002969525434	78.7146576193455	77.5757930193382	75.1680137319641	61.9341327536059	65.2413261765234
222	415.99815569517	38.2540316920341	2	16	221	11.05	-76.1811337088398	26.602558142	80.6923864615653	79.553527367336	76.5852932504756	63.1326701988159	66.5377549772605
223	412.185850838386	39.6977420297626	2	16	222	11.1	-76.2460971356802	28.8742067545701	81.5302836014278	80.3965146407743	76.8912072399298	63.6768343077442	66.0173423096673
224	408.427821790709	41.2386377979194	2	16	223	11.15	-75.1605809535397	30.817915363136	81.2333480573281	80.1102180925078	76.0989051857451	63.5680599591424	64.5804420097599
225	404.781592532585	42.8603219963047	2	16	224	11.2	-72.9245851624796	32.4336839677059	79.811897464205	78.7066649004946	74.2365960855363	63.0457597067483	63.7237256997177
226	401.304687044463	44.5463976247184	2	16	225	11.25	-69.5381097624409	33.7215125682741	77.283174878013	76.2066214605214	71.3566094811044	62.4323857090695	62.6174196042601
227	398.05462930679	46.2804676829605	2	16	226	11.3	-65.0011547534598	34.6814011648419	73.6746205014992	72.6442830041542	67.5564186632424	62.0036605483582	61.1261043655485
228	395.088943300014	48.0461351708311	2	16	227	11.35	-59.3137201355194	35.313349757412	69.0300664015618	68.0766775302983	63.02465692843	61.9677507066409	61.1066133544068
229	392.465153004583	49.82700308813	2	16	228	11.4	-52.4758059086207	35.617358345978	63.4216557754923	62.6030008697009	58.1247951855742	62.4915565898437	62.1797233854982
230	390.240782400944	51.6066744346573	2	16	229	11.45	-44.4874120727798	35.593426930546	56.9738700949254	56.4061724259901	53.4529504888409	63.7207590725148	63.8620668508914
231	388.473355469544	53.3687522102131	2	16	230	11.5	-35.3485386279999	35.241555511116	49.9147915750259	49.8426923963385	49.6967576861748	65.7899731862684	65.2696265104096
232	387.220396190832	55.0968394145972	2	16	231	11.55	-25.0591855742402	34.5617440876819	42.6904782829453	43.6053073669941	47.4220278462409	68.8276323917597	66.2545704751689
233	386.539428545255	56.7745390476097	2	16	232	11.6	-13.6193529115394	33.55399266025	36.2126662533038	38.8292234473835	47.044294173352	71.2100911126146	69.8239025464806
234	386.487976513261	58.3854541090506	2	16	233	11.65	-1.02904063988035	32.218301228818	32.2347306287703	36.7905145026487	48.8842079939423	68.9540617537134	73.043816947757
235	387.123564075297	59.91318759872	2	16	234	11.7	12.7117512407199	30.554669793388	33.0934504968721	38.4378832664917	53.2049220594933	68.5042453976781	75.0456333201934
236	388.503715211811	61.3413425164177	2	16	235	11.75	27.6030227302806	28.5630983539539	39.7212468513519	44.2458959503655	60.2233368914324	67.3179617462528	76.0614199048111
237	390.685953903251	62.6535218619438	2	16	236	11.8	43.6447738287995	26.2435869105221	50.9273221021604	54.1631086208905	70.098846120277	64.5704042433	76.2816485096387
238	393.727804130063	63.8333286350982	2	16	237	11.85	60.8370045362403	23.5961354630879	65.2527296726729	67.5806206716031	79.3955252967993	64.0980869493996	75.8257064205513
239	397.686789872697	64.8643658356811	2	16	238	11.9	79.1797148526791	20.620744011658	81.8207939813951	83.6561592802162	79.7833283218525	65.2731112123202	74.7267935628077
240	402.620435111599	65.7302364634924	2	16	239	11.95	98.6729047780409	17.3174125562261	100.181010750435	101.759808974062	83.5555403065152	67.2839897015139	72.940773093823
241	408.586263827218	66.414543518332	2	16	240	12	119.316574312379	13.6861410967919	120.098939894417	114.545154643233	84.9391658063308	68.6051202672134	71.5936094240464
242	415.6418	66.90089	2	16	241	12.05	141.11072345564	9.72692963336016	141.445570571392	105.403548022815	81.7187806403592	69.3764707515218	71.0938287104478
243	422.0993	66.76296	2	16	242	12.1	129.150000000001	-2.75859999999994	129.179458018526	99.5304599414273	81.1518797254473	75.9709707852171	71.3075114665447
244	422.01081630755	64.9594912916536	2	16	243	12.15	-1.76967384900081	-36.069374166928	36.1127608793026	86.2221723324454	81.6620144306982	82.5195739363715	70.9989299356053
245	418.5666	64.13822	2	16	244	12.2	-68.8843261509999	-16.425425833072	70.8155703434991	61.6777523066559	81.3630573435344	87.0455069336385	69.971788118413
246	416.7527	66.10819	2	16	245	12.25	-36.2779999999998	39.3993999999998	53.5575018495072	47.7586048076614	76.9869036429944	89.6904541005528	68.4171767312897
247	417.5663301237	66.5712525069368	2	16	246	12.3	16.2726024740005	9.26125013873616	18.7234704424443	57.9204808385818	68.6540953827666	90.5596364709191	66.9564483427249
248	419.925394359519	64.7518115736135	2	16	247	12.35	47.181284716379	-36.3888186664661	59.5837205235538	63.1956547456415	72.5464162736348	89.6836621344618	66.0131662890115
249	422.459236415578	61.2207648534834	2	16	248	12.4	50.6768411211806	-70.6209344026018	86.9221410339044	67.7516349535434	85.2558195508905	86.9620305357716	65.4709266158194
250	423.7972	56.54901	2	16	249	12.45	26.7592716884394	-93.435097069668	97.191439878798	75.6304384588773	90.5354735607617	82.1607871151311	65.0031684941197
251	423.806	52.73215	2	16	250	12.5	0.176000000000158	-76.3372000000001	76.3374028890165	97.3342277396082	94.4417423947748	77.3972456618245	65.3388140612536
252	426.7053	52.92751	2	16	251	12.55	57.9860000000008	3.90720000000002	58.1174879691138	112.591158263199	99.4004923014791	73.3600250291358	66.9851127795586
253	433.708	48.27902	2	16	252	12.6	140.054	-92.9697999999999	168.102666927209	117.875292375882	98.2154445434763	71.4049318204748	69.8559376465404
254	439.526044277151	42.5570007301607	2	16	253	12.65	116.36088554302	-114.440385396786	163.20679365186	121.131849836006	92.262046640845	73.0437981174972	73.745019847486
255	443.123558596874	37.5312893039712	2	16	254	12.7	71.9502863944592	-100.51422852379	123.612110442211	123.170546144081	82.9585168867279	71.4393308391479	78.3709409746011
256	444.992211768371	33.294027876874	2	16	255	12.75	37.3730634299409	-84.745228541944	92.620190189638	99.0966613473443	77.8075876806546	69.5163917163266	83.4233538042834
257	445.623672600845	29.9373586043113	2	16	256	12.8	12.6292166494795	-67.133385451254	68.3109695094875	71.9329350184908	78.065954675505	69.3424924421497	88.6192967082647
258	445.5096099035	27.5534236417256	2	16	257	12.85	-2.28125394689982	-47.678699251714	47.7332429435256	48.0417413975738	70.2634473673148	67.9282456286234	93.7111197312695
259	445.14169248554	26.2343651445592	2	16	258	12.9	-7.35834835920059	-26.381169943328	27.388162007592	34.483325525303	60.8317766841039	65.6687420193186	98.4724821863169
260	445.011589156168	26.0723252682545	2	16	259	12.95	-2.60206658743982	-3.240797526094	4.15614233762605	32.9613632069291	52.3431881175341	62.7223472867256	102.687994536675
261	445.610968724587	27.159446168254	2	16	260	13	11.9875913683802	21.74241799999	24.828110828284	41.4302333872852	44.5910410378783	62.0725078552938	106.148011701296
262	447.4315	29.58787	2	16	261	13.05	36.4106255082606	48.56847663492	60.7011579176177	49.7306183497169	39.2844925828202	64.5937548075953	108.400698629772
263	450.4432	32.93669	2	16	262	13.1	60.2339999999992	66.9764	90.077593845306	56.6446348374944	37.6410467137706	63.7409045078637	109.395582984826
264	452.973378257119	35.2739550988461	2	16	263	13.15	50.6035651423804	46.7453019769221	68.8900868197506	54.6987565504537	39.0754373977922	64.9704657586005	111.931045060281
265	454.603291237825	36.3192707874918	2	16	264	13.2	32.5982596141193	20.906313772914	38.7262247765136	45.6076219587114	42.4861776867232	69.6963750155637	110.800166258997
266	455.358095089972	36.3333939267144	2	16	265	13.25	15.0960770429401	0.282462784451951	15.0987193930805	33.851860040256	46.3374280299329	77.1562535080139	110.303079193842
267	455.262945961412	35.5770813772913	2	16	266	13.3	-1.90298257119935	-15.126250988462	15.2454849589062	28.4202564458675	51.1215549396856	86.6789569456102	110.106676426605
268	454.343	34.31109	2	16	267	13.35	-18.3989192282399	-25.319827545826	31.2987842530292	28.3277205359521	57.2183616484126	97.7385773280773	109.288005385507
269	452.706458082335	33.0166231300026	2	16	268	13.4	-32.7308383533	-25.889337399948	41.7320688478082	37.9760995094122	69.1091548330972	109.982933836862	107.460481091418
270	450.7937	33.05667	2	16	269	13.45	-38.2551616467003	0.800937399947941	38.2635452269364	56.6354879206598	87.0495619135934	123.215201958219	105.256204412438
271	449.039511199665	35.6935062084106	2	16	270	13.5	-35.0837760066997	52.736724168212	63.3406142603808	80.5848632565692	109.72146597815	134.898777740767	103.949547241518
272	447.524120833363	40.9047669189838	2	16	271	13.55	-30.3078073260406	104.225214211464	108.542427015145	109.798053220327	134.0734213084	143.441372230409	102.784785631125
273	446.239118979469	48.3469271868016	2	16	272	13.6	-25.7000370778792	148.843205356356	151.045660932576	145.771403291235	157.836107942384	147.386234149177	99.9278846157137
274	445.176095716358	57.6764620669461	2	16	273	13.65	-21.2604652622201	186.59069760289	187.798018666596	181.466832446887	180.890430275932	150.818292003065	97.0906156815695
275	444.326641122406	68.5498466144993	2	16	274	13.7	-16.9890918790406	217.467690951064	218.130295581476	211.511354696141	203.944226229714	150.161001678846	95.2894091397702
276	443.682345275986	80.6235558845435	2	16	275	13.75	-12.8859169283999	241.474185400884	241.817760038642	235.087352628199	223.460127451601	151.089766671358	94.495994432464
277	443.234798255474	93.5540649321606	2	16	276	13.8	-8.95094041023981	258.610180952342	258.765038261413	251.982807331538	235.761189521132	150.87086041106	93.1779000440904
278	442.975590139244	106.997848812433	2	16	277	13.85	-5.18416232460027	268.875677605448	268.925650592867	262.117049168194	237.554106649941	150.64776514239	93.0540199534837
279	442.896311005672	120.611382580442	2	16	278	13.9	-1.58558267144031	272.27067536018	272.275292183291	265.453422456316	232.527429173034	149.252220163518	93.0419831650214
280	442.988550933133	134.05114129127	2	16	279	13.95	1.84479854922074	268.79517421656	268.801504764758	260.011024346124	213.272441444098	147.79006153815	94.5521009083299
281	443.2439	146.9736	2	16	280	14	5.10698133733968	258.4491741746	258.499626479252	240.020860671683	192.458067364567	145.826586627742	94.3933264491605
282	442.9019	158.5462	2	16	281	14.05	-6.83999999999969	231.452	231.553047710454	213.072051014529	167.66829951372	140.975816454654	93.1509960704387
283	438.771	165.9162	2	16	282	14.1	-82.6179999999999	147.4	168.974832220659	164.427833720002	143.459422342397	136.114864723564	91.7187682240352
284	432.0661	167.4431	2	16	283	14.15	-134.098	30.5379999999997	137.531243897523	119.462712272818	117.614010051104	129.210765604539	90.2641185806222
285	430.7946	167.5816	2	16	284	14.2	-25.4300000000001	2.77000000000044	25.5804182921235	75.3255746813164	91.6358968465853	120.882443263977	90.045197196946
286	429.1893	167.0738	2	16	285	14.25	-32.106	-10.1560000000001	33.6740192433276	46.8979840131106	68.1930458038833	111.835735356914	90.2038754095316
287	429.5327	167.4949	2	16	286	14.3	6.86799999999948	8.42199999999991	10.8673597529479	22.1559690876783	46.1904433881751	99.6768431425706	89.9935324306577
288	428.2918	166.9843	2	16	287	14.35	-24.8179999999991	-10.2120000000002	26.8368788796305	18.8439599731681	34.6756227971868	88.3694625788902	89.8045230862704
289	428.612	167.5967	2	16	288	14.4	6.404	12.2480000000002	13.8211692703622	16.9233793349489	25.8941020360436	76.1010324931807	89.2203436418164
290	429.0529	167.6917	2	16	289	14.45	8.81799999999998	1.89999999999998	9.02037271957205	17.0553120950338	28.4924450838551	65.8889998584411	88.9591398344602
291	428.4753	166.6358	2	16	290	14.5	-11.5520000000004	-21.1180000000002	24.0711160522319	22.453261581263	31.2134033492614	53.8878751575537	88.0893743028193
292	428.7581	166.1336	2	16	291	14.55	5.65600000000018	-10.0439999999998	11.5270235533722	29.6322349844089	31.6853867714208	42.8606199104683	85.8038398240689
293	431.3176	166.9656	2	16	292	14.6	51.1900000000003	16.6399999999999	53.8266263107769	38.1409301945421	33.2795028153837	36.0513022988937	82.4795491417408
294	433.6997	167.6761	2	16	293	14.65	47.6419999999996	14.2099999999999	49.7160362860914	45.5034273635739	34.5880549352575	29.709945158179	78.5033673252687
295	436.0032	166.5181	2	16	294	14.7	46.0699999999997	-23.1599999999997	51.5638487702379	46.3154614478079	40.1421028702969	29.9293927150462	73.9383673111585
296	434.1773	168.9539	2	16	295	14.75	-36.5179999999998	48.716	60.8836018973909	44.1057440495043	39.5827045112242	29.3179841477051	70.3248883330701
297	434.5796	169.6214	2	16	296	14.8	8.0460000000005	13.3499999999998	15.5871939745421	39.5438748861061	39.5307964327616	29.1162044502552	65.6096977587538
298	432.4407	169.6243	2	16	297	14.85	-42.7780000000007	0.0580000000002201	42.7780393192589	42.1432755460517	37.4269818006005	28.9612810301505	59.8218110755836
299	432.1444	170.9366	2	16	298	14.9	-5.92599999999948	26.2459999999999	26.9066904691006	33.6619816588745	33.5257882803143	29.1884671201147	53.2149018254362
300	431.9605	167.7138	2	16	299	14.95	-3.67799999999988	-64.4560000000001	64.5608520699659	32.7461314177153	31.3663403462374	30.1282181307706	47.3930829157639
301	431.3664	167.0063	2	16	300	15	-11.8820000000005	-14.1499999999996	18.477132461505	30.7482195516967	27.4225649461488	30.3521619778963	41.9218405892163
302	431.8529	167.2637	2	16	301	15.05	9.72999999999956	5.1479999999998	11.0079427687461	27.5077016745225	26.5470221290895	30.631863193484	36.6454714995377
303	430.2581	166.8838	2	16	302	15.1	-31.8959999999993	-7.59799999999984	32.7884799891662	20.5894051464232	24.6430592449173	28.8442335599178	32.9136660450154
304	430.5143	166.4139	2	16	303	15.15	5.12399999999957	-9.39799999999991	10.7041010832295	21.1831482334231	23.7888793049719	27.7959690459988	29.5980551660494
305	429.1169	166.9549	2	16	304	15.2	-27.9480000000001	10.8199999999999	29.9693694294692	20.3479128404637	20.1143333912444	26.9942913583404	30.702390602167
306	429.7702	167.8052	2	16	305	15.25	13.066	17.0060000000001	21.4458478965044	18.5378989381378	21.1216194445684	28.814041309226	32.2713578464624
307	430.1018	167.7232	2	16	306	15.3	6.63200000000074	-1.64000000000044	6.83176580394932	20.0700569354212	21.7329299542065	31.5425523749371	34.6750046667625
308	429.9906	168.9049	2	16	307	15.35	-2.22400000000107	23.6340000000001	23.7384104775364	19.6392616360655	20.261485319235	31.2741595722771	35.1128327939825
309	429.4865	168.1374	2	16	308	15.4	-10.0819999999999	-15.3499999999997	18.3648910696467	21.0600906557137	22.0661498116833	30.3287711576917	35.2154630343983
310	430.0395	169.4135	2	16	309	15.45	11.0599999999999	25.5219999999997	27.8153929326908	23.1179470679493	22.6222423704434	28.8971659730867	35.9784863423248
311	431.2449	168.6488	2	16	310	15.5	24.1079999999999	-15.2940000000001	28.5499929947452	21.9850717003322	30.2055176723033	29.9558060208788	36.1697368784032
312	430.8546	169.4107	2	16	311	15.55	-7.80599999999936	15.2379999999999	17.1210478651275	24.0622426879455	36.5380826207847	30.4303230886071	36.3614519073142
313	431.3918	170.1374	2	16	312	15.6	10.7439999999997	14.5340000000004	18.074033639451	25.6052231048212	37.9052598996369	29.7760297911371	36.3520775959584
314	429.9548	170.1767	2	16	313	15.65	-28.7400000000002	0.785999999999945	28.7507460077128	39.3509446888929	36.8686630104116	29.4861651739199	35.6982095953572
315	429.6983	168.4188	2	16	314	15.7	-5.1299999999992	-35.1580000000001	35.5302950170696	49.9582181736201	37.6799985549291	31.4753884892877	35.4523938369554
316	427.9965	163.8623	2	16	315	15.75	-34.0359999999998	-91.13	97.2786009151036	53.8254480989415	38.7899925971892	35.2247315452198	35.3979726895114
317	427.1142	160.4672	2	16	316	15.8	-17.6460000000009	-67.9020000000003	70.1574152887638	49.6750833328777	39.1277162230076	40.2338048832698	36.9736697300932
318	428.5109	161.7114	2	16	317	15.85	27.9340000000002	24.8840000000001	37.4101832660576	49.754774005037	39.2905742630391	41.2643845578146	37.4933705980426
319	428.2376	161.4194	2	16	318	15.9	-5.46600000000012	-5.84000000000003	7.99892217739376	38.2290405054854	36.9061805361564	41.2424589486819	38.0688044221719
320	429.642	162.5396	2	16	319	15.95	28.0880000000002	22.4040000000002	35.9287483778662	28.2972142723951	40.3285346081319	41.8287545538789	37.3975161440359
321	428.9508	164.3977	2	16	320	16	-13.8239999999996	37.1619999999996	39.6499334173458	24.7557004271368	40.2439454181363	41.98731177891	37.609758905214
322	428.9661	165.4225	2	16	321	16.05	0.305999999999358	20.4960000000005	20.4982841233119	24.1372777394351	43.9295271457548	42.0910406211444	37.7799019312215
323	429.5372	166.2252	2	16	322	16.1	11.422	16.0539999999997	19.7026140397662	30.9022952112269	44.6235092159923	43.8599216319991	37.2260035318978
324	429.292	166.2169	2	16	323	16.15	-4.90400000000022	-0.165999999999826	4.9068087388854	42.2588503307871	45.6162548869522	43.6004501447156	37.1289527293835
325	429.8258	169.6635	2	16	324	16.2	10.6760000000008	68.9319999999998	69.7538357368252	59.5618400191146	45.9775105528288	43.9104963155704	36.575612582169
326	430.7517	174.3954	2	16	325	16.25	18.5180000000003	94.6379999999999	96.4327090151469	64.4913180048479	45.1846309606309	41.9819040697967	36.3048401151156
327	433.6042	178.9223	2	16	326	16.3	57.0499999999993	90.5380000000002	107.013232564949	67.0952320344692	45.0543650192811	42.4047870852493	36.4569930830296
328	433.3199	181.1215	2	16	327	16.35	-5.68599999999947	43.9839999999998	44.3500039684325	61.0527258944307	48.4292690009591	43.7125816238082	36.2187853748457
329	433.4997	181.9996	2	16	328	16.4	3.596	17.5619999999998	17.926378886992	48.1104115904747	50.2947197532749	45.8088376866521	36.1195534918651
330	435.0923	183.1711	2	16	329	16.45	31.8520000000001	23.4300000000002	39.5413050366324	30.5468900194477	47.4924580230089	45.8978663149851	35.7629436620796
331	436.2923	184.2082	2	16	330	16.5	23.9999999999998	20.7420000000002	31.7211374953673	32.3672199970704	43.7198627214571	45.2637117895493	35.3485670545171
332	435.4222	183.8031	2	16	331	16.55	-17.4020000000007	-8.10200000000009	19.1956247098141	33.4942074720805	40.8800470247437	45.1294807738359	35.1830681175101
333	437.2365	185.7655	2	16	332	16.6	36.2860000000001	39.248	53.451653856546	33.9321901515871	42.8016540316241	44.6759772726586	35.0044267924443
334	436.5474	184.81	2	16	333	16.65	-13.7819999999999	-19.11	23.5613162620427	39.3293138524395	46.001420486352	44.7717402848472	34.6543496450219
335	437.7062	186.5452	2	16	334	16.7	23.1760000000008	34.7039999999998	41.7312184341654	51.2132040300396	45.8182220771415	41.6758366750504	34.3037587328064
336	436.9342	183.7132	2	16	335	16.75	-15.440000000001	-56.6399999999999	58.7067559996293	53.2360880661779	45.3427926184677	37.3849486850113	32.6317593638093
337	435.729976406727	179.971452972804	2	16	336	16.8	-24.0844718654591	-74.83494054392	78.6150755978148	58.5086335006235	45.2045965283906	32.6801812827894	31.9034576028276
338	434.854181141611	176.916195688242	2	16	337	16.85	-17.5159053023208	-61.1051456912401	63.5660740372374	57.7042540026959	40.9226855443581	31.1731861918769	32.2986060613938
339	434.269206285748	174.489504587159	2	16	338	16.9	-11.6994971172596	-48.5338220216602	49.9240434342708	51.3562713844958	39.2487608164195	30.9966480350484	33.7709377769268
340	433.937443920234	172.633456110402	2	16	339	16.95	-6.63524731028019	-37.1209695351399	37.7093209445273	39.1959890267416	35.859215327092	29.6971327702803	34.8495839771452
341	433.821286126166	171.290126698819	2	16	340	17	-2.32315588135975	-26.86658823166	26.9668429086289	28.6092830225382	31.0500346485656	28.7098223301241	35.8065667479406
342	433.883124984639	170.401592793255	2	16	341	17.05	1.23677716945963	-17.7706781112801	17.8136638090435	19.9888881322155	24.4803155408352	28.2750956138758	36.8057759572213
343	434.085352576751	169.909930834557	2	16	342	17.1	4.04455184224048	-9.83323917395978	10.6325440162206	14.014176651488	19.5447183521296	26.1489319528895	36.9874520744695
344	434.390360983598	169.757217263572	2	16	343	17.15	6.1001681369396	-3.05427141970029	6.82206898265703	10.7437979126353	15.9918755837447	25.7082491453281	37.4937259056517
345	434.760542286275	169.885528521146	2	16	344	17.2	7.40362605353994	2.56622515148024	7.83576354089027	9.76464205492881	13.576043463419	24.6970211500423	38.0331146841462
346	435.158288565881	170.236941048126	2	16	345	17.25	7.95492559211993	7.02825053959998	10.6149492143652	10.4801536817209	12.0768520417806	23.2816146578218	39.529798436622
347	435.54599190351	170.753531285359	2	16	346	17.3	7.75406675258068	10.3318047446601	12.917884520511	11.994863035274	11.345594699361	21.402128120406	40.527083641543
348	435.886044380259	171.377375673691	2	16	347	17.35	6.80104953498017	12.4768877666401	14.2101021501813	13.13791027535	11.3751783614209	20.8846304989794	41.0085667335199
349	436.140838077225	172.050550653968	2	16	348	17.4	5.09587393931952	13.4634996055399	14.3956157504224	13.4099061709258	12.1677374742368	21.7330378672014	41.1909361243693
350	436.272765075504	172.715132667037	2	16	349	17.45	2.63853996558055	13.2916402613802	13.5509997412703	12.9265473437932	13.5348269729926	23.8013016393053	41.230374005083
351	436.244217456192	173.313198153746	2	16	350	17.5	-0.570952386240151	11.9613097341795	11.9749286922441	12.2702030411209	15.513194667078	26.3494217063319	42.8505395860073
352	436.017587300386	173.78682355494	2	16	351	17.55	-4.53260311611984	9.47250802388055	10.5010903848477	12.3406119131995	18.3239406999768	28.4820711406066	43.8957785439046
353	435.555266689182	174.078085311465	2	16	352	17.6	-9.24641222408013	5.82523513049978	10.9283806368202	13.9317436706352	22.2245426458293	29.2989268762804	43.0917372186276
354	434.819647703676	174.12905986417	2	16	353	17.65	-14.7123797101199	1.01949105409972	14.7476601108154	17.6164831632303	27.4742001506581	30.2157115264562	42.7544990747306
355	433.773122424966	173.881823653899	2	16	354	17.7	-20.9305055742004	-4.94472420541967	21.5066585284488	23.7213340561605	34.0265598151916	34.390392693242	42.156556185276
356	432.378082934147	173.2784531215	2	16	355	17.75	-27.9007898163798	-12.06741064798	30.3986261552193	32.1788822505377	40.6219913708832	41.6746481882327	44.2920196034911
357	430.596921312315	172.26102470782	2	16	356	17.8	-35.6232324366408	-20.3485682735999	41.0253448494988	42.6077883881167	45.6185475818523	48.3739860002965	44.5207453985858
358	428.392029640567	170.771614853704	2	16	357	17.85	-44.0978334349597	-29.7881970823204	53.2161216087063	54.121375959748	47.2226753911398	50.8439472751629	46.2582058578738
359	425.7258	168.7523	2	16	358	17.9	-53.3245928113399	-40.3862970740801	66.8921907987102	63.6274995785362	48.2636855786757	51.3852242136902	46.9958805555586
360	422.661465761743	166.253933501564	2	16	359	17.95	-61.2866847651401	-49.9673299687197	79.0745963866055	67.5157611075441	55.2459584134914	52.7636152398856	47.9144958046916
361	419.665625457059	163.762476369293	2	16	360	18	-59.9168060936802	-49.8291426454199	77.9292442491602	62.2664685317419	67.8361017093874	56.9912568418905	48.9937584530256
362	417.305718907247	161.872666528094	2	16	361	18.05	-47.1981309962393	-37.7961968239805	60.4666524945382	53.9195827692348	78.4240313006163	59.5164614739334	49.9812446257116
363	416.149185933601	161.179241902875	2	16	362	18.1	-23.1306594729199	-13.8684925043799	26.9696587296951	56.3705408672348	79.4633519044965	60.0345424843658	50.9825839462276
364	416.76346635742	162.276940418541	2	16	363	18.15	12.2856084763794	21.9539703133199	25.1577619861747	72.0447038402386	75.2962482767224	59.800749004133	52.1089409405
365	419.716	165.7605	2	16	364	18.2	59.0506728516004	69.6711916291804	91.3293868766057	89.3323014936884	71.5006706645796	59.6160912205096	56.754018380762
366	424.925353404309	171.586039314669	2	16	365	18.25	104.18706808618	116.51078629338	156.300059114179	96.6602352772512	73.3605223128977	65.3024245491605	57.4349297052357
367	429.7146	177.1552	2	16	366	18.3	95.7849319138199	111.38321370662	146.904640761787	96.67291378421	73.4143753660146	67.6393626767657	59.7612248470951
368	431.599630767043	179.716845060644	2	16	367	18.35	37.7006153408593	51.2329012128799	63.609327647509	86.6308004619245	72.8464095775918	71.6317812167682	61.169295146649
369	431.4631	178.4632	2	16	368	18.4	-2.73061534085969	-25.0729012128801	25.2211545209687	74.6763407855567	71.3378124295904	72.2587232439157	61.4401679255611
370	431.0927	176.4409	2	16	369	18.45	-7.40800000000036	-40.446	41.1188202651779	57.4964492383407	63.9862240275278	72.0276899700778	62.1312748536592
371	431.2165	181.2657	2	16	370	18.5	2.47600000000034	96.4960000000002	96.5277607323408	49.0325838779323	62.7687473889336	71.6380951997193	62.4182191825684
372	429.7157	178.6102	2	16	371	18.55	-30.0159999999994	-53.1100000000004	61.0051830257069	46.0027110749708	56.8546940529151	71.4804181108166	62.9977863312531
373	430.3154	179.4897	2	16	372	18.6	11.9939999999997	17.5900000000001	21.2900008454673	41.3416475931311	63.8002105290398	72.6662410161749	63.3987205555691
374	430.8114	179.4026	2	16	373	18.65	9.91999999999962	-1.74199999999985	10.0717905061609	50.8611539923104	69.2211982111091	74.0021703545437	64.2100856383063
375	430.2303	178.7276	2	16	374	18.7	-11.6219999999998	-13.5000000000002	17.8135028559799	56.2129388674895	72.5547092755761	79.117644068282	64.5462121039404
376	431.4923	185.8225	2	16	375	18.75	25.24	141.898	144.125292728237	78.5678371801473	69.9156680865409	73.1952112222387	65.3335156961836
377	433.6109	189.6654	2	16	376	18.8	42.3720000000003	76.8580000000003	87.7641074016028	92.4396853472474	69.5464608556186	71.1484636938936	65.2360983711293
378	434.4405	196.2667	2	16	377	18.85	16.5919999999994	132.026	133.064492408756	103.767770958021	72.4860724547581	71.4946430181351	65.361500717974
379	431.7176	199.1579	2	16	378	18.9	-54.4579999999996	57.8240000000005	79.4310313416616	88.9701821807714	76.666528279497	71.4951116374319	65.1558985362974
380	429.451652496641	202.111533606567	2	16	379	18.95	-45.3189500671806	59.0726721313399	74.4539309098478	82.8799828437477	94.2490641090362	71.4989344674328	63.8497440429075
381	427.8045	205.2075	2	16	380	19	-32.9430499328191	61.91932786866	70.1373488419889	66.4043077293689	83.6216750555438	67.8451815232464	65.6010915140302
382	425.8118	207.2669	2	16	381	19.05	-39.8540000000003	41.1879999999996	57.3131107164843	60.8933712117467	85.4422333348721	66.4791111885728	66.8069375466249
383	423.8039	208.8132	2	16	382	19.1	-40.1580000000001	30.926	50.6861168368619	84.7303572600513	79.1890755072305	66.7628986267724	67.6216579214128
384	421.4318	209.8625	2	16	383	19.15	-47.4419999999998	20.9860000000003	51.8763487535504	78.2731679303163	73.7690250637547	68.6194222724796	67.8113196040863
385	418.2737	219.0149	2	16	384	19.2	-63.1619999999998	183.048	193.638861151371	88.0044838259965	70.4431596592894	69.4763329873712	66.1983545812677
386	418.0568	220.895	2	16	385	19.25	-4.33800000000019	37.602	37.8514021933138	91.973843285092	65.774694959952	65.3646068432066	62.8398693349583
387	415.9465	225.7551	2	16	386	19.3	-42.2059999999999	97.2019999999998	105.969690194885	86.6446789157627	63.411761521527	62.8328340654928	60.3263073364407
388	415.132	229.1864	2	16	387	19.35	-16.2900000000002	68.6259999999999	70.5329141323396	56.1559620585276	61.0397247987866	59.0912202191799	59.2706017497787
389	415.7114	230.307	2	16	388	19.4	11.5880000000004	22.4119999999999	25.230526906904	53.2762219895877	60.5723162654622	58.0530738286791	60.1915791951529
390	414.0164	231.4773	2	16	389	19.45	-33.900000000001	23.4060000000005	41.1952768651953	38.8190392170576	44.7036018657062	55.6717981157371	59.7379698510336
391	414.1419	232.6432	2	16	390	19.5	2.5100000000009	23.3179999999999	23.4527018486143	30.1056063124813	47.1075386308694	59.5640878283411	59.6160182751567
392	415.2293	231.3571	2	16	391	19.55	21.748	-25.7220000000001	33.6837763322346	34.4999536151617	40.2234347961136	62.1334569824332	59.517025868583
393	415.805	230.1379	2	16	392	19.6	11.5139999999997	-24.384	26.9657496094582	33.2512416728849	38.9933649311293	62.5770748266506	60.0347315846086
394	415.9117	227.7802	2	16	393	19.65	2.13399999999979	-47.1539999999999	47.2022634203063	40.9388552721511	42.3371225936036	61.6204688536288	60.7973119806113
395	416.2254	226.061	2	16	394	19.7	6.27399999999966	-34.384	34.9517171538109	41.6278303751696	40.9004365721847	53.2790650942533	60.8344662873818
396	418.9446	224.5838	2	16	395	19.75	54.384	-29.5440000000002	61.8907698449455	47.8811235497774	53.3534806967302	52.4845274476779	57.7217979586797
397	420.3752	223.4007	2	16	396	19.8	28.6120000000005	-23.6619999999999	37.1286518473271	50.1742915720454	60.8551524433394	49.5041509789878	56.1308948840507
398	423.1671	222.5744	2	16	397	19.85	55.838	-16.5260000000001	58.2322154824973	48.5496314714845	64.1144248545146	47.0465604814222	52.8857332490899
399	424.9534	220.2476	2	16	398	19.9	35.7259999999997	-46.5359999999998	58.6681035316462	65.7681061213094	62.6686214417954	48.8880467528738	51.2414888147683
400	425.4658	219.0079	2	16	399	19.95	10.2480000000003	-24.794	26.8284166510065	80.0824745115093	61.8545283228005	47.9770052346344	50.2016270635183
401	432.3302	216.2461	2	16	400	20	137.288	-55.2359999999999	147.98314309407	80.3477261592518	57.8615162644864	51.3868550270669	49.2255723748589
402	437.4115	214.3174	2	16	401	20.05	101.626	-38.5740000000004	108.700493798327	75.1629513115454	58.784867161862	52.5549405485931	48.2652323448829
403	439.5237	216.4166	2	16	402	20.1	42.2440000000006	41.9839999999999	59.5584737212099	75.1594251741164	55.0997560317151	53.3065645424448	48.1132774713951
404	438.037	215.7309	2	16	403	20.15	-29.7340000000008	-13.7139999999999	32.7442292931144	49.9549264076634	55.4389709121441	52.9752016887431	47.4504283120616
405	439.133	214.959	2	16	404	20.2	21.9200000000001	-15.4379999999998	26.8107859638616	37.4872598122148	55.053573897084	52.1925995873925	43.3452731479363
406	438.7965	213.9138	2	16	405	20.25	-6.73000000000002	-20.9039999999999	21.9606492618045	29.8517859041785	49.4202293574035	50.0789890741529	43.7077172209217
407	441.0032	214.6238	2	16	406	20.3	44.1340000000002	14.1999999999996	46.3621608210835	35.7149905127427	44.2547286538468	49.4289557026085	43.7147236202519
408	442.058	214.4498	2	16	407	20.35	21.096	-3.47999999999956	21.3811041810286	34.9477226200517	42.498704230375	46.6802462789999	42.6195621097426
409	445.1339	214.8591	2	16	408	20.4	61.5179999999998	8.18600000000004	62.0602523359354	48.8855323071437	43.2817819356907	44.4299038008574	46.6136643621391
410	446.2782	214.9598	2	16	409	20.45	22.8860000000009	2.01399999999978	22.9744465004065	51.0221974954788	42.5306708519845	44.7314560112996	48.6586821470037
411	442.0846	213.1124	2	16	410	20.5	-83.8720000000001	-36.9479999999999	91.6496976972647	55.1456225565715	42.2964618838193	38.8870569213766	50.1343584294688
412	439.2707	212.6461	2	16	411	20.55	-56.2780000000009	-9.32600000000036	57.045486762759	50.8485733586388	40.073044243355	34.3970077073326	50.0810162481153
413	441.3315	212.2427	2	16	412	20.6	41.2160000000006	-8.06799999999953	41.9982294864919	50.1136190839173	38.2607365262846	33.6494801161395	50.2214036342255
414	439.7314	213.4899	2	16	413	20.65	-32.002	24.9439999999998	40.5750063462717	35.707391460495	33.4208366895708	33.2803877704944	49.1633005245835
415	440.1331	212.6125	2	16	414	20.7	8.03400000000011	-17.5479999999999	19.2996751267994	29.1238909912312	34.4093381255151	33.4114812016193	49.5770441311422
416	439.4998	211.8634	2	16	415	20.75	-12.6660000000004	-14.982	19.6185595801529	21.3758504959976	28.3538844853497	34.9309069941656	48.5360994103973
417	438.2966	211.9512	2	16	416	20.8	-24.0639999999996	1.75599999999974	24.1279844164402	15.9931000205029	24.5392867608184	37.925296261516	48.9471574326418
418	438.3117	211.789	2	16	417	20.85	0.301999999999225	-3.24400000000026	3.25802701032407	18.705057167113	24.8002560019041	38.1925637380629	48.2413363920827
419	438.1186	212.4442	2	16	418	20.9	-3.86199999999917	13.1040000000002	13.6612539687979	21.0003775102045	23.278993605298	44.3392819714044	48.0508577702254
420	437.1245	211.1361	2	16	419	20.95	-19.8820000000001	-26.1619999999999	32.8594608598498	19.9546825304055	24.2922915512541	49.3403590593731	48.4573520072079
421	436.2265	212.4053	2	16	420	21	-17.9600000000005	25.3840000000002	31.0951612956104	28.2246615078105	27.5653521045118	48.8818618318708	45.6335844425752
422	436.7461	213.1946	2	16	421	21.05	10.3920000000005	15.7859999999999	18.8995095174454	30.564887190093	35.777548279677	47.6070919476375	44.0711636286223
423	438.1406	214.9353	2	16	422	21.1	27.8899999999999	34.8140000000001	44.6079218973491	29.8795259353951	38.1243909498412	47.1362427260063	43.4560214537731
424	436.8757	214.845	2	16	423	21.15	-25.2980000000002	-1.80600000000027	25.3623823802105	34.1303266988192	55.257727253238	45.351399360424	43.0343506909301
425	436.3557	213.4683	2	16	424	21.2	-10.3999999999996	-27.534	29.4326545863602	51.6004140289485	64.271379993231	46.961488674892	44.2138749817091
426	438.8101	212.5589	2	16	425	21.25	49.0879999999993	-18.1880000000001	52.3491651127306	48.0241203918718	69.4098391783918	46.9932097466418	45.1179978522461
427	443.854188498938	210.89162711691	2	16	426	21.3	100.881769978761	-33.3454576617999	106.249946168092	79.9505673163829	70.6748971344567	48.4653591626752	45.052930724922
428	443.0256	209.8432	2	16	427	21.35	-16.5717699787604	-20.9685423382001	26.7264537119655	98.6632340510669	69.4722294501085	49.8024265051656	46.0548934718141
429	433.9908	211.8256	2	16	428	21.4	-180.696	39.6480000000003	184.994617002766	104.689351657964	67.4238051155501	51.6718117395933	47.1634707170847
430	436.0997	217.6025	2	16	429	21.45	42.1780000000001	115.538	122.99598825978	89.7493802399648	69.6306857985298	52.1832480031162	47.9665545171774
431	437.891830006101	221.316735350553	2	16	430	21.5	35.8426001220198	74.2847070110599	82.4797531472181	90.9203385083451	66.4210673887717	52.3801119637738	46.9753897964609
432	436.784284065098	222.440061790488	2	16	431	21.55	-22.1509188200594	22.4665287987	31.5500890780941	54.8970429147172	61.1531700456733	53.745319549912	46.4697613997564
433	435.160021091547	222.315107335179	2	16	432	21.6	-32.4852594710205	-2.49908910617989	32.5812450538674	40.5981375459928	61.48046206049	53.2625627914066	46.7438003755745
434	435.402	222.2845	2	16	433	21.65	4.83957816906013	-0.612146703579697	4.87813903462652	28.152783119579	48.0858962259486	52.7883136113659	46.304975920592
435	437.7156	223.4151	2	16	434	21.7	46.2720000000002	22.6119999999997	51.5014614161579	32.5569598513819	40.0951160130013	55.0162687617988	46.8882153992845
436	437.0353	224.1652	2	16	435	21.75	-13.6059999999998	15.0020000000001	20.2529810151492	32.0405856126349	35.3503847491558	55.3050887103266	49.5465001342743
437	437.2415	221.4946	2	16	436	21.8	4.12399999999934	-53.4120000000001	53.5709727371084	41.2747495371799	36.8157419653673	52.180565188328	52.2498728224214
438	436.8683	222.9474	2	16	437	21.85	-7.46399999999994	29.0559999999999	29.9993738601324	39.5920944800098	37.0528961327047	53.9172232055653	54.4492737597086
439	437.2826	220.4288	2	16	438	21.9	8.28600000000051	-50.3719999999998	51.0489586573516	42.5479863787325	38.1528221071817	49.9876594627649	55.6789368370846
440	436.6721	222.4949	2	16	439	21.95	-12.21	41.3220000000001	43.0881861303073	41.0745240793527	40.4018517250678	46.5927499749817	55.9668026352271
441	436.3387	220.7753	2	16	440	22	-6.66799999999967	-34.3920000000003	35.0324405087629	42.0652066527744	44.1891100318814	45.068917761051	56.116762376192
442	437.1024	222.9556	2	16	441	22.05	15.2739999999994	43.6060000000003	46.2036612402092	35.0308946771835	43.2079603309827	45.3324308518753	56.647866319216
443	437.2591	221.215	2	16	442	22.1	3.13400000000001	-34.812	34.9527867272411	41.2116089701258	46.3539843506407	46.3513580251427	56.8488703046102
444	437.1103	221.9948	2	16	443	22.15	-2.97599999999989	15.5959999999999	15.877398779397	45.8302336850303	51.8894226995813	47.25855248076	58.0940777551144
445	436.1765	225.5746	2	16	444	22.2	-18.6760000000004	71.5960000000001	73.9917575950189	45.3413965826127	53.090383936962	46.8149421236771	60.031867989228
446	438.5817	223.9432	2	16	445	22.25	48.1040000000007	-32.6280000000003	58.1255640832851	50.6427620485069	54.7874507729462	52.0997905219068	62.1341106074815
447	436.484	223.3212	2	16	446	22.3	-41.9540000000006	-12.4399999999997	43.7594757281214	68.7479507219792	53.8491197383833	56.0343864821676	62.6621915974115
448	438.0344	225.9744	2	16	447	22.35	31.0080000000005	53.064	61.4596140567123	64.9691589037982	55.6498199175806	59.0961210142517	64.25101710659
449	442.7166	228.5005	2	16	448	22.4	93.6440000000005	50.5219999999997	106.403342146758	63.7446678608622	56.3642828543382	59.686061934576	61.9268218235665
450	444.4387	230.6508	2	16	449	22.45	34.4419999999991	43.0060000000003	55.0977985041142	62.3568428941539	53.2280325222864	59.7503572673381	61.3522251647044
451	444.8355	233.2205	2	16	450	22.5	7.93600000000083	51.3939999999997	52.0031088686049	60.6568777866543	60.0104710119322	59.8534127886103	60.8507866618615
452	446.4431	232.3233	2	16	451	22.55	32.1519999999998	-17.944	36.8203508945798	43.9806149866973	68.8608126333525	59.5504130885201	61.3207875580433
453	447.8859	230.1029	2	16	452	22.6	28.8559999999995	-44.4079999999997	52.9597885192147	41.4869061407746	71.8382576778627	60.4351778178138	60.9973936528477
454	448.8057	229.4108	2	16	453	22.65	18.3960000000002	-13.8420000000002	23.0220281469729	56.2762741630023	67.4827011695707	63.399841898863	61.1932019784938
455	448.3598	231.4951	2	16	454	22.7	-8.91799999999989	41.6860000000003	42.6292542745005	75.3647823725511	66.4103305977141	65.0474672166571	60.4607390283018
456	450.1272	225.4507	2	16	455	22.75	35.3480000000002	-120.888	125.949948979744	83.019637569071	64.9193748042743	68.9631325046364	61.1538437671983
457	451.234591416659	218.930932694898	2	16	456	22.8	22.1478283331794	-130.39534610204	132.262891942324	90.9847873524441	65.251706438657	73.143818006495	60.2619548810323
458	451.251629473935	214.369261288669	2	16	457	22.85	0.340761145520219	-91.2334281245796	91.2340645018139	91.3337550546536	65.220535718047	74.5848110076147	61.7751991868088
459	450.9561	211.2408	2	16	458	22.9	-5.9105894787001	-62.56922577338	62.8477770638383	73.5624754455463	70.4354009433878	73.865984184368	63.7099670550734
460	450.970095673838	209.022139503785	2	16	459	22.95	0.27991347675993	-44.3732099242999	44.3740927855484	55.1386305047628	76.8669019110279	76.1117003544271	65.6410768738249
461	451.292936577696	207.195776299746	2	16	460	23	6.45681807716073	-36.5272640807802	37.093550934207	47.4214338670231	77.9157939973406	76.632655562672	68.7650868783515
462	451.768249644634	205.245683343816	2	16	461	23.05	9.50626133875971	-39.0018591185998	40.1436672384064	49.8860145343315	77.4268233796376	77.3091442642113	72.8306623566948
463	452.239661807715	202.655833591923	2	16	462	23.1	9.4282432616194	-51.7969950378603	52.6480813131152	62.4000487674021	77.3313643373668	75.6434292805528	76.7452644653104
464	452.5508	198.9102	2	16	463	23.15	6.2227638457	-74.9126718384599	75.1706804003804	82.2691125491349	80.2492671991652	75.1278514762276	79.1996635564013
465	452.9445	193.5775	2	16	464	23.2	7.87400000000048	-106.654	106.944263950901	99.7150162545123	85.8130701111401	74.1065359329264	80.1128710791566
466	454.2646	186.8845	2	16	465	23.25	26.4019999999994	-133.86	136.438869842871	107.241294807711	88.3459363210697	70.2078970124899	79.7536232262396
467	455.0439	180.5637	2	16	466	23.3	15.5860000000007	-126.416	127.373185765294	110.612519863999	89.3665820897657	64.4895232798971	80.6075022043172
468	456.0501	176.1633	2	16	467	23.35	20.1239999999996	-88.0080000000004	90.2794740791064	109.226091454878	86.0663228430585	64.4542773593659	80.6902972570206
469	455.128	171.6553	2	16	468	23.4	-18.442	-90.1599999999996	92.0268056818226	94.4227600930045	79.8203020090675	67.7338721755708	78.6866343383107
470	456.9124	166.9839	2	16	469	23.45	35.6880000000001	-93.4280000000001	100.012121905297	79.018147925019	71.3461699548249	71.5317964803118	77.5940546815982
471	455.9855	164.0036	2	16	470	23.5	-18.5379999999998	-59.606	62.4222130335027	64.8913508784064	62.5000000276391	77.6767609680927	77.2736053103303
472	456.3352	161.5105	2	16	471	23.55	6.99399999999969	-49.862	50.3501249253663	49.028084154136	51.5522231801566	86.1109116248694	78.2329639887453
473	456.389	160.5297	2	16	472	23.6	1.07600000000048	-19.6160000000003	19.6454888460434	33.4662484547718	51.5771903813649	93.0553511128069	78.2395409574115
474	456.0265	160.0077	2	16	473	23.65	-7.25000000000023	-10.4399999999998	12.7104720604704	30.5772399622737	55.2184771519764	94.9994852139396	78.0759561261101
475	456.616	159.067	2	16	474	23.7	11.7899999999997	-18.8139999999999	22.202943408476	24.0862984352942	57.2505228494835	95.1782749416561	77.8123584442046
476	455.608	156.8902	2	16	475	23.75	-20.1599999999996	-43.5360000000003	47.9771705710123	38.2630298843234	67.0075856151158	90.5441139478428	75.3407899560588
477	455.8133	156.0193	2	16	476	23.8	4.10600000000045	-17.4180000000001	17.8954172904687	61.4088701498168	82.8552411599732	88.0711864021394	73.0393042259116
478	456.4886	151.5435	2	16	477	23.85	13.5059999999999	-89.5159999999998	90.5291460911897	81.0347972441952	100.044379382555	86.7957835064265	71.2750413085581
479	457.4341	145.1915	2	16	478	23.9	18.9099999999996	-127.04	128.439673387937	103.437931267958	110.178668418812	83.5072844922534	70.1441136306498
480	457.6372	139.1783	2	16	479	23.95	4.06200000000013	-120.264	120.332578880368	141.624183884652	119.010379928487	79.0764090087692	70.0656195371993
481	458.1404	131.1945	2	16	480	24	10.0639999999999	-159.676	159.992840689826	161.825728880787	118.588227868046	77.9145550579886	69.5161900022864
482	462.7784	121.8398	2	16	481	24.05	92.7599999999995	-187.094	208.826680373941	158.948466687807	124.590149624122	79.1567837132792	68.9570625943562
483	456.0707	115.0044	2	16	482	24.1	-134.154	-136.708	191.536871071864	156.985962612779	122.014376631488	80.8356526342703	68.855048034697
484	450.3794	114.6445	2	16	483	24.15	-113.826	-7.19800000000021	114.053362423034	133.738524468135	111.79609183253	81.0240607759927	68.3867214920709
485	447.0162	110.2598	2	16	484	24.2	-67.263999999999	-87.6939999999999	110.520058505232	107.556115363592	100.902295168055	81.5181809554829	67.2282493139027
486	446.1061	108.2703	2	16	485	24.25	-18.202	-39.7899999999998	43.7556499666042	82.2030243821892	88.8215245008614	80.4736828996277	64.6361912033872
487	447.607	104.6753	2	16	486	24.3	30.018	-71.9000000000003	77.914634851227	64.6437169772543	75.4583262665852	81.5890851719261	61.9552133845222
488	447.7752	107.9095	2	16	487	24.35	3.36399999999912	64.684	64.7714161648485	44.8186277233307	61.6269258859854	78.0958052577503	60.6827255586995
489	447.2076	106.7257	2	16	488	24.4	-11.3519999999994	-23.6759999999998	26.2568253983603	43.9045245335878	51.8694531331736	72.5543550857287	59.9999799335891
490	447.508	107.2098	2	16	489	24.45	6.00799999999936	9.68199999999996	11.3946122356134	43.360537169578	44.0259819824784	68.5994425940869	58.097322073338
491	447.4351	109.1677	2	16	490	24.5	-1.45800000000008	39.1579999999999	39.1851340178899	41.0508273897815	42.359137931209	61.3556190364801	57.5441843384229
492	447.4189	112.9274	2	16	491	24.55	-0.323999999999387	75.1940000000002	75.1946980311779	39.0951892890929	38.5880207197299	51.8032135638429	56.9897415889877
493	447.4969	115.5874	2	16	492	24.6	1.55999999999949	53.1999999999999	53.222867265866	43.2333362416262	34.1772338840124	44.6547449565872	57.205816537203
494	446.9173	115.0018	2	16	493	24.65	-11.5919999999994	-11.712	16.4786348949173	40.8137513288302	33.312618338927	41.7739577702022	57.5877551179979
495	446.0146	113.6756	2	16	494	24.7	-18.0540000000008	-26.524	32.0853469982799	33.8155042698818	36.2965900201187	39.2782236861493	57.5594645289049
496	445.1023	112.6746	2	16	495	24.75	-18.2459999999992	-20.0200000000001	27.0872094539097	27.3036403782432	33.8897135720987	38.7282684589316	56.4842990666799
497	444.1721	114.4566	2	16	496	24.8	-18.6040000000003	35.6399999999999	40.2034627364361	27.530047388761	28.1481008611006	35.839240366905	56.4358238154113
498	444.4525	113.4622	2	16	497	24.85	5.60799999999972	-19.888	20.6635478076732	29.3598437986111	27.6825640271891	34.5696676109725	54.971790735254
499	444.5335	114.339	2	16	498	24.9	1.62000000000035	17.5360000000001	17.6106699475063	26.9656758153672	31.6784624072308	36.4926753749248	53.0672032675109
500	445.0083	112.3327	2	16	499	24.95	9.49600000000032	-40.1259999999999	41.2343290475303	22.4806974523193	34.5304653898201	37.1182351379067	51.1258714722589
501	445.1942	111.6001	2	16	500	25	3.71800000000007	-14.6520000000001	15.11636953769	28.0614876761349	35.0973989866542	37.1738136188571	50.2155358472793
502	444.3078	111.5331	2	16	501	25.05	-17.7280000000007	-1.33999999999986	17.7785709211968	35.8268774257005	33.0904600140802	34.8226994646962	48.5667069697755
503	442.36	112.9833	2	16	502	25.1	-38.9559999999994	29.0039999999999	48.5674989267509	39.701086981029	34.9621013379325	33.5759804401358	45.6983865117965
504	444.5145	111.1609	2	16	503	25.15	43.0899999999997	-36.448	56.4376186953345	43.2291221579412	39.6727324109227	34.1514494600031	45.4586941938846
505	446.099	108.5779	2	16	504	25.2	31.6899999999998	-51.66	60.6053768241728	43.700222575841	37.9398802556948	33.6007481023269	48.6463890064303
506	444.5186	109.0078	2	16	505	25.25	-31.6079999999999	8.59800000000007	32.7565454222511	41.8627149997302	40.4579136656156	32.4949152337321	49.1850843130411
507	445.5056	108.8096	2	16	506	25.3	19.7400000000005	-3.964	20.1340730106955	43.5185873961449	41.4972980682918	31.2825624588966	49.5180776186332
508	446.1898	106.9633	2	16	507	25.35	13.6839999999995	-36.926	39.3799610461969	36.1786735303606	39.4693968530825	31.8477762127577	49.4286723595234
509	444.2127	109.5249	2	16	508	25.4	-39.5420000000001	51.232	64.7169806774081	37.68670517329	36.6244365127755	33.5800514492931	49.7920876337797
510	443.0805	109.1417	2	16	509	25.45	-22.6440000000002	-7.66400000000004	23.9058074952513	39.2943735607427	32.6710308148337	33.652300350431	51.1536962883576
511	442.378	107.2533	2	16	510	25.5	-14.0499999999997	-37.7680000000001	40.2967036368981	37.0760787064348	29.8924314808099	39.0754526580785	51.6109708306018
512	443.2401	106.1393	2	16	511	25.55	17.242	-22.2799999999998	28.1724149479591	29.7302856294061	29.474664903713	45.3302003757081	52.0937622068697
513	442.0371	106.8832	2	16	512	25.6	-24.0599999999995	14.8779999999999	28.2884867746575	29.1633880993069	28.7334510875829	46.7420280670057	53.5979953382614
514	440.8676	107.6517	2	16	513	25.65	-23.3900000000006	15.3700000000001	27.9880152922644	22.0981577883299	27.4873704876635	49.143430617567	54.6039869815073
515	439.9015	108.072	2	16	514	25.7	-19.3219999999997	8.40599999999995	21.0713198447555	19.6549562466834	29.3647204451672	58.0145543267114	56.3578010087539
516	439.7664	107.8634	2	16	515	25.75	-2.70200000000045	-4.17200000000008	4.97055208201294	20.390823468731	37.6929916505414	59.6419001671506	57.1836027092654
517	438.9686	107.8577	2	16	516	25.8	-15.9559999999999	-0.11400000000009	15.9564072397265	25.2444553459208	49.1631026831244	63.1969148703614	57.1767917594088
518	440.4354	108.4928	2	16	517	25.85	29.3360000000007	12.7020000000002	31.9678228848954	29.5660527910275	54.0146592809289	64.2876771080743	57.7140004477898
519	440.7056	105.894	2	16	518	25.9	5.40399999999977	-51.9759999999999	52.2561746782138	53.2878255127529	61.6624247223585	63.0914998926345	58.3501890685904
520	441.9898	104.1897	2	16	519	25.95	25.684	-34.0860000000001	42.6793070702888	78.6712491195654	83.3580778385891	65.1891574388085	58.3863457497488
521	443.7726	98.27351	2	16	520	26	35.6560000000002	-118.3238	123.57941569064	87.6384950931269	89.3913688534912	66.0481280423464	58.9792941952644
522	446.4387	91.64599	2	16	521	26.05	53.3219999999994	-132.5504	142.873525273789	98.0803940987961	96.9191648370098	69.3648249490433	59.4211692548267
523	448.9444	88.7359	2	16	522	26.1	50.1139999999998	-58.2017999999999	76.8040527527029	137.150102886151	99.8419031285658	73.6200102363869	58.82518471355
524	450.0244	83.62549	2	16	523	26.15	21.6000000000008	-102.2082	104.46566970656	125.494912194229	98.6956292976056	75.0565245030114	58.3562415245597
525	457.9587	74.75475	2	16	524	26.2	158.686	-177.4148	238.027851007062	115.167080554454	101.01359443245	79.1148539151809	58.0574053784342
526	454.7036	74.49847	2	16	525	26.25	-65.1020000000005	-5.12560000000008	65.3034622310339	112.045311164005	94.4032644341514	81.8722901847986	57.9746963340073
527	453.0587	70.24364	2	16	526	26.3	-32.8980000000001	-85.0966	91.2343670749132	99.3108644964151	89.5665472149621	83.071021059921	58.5024490196892
528	450.0137	70.54382	2	16	527	26.35	-60.9000000000003	6.00359999999995	61.195205800455	64.8770859787488	93.225361191845	83.5802246828219	NA
529	448.3282	71.69245	2	16	528	26.4	-33.7099999999998	22.9725999999999	40.7934363686119	63.3116166740734	88.4506242836644	83.1203266878876	NA
530	448.8583	74.94245	2	16	529	26.45	10.6020000000001	65	65.85895841873	63.96601387547	74.8716299917727	83.1203911490665	NA
531	446.8457	76.99384	2	16	530	26.5	-40.2519999999993	41.0278000000002	57.4761157076569	74.4054112196852	74.3532115161061	78.8831357324502	NA
532	445.0809	81.37723	2	16	531	26.55	-35.2960000000007	87.6677999999998	94.5063530818962	77.5903840709137	69.2228772828321	73.5121381339452	NA
533	446.1923	86.93684	2	16	532	26.6	22.2280000000001	111.1922	113.392192521531	84.8661740047967	67.318546237078	70.9083413600943	NA
534	445.5131	89.69022	2	16	533	26.65	-13.5839999999996	55.0675999999999	56.718300624754	85.3948063581389	67.5450240781697	67.5690524315525	NA
535	445.4893	94.80206	2	16	534	26.7	-0.475999999999885	102.2368	102.237908088145	74.4797406901941	65.2271878656834	58.1002564301569	NA
536	445.3002	97.80207	2	16	535	26.75	-3.78199999999993	60.0002000000001	60.1192774743676	60.2316812544707	63.3630070307491	56.307492500864	NA
537	444.6721	99.69725	2	16	536	26.8	-12.5620000000004	37.9035999999999	39.9310247421726	57.4996640854257	57.4577290529283	53.807983169017	NA
538	444.8479	101.7975	2	16	537	26.85	3.51599999999962	42.0050000000001	42.1518953429143	45.58820172657	48.5913215283436	NA	NA
539	445.5015	103.8488	2	16	538	26.9	13.0720000000008	41.026	43.0582147795286	41.3312077033593	46.6874805794406	NA	NA
540	443.5494	104.711	2	16	539	26.95	-39.0420000000006	17.244	42.6805962938669	40.4357174156624	41.3288828685411	NA	NA
541	445.2845	105.5826	2	16	540	27	34.7019999999998	17.432	38.8343073583138	36.9509618022164	38.2617734856219	NA	NA
542	444.8406	107.2988	2	16	541	27.05	-8.8779999999997	34.324	35.4535733036882	35.8752970734555	38.3930890552019	NA	NA
543	444.8681	108.5349	2	16	542	27.1	0.550000000000637	24.7219999999999	24.7281172756843	37.0695640105121	NA	NA	NA
544	443.4563	109.7824	2	16	543	27.15	-28.2360000000006	24.95	37.6798911357243	35.1923392678846	NA	NA	NA
545	444.5802	107.625	2	16	544	27.2	22.4779999999998	-43.1479999999999	48.6519309791501	36.3504606947414	NA	NA	NA
546	444.7086	109.0918	2	16	545	27.25	2.56799999999998	29.3360000000001	29.4481836451759	NA	NA	NA	NA
547	445.6232	107.2435	2	16	546	27.3	18.2920000000001	-36.9660000000002	41.2441804379723	NA	NA	NA	NA
548	NA	NA	2	16	547	27.35	NA	NA	NA	NA	NA	NA	NA
549	NA	NA	2	16	548	27.4	NA	NA	NA	NA	NA	NA	NA
550	NA	NA	2	16	549	27.45	NA	NA	NA	NA	NA	NA	NA
551	NA	NA	2	16	550	27.5	NA	NA	NA	NA	NA	NA	NA
552	NA	NA	2	16	551	27.55	NA	NA	NA	NA	NA	NA	NA
553	NA	NA	2	16	552	27.6	NA	NA	NA	NA	NA	NA	NA
554	NA	NA	2	16	553	27.65	NA	NA	NA	NA	NA	NA	NA
555	NA	NA	2	16	554	27.7	NA	NA	NA	NA	NA	NA	NA
556	NA	NA	2	16	555	27.75	NA	NA	NA	NA	NA	NA	NA
557	NA	NA	2	16	556	27.8	NA	NA	NA	NA	NA	NA	NA
558	NA	NA	2	16	557	27.85	NA	NA	NA	NA	NA	NA	NA
559	NA	NA	2	16	558	27.9	NA	NA	NA	NA	NA	NA	NA
560	NA	NA	2	16	559	27.95	NA	NA	NA	NA	NA	NA	NA
561	NA	NA	2	16	560	28	NA	NA	NA	NA	NA	NA	NA
562	NA	NA	2	16	561	28.05	NA	NA	NA	NA	NA	NA	NA
563	NA	NA	2	16	562	28.1	NA	NA	NA	NA	NA	NA	NA
564	NA	NA	2	16	563	28.15	NA	NA	NA	NA	NA	NA	NA
565	NA	NA	2	16	564	28.2	NA	NA	NA	NA	NA	NA	NA
566	NA	NA	2	16	565	28.25	NA	NA	NA	NA	NA	NA	NA
567	NA	NA	2	16	566	28.3	NA	NA	NA	NA	NA	NA	NA
568	NA	NA	2	16	567	28.35	NA	NA	NA	NA	NA	NA	NA
569	NA	NA	2	16	568	28.4	NA	NA	NA	NA	NA	NA	NA
570	NA	NA	2	16	569	28.45	NA	NA	NA	NA	NA	NA	NA
571	NA	NA	2	16	570	28.5	NA	NA	NA	NA	NA	NA	NA
572	NA	NA	2	16	571	28.55	NA	NA	NA	NA	NA	NA	NA
573	NA	NA	2	16	572	28.6	NA	NA	NA	NA	NA	NA	NA
574	NA	NA	2	16	573	28.65	NA	NA	NA	NA	NA	NA	NA
575	NA	NA	2	16	574	28.7	NA	NA	NA	NA	NA	NA	NA
576	NA	NA	2	16	575	28.75	NA	NA	NA	NA	NA	NA	NA
577	NA	NA	2	16	576	28.8	NA	NA	NA	NA	NA	NA	NA
578	NA	NA	2	16	577	28.85	NA	NA	NA	NA	NA	NA	NA
579	NA	NA	2	16	578	28.9	NA	NA	NA	NA	NA	NA	NA
580	NA	NA	2	16	579	28.95	NA	NA	NA	NA	NA	NA	NA
581	NA	NA	2	16	580	29	NA	NA	NA	NA	NA	NA	NA
582	NA	NA	2	16	581	29.05	NA	NA	NA	NA	NA	NA	NA
583	NA	NA	2	16	582	29.1	NA	NA	NA	NA	NA	NA	NA
584	NA	NA	2	16	583	29.15	NA	NA	NA	NA	NA	NA	NA
585	NA	NA	2	16	584	29.2	NA	NA	NA	NA	NA	NA	NA
586	NA	NA	2	16	585	29.25	NA	NA	NA	NA	NA	NA	NA
587	NA	NA	2	16	586	29.3	NA	NA	NA	NA	NA	NA	NA
588	NA	NA	2	16	587	29.35	NA	NA	NA	NA	NA	NA	NA
589	NA	NA	2	16	588	29.4	NA	NA	NA	NA	NA	NA	NA
590	NA	NA	2	16	589	29.45	NA	NA	NA	NA	NA	NA	NA
591	NA	NA	2	16	590	29.5	NA	NA	NA	NA	NA	NA	NA
592	NA	NA	2	16	591	29.55	NA	NA	NA	NA	NA	NA	NA
593	NA	NA	2	16	592	29.6	NA	NA	NA	NA	NA	NA	NA
594	NA	NA	2	16	593	29.65	NA	NA	NA	NA	NA	NA	NA
595	NA	NA	2	16	594	29.7	NA	NA	NA	NA	NA	NA	NA
596	NA	NA	2	16	595	29.75	NA	NA	NA	NA	NA	NA	NA
597	NA	NA	2	16	596	29.8	NA	NA	NA	NA	NA	NA	NA
598	NA	NA	2	16	597	29.85	NA	NA	NA	NA	NA	NA	NA
599	NA	NA	2	16	598	29.9	NA	NA	NA	NA	NA	NA	NA
600	NA	NA	2	16	599	29.95	NA	NA	NA	NA	NA	NA	NA
601	NA	NA	2	16	600	30	NA	NA	NA	NA	NA	NA	NA
