# Supplementary material for: An automated feeding system for the African killifish reveals the impact of diet on lifespan and allows scalable assessment of associative learning
Source: eLife. 2022 Nov 10;11:e69008. doi: 10.7554/eLife.69008 (PMC9788828; doi:10.7554/eLife.69008)
Supplement: Figure 6—source data 3. [file elife-69008-fig6-data3.zip › Filtered and Interpolated Trajectories with Kinematics/t1_REC0010 DLC_likelihood-euclidean-filtered_splines-interpolated_kinematics_02_resnet50_TrainAllTheThingsJun28shuffle1_1030000.csv]

	x2	y2	fishnum	recording_num	bodyparts_coords	seconds	velocity_x	velocity_y	velocity_xy	velocity_xy_5frame	velocity_xy_10frame	velocity_xy_20frame	velocity_xy_40frame
1	226.910369873047	252.026611328125	1	10	0	0	0	0	0	NA	NA	NA	NA
2	231.256088256836	251.973754882812	1	10	1	0.05	86.9143676757801	-1.05712890626023	86.9207963033309	NA	NA	NA	NA
3	235.716644287109	252.514999389648	1	10	2	0.1	89.2111206054602	10.8248901367205	89.8654677067562	52.745441351759	NA	NA	NA
4	237.930877685547	253.783050537109	1	10	3	0.15	44.2846679687597	25.3610229492199	51.0324730160527	62.2342426154325	NA	NA	NA
5	239.459381103516	252.841125488281	1	10	4	0.2	30.5700683593801	-18.8385009765602	35.9084697326555	49.0475606382042	38.6274377640583	NA	NA
6	241.732666015625	252.16325378418	1	10	5	0.25	45.4656982421801	-13.5574340820199	47.4440063183675	37.7228398553879	40.0484666274126	NA	NA
7	242.680725097656	252.613098144531	1	10	6	0.3	18.9611816406199	8.99688720701988	20.9873864171892	29.5401201001548	31.5454398885662	NA	NA
8	244.01904296875	251.627471923828	1	10	7	0.35	26.7663574218801	-19.7125244140597	33.2418637926747	24.5094341763575	23.6113247564079	NA	NA
9	244.198486328125	252.100524902344	1	10	8	0.4	3.5888671875	9.46105957031989	10.1188742398873	17.8626906393927	20.9528253803207	NA	NA
10	244.321929931641	251.577133178711	1	10	9	0.45	2.46887207031989	-10.4678344726602	10.7550401136685	14.0433191389281	18.8587314987222	26.7663074403562	NA
11	245.02897644043	251.507019042969	1	10	10	0.5	14.1409301757801	-1.40228271483977	14.2102886335439	9.49980965742782	17.1991724416919	27.5263340527134	NA
12	245.069427490234	251.59245300293	1	10	11	0.55	0.809020996080108	1.70867919921989	1.8905289148662	12.3655306604865	17.8544106015237	24.7545366689746	NA
13	245.595397949219	251.576385498047	1	10	12	0.6	10.5194091797	-0.321350097660229	10.5243163851731	13.208028821087	15.7041893708329	21.6175264095352	NA
14	246.044570922852	252.713241577148	1	10	13	0.65	8.98345947265966	22.7371215820204	24.4474792551809	16.5356542439911	15.4103273365607	19.6899277976272	NA
15	246.371505737305	253.386428833008	1	10	14	0.7	6.53869628906023	13.4637451172	14.9675309166708	21.6655020641193	14.9051771166541	18.8422804664353	NA
16	245.180526733398	252.406311035156	1	10	15	0.75	-23.8195800781398	-19.6023559570403	30.8484157480644	21.908569084238	15.0042014780142	17.8771765991201	NA
17	246.461700439453	252.910980224609	1	10	16	0.8	25.6234741211	10.0933837890602	27.5397680155071	18.4551240126348	17.963633449383	17.9002333852794	NA
18	246.880844116211	252.500045776367	1	10	17	0.85	8.38287353515966	-8.21868896484034	11.7396514857669	16.6023254122212	19.6237280626626	17.7602812503876	NA
19	246.542510986328	252.620132446289	1	10	18	0.9	-6.76666259765966	2.40173339844034	7.18025389716478	13.4727487120373	18.4270302149337	18.9358748153858	NA
20	246.8271484375	252.602600097656	1	10	19	0.95	5.69274902343977	-0.350646972660229	5.70353791460268	14.2617648346467	18.8258294341484	21.6940218095875	28.3505667863924
21	246.068664550781	252.55419921875	1	10	20	1	-15.1696777343801	-0.968017578119884	15.2005322471451	17.3388870410872	18.5551807565483	23.0472219217432	28.8070409110493
22	247.427062988281	253.349807739258	1	10	21	1.05	27.16796875	15.9121704101602	31.4848486285539	18.3989364172327	17.9460561690352	25.7902320283474	27.0889703156616
23	246.64762878418	252.239883422852	1	10	22	1.1	-15.5886840820199	-22.1984863281205	27.1252625179697	21.0493334560756	19.8163731299424	26.8339384631644	25.0301914285191
24	246.631240844727	252.863693237305	1	10	23	1.15	-0.327758789060226	12.4761962890602	12.4805007778921	23.6376128010593	22.4614222942109	28.9572869762251	24.3028596594039
25	247.530349731445	253.163497924805	1	10	24	1.2	17.9821777343602	5.99609375	18.9555231088174	21.6303475034236	28.4828665025209	29.6792621253428	23.7707399073918
26	246.273834228516	252.530181884766	1	10	25	1.25	-25.1303100585801	-12.6663208007801	28.1419289720632	22.2938592187975	31.0902423654721	29.8457366537869	23.1865096845889
27	247.345260620117	252.576477050781	1	10	26	1.3	21.4285278320199	0.925903320299994	21.4485221403759	26.5239081711891	33.6168306073118	28.8349773969735	23.0063221574641
28	246.212783813477	251.559417724609	1	10	27	1.35	-22.6495361328	-20.3411865234398	30.4428210948391	35.9163995489661	34.0441488636661	28.5223402061005	22.4249248804953
29	247.640594482422	250.671203613281	1	10	28	1.4	28.5562133789	-17.7642822265602	33.6307455398501	38.542871929885	39.4875437375165	28.6674299517053	22.2194994136653
30	248.643417358398	247.53157043457	1	10	29	1.45	20.0564575195204	-62.7926635742199	65.9179799977024	45.6033137111999	40.5326948165372	29.9348261324287	22.8011353558617
31	249.456573486328	245.634811401367	1	10	30	1.5	16.2631225586	-37.9351806640602	41.2742908766575	45.7944385085347	41.1362925510255	30.0877477693852	23.4685114807519
32	251.367065429688	243.536804199219	1	10	31	1.55	38.2098388672	-41.9601440429597	56.7507310469505	52.4511793038439	39.7238986249119	29.4234039623486	23.82566306816
33	251.633316040039	241.989624023438	1	10	32	1.6	5.32501220701988	-30.9436035156199	31.3984450815131	45.1489900841083	37.2283072822587	28.4428564475029	23.9360727933314
34	252.246444702148	238.700561523438	1	10	33	1.65	12.2625732421801	-65.78125	66.9144495163962	43.7297131721661	34.8734376091997	28.9157915211806	23.752984381762
35	253.086685180664	237.493942260742	1	10	34	1.7	16.8048095703199	-24.1323852539205	29.4070338990241	33.8444835386238	31.3867857623364	28.6991993483483	23.8864337271312
36	254.700881958008	236.932968139648	1	10	35	1.75	32.2839355468801	-11.2194824218795	34.1779063169465	28.6621760559827	29.0852531732983	28.4958427700577	23.4081560805085
37	255.056793212891	237.019287109375	1	10	36	1.8	7.11822509765966	1.72637939453978	7.32458287923916	17.2956959145554	25.2299773173854	28.1124109296488	24.6061448507739
38	255.274612426758	237.186080932617	1	10	37	1.85	4.35638427734034	3.33587646483977	5.48690766830735	17.6245814405646	22.8415640313397	27.089568510603	26.5991099992141
39	255.748641967773	237.35758972168	1	10	38	1.9	9.48059082029999	3.43017578126023	10.08204880926	14.4407931744305	18.3440393048446	25.5031240119448	27.3962387238527
40	257.213623046875	237.871704101562	1	10	39	1.95	29.2996215820398	10.2822875976398	31.0514615290699	16.6154710961469	16.8657038801594	23.9082489021359	28.6566016027605
41	256.308288574219	237.989364624023	1	10	40	2	-18.1066894531205	2.35321044922046	18.2589649862763	17.0209520066967	15.8553929890898	23.8898010397606	29.8712178711809
42	256.526000976562	237.105895996094	1	10	41	2.05	4.35424804686022	-17.6693725585801	18.197972487821	19.3923826951339	16.5009232343858	21.8610941079727	30.1176275579926
43	256.785217285156	237.377868652344	1	10	42	2.1	5.18432617188068	5.439453125	7.51431222105651	16.1068263197543	16.9508297389473	21.0382071234984	29.9837437764635
44	257.582427978516	238.131378173828	1	10	43	2.15	15.9442138672	15.0701904296801	21.9392022514456	17.2699928037492	16.13281041469	18.5486817872989	30.3390273281298
45	258.095977783203	237.610900878906	1	10	44	2.2	10.2709960937398	-10.4095458984403	14.6236796521722	16.3863753726247	16.4297120419353	18.0936053289197	30.0427156633291
46	256.90576171875	237.790832519531	1	10	45	2.25	-23.8043212890602	3.5986328125	24.0747974062505	16.8807074711979	18.694348906223	16.97057550723	30.7317006344418
47	257.295379638672	237.222579956055	1	10	46	2.3	7.79235839843977	-11.3650512695199	13.7798853321989	12.8732381342461	18.4922108985601	20.3773123045742	30.9005933307819
48	257.127288818359	237.692733764648	1	10	47	2.35	-3.36181640626023	9.40307617186022	9.98597271392256	16.7525977641163	19.2348502156571	24.6758797923277	31.4795342100049
49	257.210571289062	237.646835327148	1	10	48	2.4	1.66564941406023	-0.91796875	1.90185556668632	20.1187050086968	18.7533242697531	26.1250474960001	32.0589031312204
50	257.534759521484	239.316680908203	1	10	49	2.45	6.48376464843977	33.3969116211	34.020477801523	20.5980464244954	19.3215067776799	27.3783770730923	31.7692596302692
51	257.519775390625	237.271469116211	1	10	50	2.5	-0.299682617179542	-40.9042358398403	40.905333629153	21.5889929601163	18.0857580253702	29.6546879729765	31.5818693013165
52	257.985443115234	236.610137939453	1	10	51	2.55	9.31335449217954	-13.2266235351597	16.1765924111922	24.6334104052601	24.2537013747627	30.8118511536367	31.3034726713711
53	257.730773925781	237.312423706055	1	10	52	2.6	-5.09338378905909	14.0457153320398	14.9407053920271	21.8904157912436	32.400929845708	31.5246311054241	31.3990641359148
54	257.360015869141	238.084182739258	1	10	53	2.65	-7.41516113279999	15.4351806640602	17.1239427924052	16.0528110420437	36.1172845773103	31.762263135079	30.4909659243849
55	258.303619384766	237.709487915039	1	10	54	2.7	18.8720703125	-7.49389648438012	20.3055047314404	27.9093563250299	38.3270421042493	31.3862319783098	30.4210589697348
56	258.684875488281	237.2646484375	1	10	55	2.75	7.62512207029999	-8.89678955078011	11.7173098831535	43.2128667312997	40.6150270397301	32.9675584988258	30.0041408646717
57	261.058715820312	234.332046508789	1	10	56	2.8	47.4768066406193	-58.6520385742199	75.4593188261233	47.6011587493604	43.1314914087133	33.6887757319149	30.7948263882342
58	263.391571044922	230.398941040039	1	10	57	2.85	46.6571044922	-78.662109375	91.4582574233761	54.7636684172549	43.814411995191	35.8694999094067	31.1437041629555
59	264.632934570312	228.890869140625	1	10	58	2.9	24.8272705078	-30.1614379882801	39.0654028827087	65.1772430374165	44.7712020004049	38.614682250496	31.4345268590802
60	266.342468261719	226.665878295898	1	10	59	2.95	34.1906738281398	-44.4998168945398	56.118053070913	58.3536264923966	43.4509571789398	39.6302703584025	30.8674249028949
61	268.03857421875	223.965026855469	1	10	60	3	33.9221191406205	-54.0170288085801	63.7851829839613	44.4159572590824	47.8493589722814	39.2739375628724	30.6832674338683
62	269.985504150391	223.270614624023	1	10	61	3.05	38.9385986328205	-13.8882446289199	41.341236101024	41.9412452514495	43.1238500890671	40.7458512347695	30.377198223516
63	270.966735839844	222.799438476562	1	10	62	3.1	19.6246337890591	-9.42352294922046	21.769911256805	32.1382459406246	39.3380699731054	41.7599211483311	30.5143824450037
64	271.649871826172	221.652938842773	1	10	63	3.15	13.6627197265602	-22.9299926757795	26.6918428445441	30.5214749071463	41.1120799236817	42.4332500614709	30.4957757771605
65	271.738494873047	221.309020996094	1	10	64	3.2	1.7724609375	-6.87835693358011	7.10305651678859	27.8940736857376	40.9334986125558	42.7485126105499	30.4422101974115
66	274.270263671875	220.148529052734	1	10	65	3.25	50.6353759765602	-23.2098388672	55.70132781657	34.2601826871285	37.9328480860147	43.0377062221135	30.0606353654875
67	274.692535400391	218.803024291992	1	10	66	3.3	8.44543457032046	-26.9100952148403	28.2042299939803	40.2829145959139	38.3602110608258	41.2123404718942	30.1703258922876
68	275.282196044922	216.188674926758	1	10	67	3.35	11.7932128906193	-52.2869873046795	53.6004562637594	49.7287512844871	39.7054303014712	37.6115285335834	30.1741322950393
69	276.463195800781	213.605575561523	1	10	68	3.4	23.6199951171807	-51.6619873047	56.8055023884713	45.344221264883	40.0952981225369	36.7440062221603	30.2262526087184
70	276.90087890625	210.924453735352	1	10	69	3.45	8.75366210937955	-53.6224365234204	54.3322399596542	48.826348435914	42.04606804216	34.3564727326976	30.0663556574715
71	276.6708984375	209.251251220703	1	10	70	3.5	-4.599609375	-33.4640502929796	33.7786777185498	45.1506779158139	38.2260534719455	31.71184689476	29.64810962915
72	277.400024414062	207.090194702148	1	10	71	3.55	14.5825195312398	-43.2211303711	45.6148658491353	39.9076816491598	39.3008308547213	29.9425452933954	29.4295652106128
73	278.606079101562	205.806869506836	1	10	72	3.6	24.12109375	-25.6665039062403	35.2221036632587	34.363384799833	35.8849870940613	29.5041337845834	29.6168114090361
74	278.970458984375	204.321380615234	1	10	73	3.65	7.28759765626023	-29.7097778320398	30.5905210552009	31.107885679008	32.3759325206389	29.229288419242	29.5290185732928
75	279.992095947266	203.468978881836	1	10	74	3.7	20.4327392578205	-17.0480346679602	26.6107557130205	29.7753132735287	27.7794468528393	29.4981884165132	29.4296029486473
76	279.427154541016	202.800720214844	1	10	75	3.75	-11.298828125	-13.3651733398398	17.5011821144246	26.6192962723087	25.4908457035054	27.1537122321493	29.2110206190773
77	280.012298583984	200.943099975586	1	10	76	3.8	11.7028808593591	-37.1524047851602	38.9520038217387	24.8441833921181	21.524879525965	26.6518760526603	27.8291893943379
78	279.940582275391	199.973648071289	1	10	77	3.85	-1.43432617185908	-19.3890380859398	19.4420186571586	21.1955089058457	19.3028372676955	24.4787646806718	26.2263422429526
79	280.490570068359	199.037506103516	1	10	78	3.9	10.9997558593591	-18.7228393554602	21.7149566542481	19.8738057280028	18.3632787159472	21.8378229669408	25.831927870618
80	280.453948974609	198.620742797852	1	10	79	3.95	-0.732421875	-8.33526611328011	8.36738328165827	13.2744457784013	16.9503087908664	20.5024409565404	26.9253252426316
81	280.941589355469	198.863296508789	1	10	80	4	9.75280761720001	4.85107421874034	10.8926662252105	11.9863782630824	16.081370992353	20.0222816954277	26.5731015138556
82	281.113006591797	198.619827270508	1	10	81	4.05	3.42834472656023	-4.86938476561988	5.95520407373117	11.8823740397763	14.0029212505992	18.113279186456	26.1796781570561
83	281.451446533203	199.174865722656	1	10	82	4.1	6.76879882812045	11.1007690429597	13.001681080564	12.7051086758872	13.0725422672823	17.473701669741	27.6050521546387
84	282.376434326172	198.657699584961	1	10	83	4.15	18.4997558593795	-10.3433227539	21.1949355377173	12.2889362567032	11.2997134132426	16.6247870851148	29.0803237746986
85	281.792022705078	198.876571655273	1	10	84	4.2	-11.6882324218795	4.37744140624034	12.4810564622128	14.7313967227971	13.2254350602414	16.1106932867447	30.8608498240034
86	281.946807861328	198.464065551758	1	10	85	4.25	3.095703125	-8.25012207029999	8.81180412929077	14.1587062714822	14.5537176873499	15.3843350160412	30.1662107718104
87	282.836486816406	198.280715942383	1	10	86	4.3	17.7935791015602	-3.6669921875	18.1675064042005	10.717052786709	14.701678846947	14.4460383167817	32.0261107160128
88	283.261016845703	198.003707885742	1	10	87	4.35	8.49060058593977	-5.54016113282046	10.1382288239897	13.7457614445956	15.6445660717864	14.8411559523219	32.1575722854381
89	283.298217773438	197.807876586914	1	10	88	4.4	0.744018554700006	-3.91662597655966	3.98666811385144	16.8184991179967	14.8862954542824	14.9198495190757	30.7827839552793
90	282.685302734375	199.045669555664	1	10	89	4.45	-12.2583007812602	24.755859375	27.6245997516456	14.6719609710969	15.2710777826229	19.4941777525655	30.8826078410963
91	283.251770019531	197.977844238281	1	10	90	4.5	11.3293457031205	-21.3565063476602	24.175492496296	17.1304258720907	14.6872990397294	21.4343561329511	31.8199830338801
92	283.573699951172	197.791961669922	1	10	91	4.55	6.43859863281932	-3.71765136718011	7.4348156697015	19.0555381218557	14.8891553829641	22.4168110207168	31.4608441878345
93	283.56005859375	198.91340637207	1	10	92	4.6	-0.272827148439774	22.4288940429602	22.4305533289587	16.7963941206503	16.6097696373615	25.705970524694	32.0218349153155
94	283.903533935547	198.325820922852	1	10	93	4.65	6.86950683593977	-11.7517089843602	13.6122293626766	12.5560989614621	18.5399856249087	28.9313591301553	32.8637048133111
95	283.71337890625	199.119812011719	1	10	94	4.7	-3.80310058593977	15.8798217773403	16.3288797456184	15.1063497948314	25.7629204448896	32.2235112314936	32.7418566833216
96	283.83203125	199.030181884766	1	10	95	4.75	2.373046875	-1.79260253906023	2.97401670035534	16.0891134026324	28.3149945785523	33.1787093114716	33.137075959616
97	282.831481933594	199.162826538086	1	10	96	4.8	-20.0109863281205	2.6528930664	20.1860698365476	18.0244331279617	30.1319431944867	37.4003453793653	33.4394036935411
98	283.981811523438	198.423889160156	1	10	97	4.85	23.0065917968807	-14.7787475586	27.3443713679639	34.729446769129	35.7673749776015	39.8363798902044	33.7174685493374
99	282.978515625	199.014923095703	1	10	98	4.9	-20.0659179687602	11.8206787109403	23.2888279893234	44.0738901956425	42.9764228060281	39.7277449436178	34.1300081909813
100	284.714721679688	194.333831787109	1	10	99	4.95	34.7241210937602	-93.6218261718801	99.8539479514549	45.1575365941421	49.1759446803642	41.2627747256521	34.1387935255053
101	286.309692382812	192.428482055664	1	10	100	5	31.8994140624795	-38.1069946289	49.6962338329227	55.4456365525706	51.6701195832139	43.6176843723326	34.6979256185036
102	286.232116699219	191.150619506836	1	10	101	5.05	-1.55151367186022	-25.5572509765602	25.6043018290454	67.9284124840945	59.9115353757664	44.808409189213	35.5912111455262
103	288.481475830078	187.916732788086	1	10	102	5.1	44.9871826171807	-64.677734375	78.7848711601067	63.6224425915994	63.0629901430473	46.56996816089	35.7019385623986
104	288.613159179688	183.63362121582	1	10	103	5.15	2.63366699220001	-85.6622314453199	85.7027076469428	59.2663489707852	60.9155042623268	49.1026225415073	35.6248946186269
105	291.061248779297	180.576904296875	1	10	104	5.2	48.9617919921795	-61.1343383789	78.3240984889791	74.6655341573908	56.7626290064146	49.3730200798985	35.7726851471386
106	291.782409667969	179.381851196289	1	10	105	5.25	14.4232177734398	-23.9010620117199	27.915765728852	70.6803437335241	58.9203741661129	50.8898169031907	36.0236458197644
107	293.453674316406	174.531707763672	1	10	106	5.3	33.4252929687409	-97.0028686523403	102.600227762073	53.9025960405592	59.4848751839393	52.4327690703006	35.912908010334
108	293.733032226562	171.60205078125	1	10	107	5.35	5.58715820311932	-58.5931396484398	58.8589190407728	49.9028154212299	57.3725613441785	52.5937811463529	36.3077516477183
109	293.642333984375	171.601852416992	1	10	108	5.4	-1.81396484373977	-0.00396728516022904	1.81396918211842	58.5743993614405	55.2288222769866	53.3401668628869	36.5524738889966
110	294.877593994141	168.96012878418	1	10	109	5.45	24.7052001953205	-52.8344726562398	58.3251953923329	44.3042162104878	49.5700954794328	48.783409298445	36.3210053390871
111	295.835296630859	165.527542114258	1	10	110	5.5	19.1540527343591	-68.6517333984398	71.273685429905	44.064778954833	50.1095142231676	47.9614951040561	36.0851967801635
112	296.296508789062	164.034698486328	1	10	111	5.55	9.22424316406023	-29.8568725586	31.2493120073098	56.555048513414	44.9540027648348	48.7656112703355	36.217873088948
113	297.586730957031	161.456420898438	1	10	112	5.6	25.8044433593807	-51.5655517578	57.6617327624989	49.2373755376356	42.1245721496584	45.6979066001033	35.9127148339637
114	299.342102050781	158.764999389648	1	10	113	5.65	35.107421875	-53.8284301758	64.2653169750232	41.6446290848947	45.7648294634469	42.3184301070986	35.6527447404874
115	300.169342041016	158.060089111328	1	10	114	5.7	16.5447998047	-14.0982055664	21.7368305134413	45.6037893191818	40.8041895904754	39.3218590627836	35.4729199454487
116	301.067443847656	156.657485961914	1	10	115	5.75	17.9620361328	-28.0520629882801	33.3099531662002	40.1843653444837	37.0026160419993	38.8685823280571	37.1561722250838
117	302.239105224609	154.390060424805	1	10	116	5.8	23.4332275390591	-45.3485107421801	51.0451131787455	34.9746104134799	38.0463473567318	34.4254706413027	38.2131135443956
118	301.112457275391	153.357513427734	1	10	117	5.85	-22.5329589843591	-20.6509399414199	30.5646128890084	32.3710036433152	34.023251856028	32.7791234052322	39.2270856557028
119	302.967834472656	152.900527954102	1	10	118	5.9	37.1075439453	-9.13970947264033	38.2165423200038	32.3606029991039	29.4080379372106	33.3772028343754	39.6127406323796
120	302.575531005859	153.090637207031	1	10	119	5.95	-7.84606933594091	3.80218505858011	8.71879666261819	30.4889053942817	29.0736226461344	31.379235952522	38.190030516862
121	303.445373535156	151.673385620117	1	10	120	6	17.3968505859409	-28.3450317382801	33.2579499451433	27.8621383675723	27.6276504329466	28.5527091879944	38.5463002823961
122	305.134063720703	150.451599121094	1	10	121	6.05	33.7738037109398	-24.4357299804597	41.6866251546347	23.8414654609413	23.8969385177705	27.6273369886829	38.9827048683818
123	304.989868164062	149.592071533203	1	10	122	6.1	-2.88391113282046	-17.1905517578199	17.4307777554615	25.7762416489536	23.433674660806	25.2554615070373	37.7782481275713
124	305.806091308594	149.199645996094	1	10	123	6.15	16.3244628906398	-7.84851074218011	18.1131777868488	22.8946978667893	20.989576205304	22.2028669394675	36.9303588830158
125	305.45458984375	148.349838256836	1	10	124	6.2	-7.03002929687955	-16.9961547851602	18.3926776026795	17.3049716412593	21.9542823145685	21.5728198109989	35.3805341386806
126	306.280914306641	147.896499633789	1	10	125	6.25	16.5264892578205	-9.06677246093977	18.8502310343219	19.0052109540396	20.1028023339895	23.4225275469769	35.036311580962
127	305.78173828125	148.368362426758	1	10	126	6.3	-9.98352050782046	9.43725585938012	13.737994026985	18.1376869496666	17.2083266206341	23.9934580184906	33.4454968180993
128	306.303924560547	149.555160522461	1	10	127	6.35	10.4437255859398	23.7359619140597	25.931974319363	18.1323229801835	16.4876711580466	25.8603901650528	32.4890443604184
129	306.990112304688	149.614837646484	1	10	128	6.4	13.7237548828205	1.19354248046022	13.7755577649837	17.3109068011898	14.9976959417244	25.8853144018723	32.8977808513925
130	306.135833740234	149.951690673828	1	10	129	6.45	-17.0855712890807	6.73706054688012	18.3658577552639	17.1116816000088	14.0720169758634	27.5966517352789	32.282062426595
131	305.422576904297	149.765502929688	1	10	130	6.5	-14.2651367187398	-3.72375488279999	14.7431501393533	13.9701313620536	19.2174046610072	29.1311054607362	31.328697215411
132	306.059204101562	149.741134643555	1	10	131	6.55	12.7325439453	-0.487365722660229	12.7418680210799	11.8577049337822	24.0899775192108	29.1997984664281	30.9277934884436
133	305.554565429688	149.659423828125	1	10	132	6.6	-10.0927734374795	-1.6342163086	10.2242231295872	10.0117109715434	28.2871056692996	29.8585896550393	29.8654038260812
134	305.706970214844	149.710296630859	1	10	133	6.65	3.04809570311932	1.01745605468011	3.21342562362655	21.1239025208246	30.7810525984407	31.5422876589331	28.6746391918633
135	305.958343505859	150.091705322266	1	10	134	6.7	5.02746582029999	7.62817382813978	9.13588794406988	31.0682734384128	33.2390211559893	31.4392092145775	28.3824079624921
136	307.855804443359	147.132598876953	1	10	135	6.75	37.94921875	-59.1821289062597	70.3041078857593	42.6040799765457	38.1594085874829	31.204040833867	27.9517147751693
137	310.806793212891	146.109878540039	1	10	136	6.8	59.0197753906409	-20.4544067382801	62.4637226090208	49.7044002630991	41.1912703122221	32.4655229948959	26.8253553859582
138	310.788055419922	142.714767456055	1	10	137	6.85	-0.374755859380684	-67.9022216796801	67.9032558202518	56.4663313404351	43.229508152032	32.1989653156047	26.3013505563657
139	312.453033447266	141.727355957031	1	10	138	6.9	33.2995605468807	-19.7482299804801	38.7150270563938	55.1949146541413	48.0868793761418	32.4183588684096	25.9967119871471
140	313.630615234375	139.931777954102	1	10	139	6.95	23.5516357421795	-35.9115600585801	42.9455433307499	51.3142671860314	48.8064014532916	33.184888900668	26.447822787302
141	315.50634765625	137.342437744141	1	10	140	7	37.5146484375	-51.7868041992199	63.94702445429	43.8549363275183	43.1906770067268	34.1046852428277	27.7392904377289
142	315.451019287109	135.190124511719	1	10	141	7.05	-1.10656738282046	-43.0462646484398	43.0604852684713	46.4693584891845	40.8410684705811	34.2282499882042	27.9844871436391
143	316.387176513672	133.979537963867	1	10	142	7.1	18.7231445312602	-24.2117309570403	30.6066015276862	41.146471566148	36.1108249619098	34.4753461451251	28.245311715557
144	317.234466552734	131.532730102539	1	10	143	7.15	16.9458007812398	-48.9361572265597	51.787137864725	31.1864393593124	34.0556651383785	35.1464114442591	28.6343637295803
145	317.117614746094	130.724578857422	1	10	144	7.2	-2.33703613279999	-16.1630249023403	16.3311087155676	30.3678697551309	33.1307566453467	35.1919961139853	29.030509914074
146	317.151885986328	130.01806640625	1	10	145	7.25	0.685424804680679	-14.1302490234398	14.1468634201116	28.3667135963013	30.0499618981724	32.4809020033617	29.2821288329416
147	318.246459960938	128.406204223633	1	10	146	7.3	21.8914794922	-32.2372436523398	38.967637247564	21.6419717875726	27.2652296641864	29.6572527534258	29.7896827154977
148	318.673400878906	127.468811035156	1	10	147	7.35	8.53881835936022	-18.7478637695403	20.6008207335385	25.1150417245454	25.7211841382183	26.7423109476786	30.0387588469504
149	317.968078613281	128.040908813477	1	10	148	7.4	-14.1064453125	11.4419555664199	18.1634288210811	28.9134844370324	22.2059435123764	26.1081095724219	30.4683114645868
150	318.307922363281	126.390716552734	1	10	149	7.45	6.796875	-33.0038452148597	33.6964584004319	24.1625895732419	21.577590774679	25.2989938393252	30.6104123548339
151	318.169219970703	128.041854858398	1	10	150	7.5	-2.77404785156023	33.0227661132801	33.1390769825466	23.0756546801353	21.7711269999966	26.3474754147215	30.4604701018076
152	318.915893554688	128.187042236328	1	10	151	7.55	14.9334716797	2.9037475586	15.2131629286114	22.7699152371803	18.4734370362704	26.7691758208502	30.2993796064961
153	318.242156982422	128.535049438477	1	10	152	7.6	-13.4747314453205	6.96014404297955	15.1661462680053	18.0401398248126	17.3737969334475	26.6320337760748	30.395342106813
154	318.974243164062	128.929809570312	1	10	153	7.65	14.6417236328	7.89520263669999	16.6347316063064	14.6287695629609	18.1605540064653	25.7264398002275	30.7189070247478
155	318.944976806641	128.428283691406	1	10	154	7.7	-0.58532714841931	-10.0305175781199	10.0475813385933	12.7842844992989	17.4672310333036	26.6218106135704	30.8079653759622
156	319.057037353516	127.632019042969	1	10	155	7.75	2.2412109375	-15.9252929687398	16.0822256732879	11.6719391867597	22.6449889312706	27.3602168320161	29.2359975434635
157	319.289398193359	127.821044921875	1	10	156	7.8	4.64721679685908	3.78051757811988	5.99073761030164	13.5511927757503	26.273121977514	27.1138424360995	27.8327826338063
158	319.074676513672	127.391502380371	1	10	157	7.85	-4.29443359373977	-8.59085083008011	9.60441970530905	16.8943222417946	27.5428834139312	27.8785523782961	26.2388709776124
159	318.58984375	126.183624267578	1	10	158	7.9	-9.69665527343977	-24.1575622558599	26.0309995512596	30.6612082995804	29.2469360880785	28.5182640607639	25.3152436070533
160	319.285247802734	125.040344238281	1	10	159	7.95	13.9080810546795	-22.8656005859401	26.7632286688149	39.7619594557291	31.6660304524619	28.0359358089999	24.2708809509832
161	319.304626464844	120.794555664062	1	10	160	8	0.387573242200006	-84.9157714843798	84.9166559622168	43.4138276411028	32.9493066640356	26.8162549607875	22.7431098870584
162	321.31298828125	119.183441162109	1	10	161	8.05	40.1672363281205	-32.2222900390599	51.494493391045	44.9426794004068	35.7542478359286	26.3705092247881	21.7790136447882
163	322.036447612881	117.99281969124	1	10	162	8.1	14.4691866326195	-23.8124294173801	27.8637606321775	46.4377386631291	38.3833078231448	26.3153380685009	21.1636510219907
164	321.426720366618	116.423332435115	1	10	163	8.15	-12.1945449252598	-31.3897451225	33.6752583477795	35.2374050284909	38.8759741150626	26.2914026052364	20.0527592935299
165	320.831726074219	114.818130493164	1	10	164	8.2	-11.8998858479802	-32.1040388390199	34.2385249824267	31.7465362161282	38.6046405846961	26.4239346379391	19.8552252243658
166	321.275789150462	113.442267388994	1	10	165	8.25	8.88126152486052	-27.5172620834002	28.9149877890256	33.3527880051868	30.9875209903044	25.9910930835653	19.7124666596171
167	322.488853542214	112.248406342911	1	10	166	8.3	24.2612878350394	-23.87722092166	34.0401493292317	32.8092688297184	26.4678964720621	26.0083125141868	18.9355482464056
168	323.877268079362	111.111112999396	1	10	167	8.35	27.7682907429607	-22.7458668702999	35.8950195774707	30.7715425062632	25.0877927230705	25.7354310075461	18.6527180761772
169	324.847381591797	109.90495300293	1	10	168	8.4	19.4022702486996	-24.12319992932	30.9576624704372	26.737636952118	23.3358691223943	24.5223776416846	18.4764667872191
170	325.080780029297	108.725326538086	1	10	169	8.45	4.66796875	-23.5925292968801	24.0498933651508	21.1892567279961	21.1818388234164	23.2427680626413	17.9054584067986
171	325.183978707051	108.300405709885	1	10	170	8.5	2.06397355507988	-8.49841656401992	8.74546001829962	16.8227974409542	19.0328795030949	19.1387443593954	17.9440303928083
172	325.334653603509	108.576932203771	1	10	171	8.55	3.01349792916085	5.53052987771991	6.29824820862193	13.8624694150702	16.262377192445	16.7888514687261	18.3567701149401
173	325.534461582966	109.251081465274	1	10	172	8.6	3.99615958913955	13.4829852300601	14.0627231422613	11.5921351405695	13.0875541919475	15.6952682679067	18.3045675277288
174	325.785059509714	110.019028939922	1	10	173	8.65	5.01195853496029	15.3589494929599	16.1560223410175	11.3281220540719	10.1687811683066	14.3790787868324	19.5657158612539
175	326.088104248047	110.576950073242	1	10	174	8.7	6.06089476665943	11.1584226664002	12.6982219926473	11.335497656894	7.88089554058644	13.0886398351611	20.5836786436978
176	326.43027906052	110.721025087025	1	10	175	8.75	6.8434962494598	2.8815002756599	7.42539458581148	9.35231094294081	7.28996772848629	12.064716487218	20.6813002693234
177	326.738372802734	110.647453308105	1	10	176	8.8	6.16187484427996	-1.47143557839996	6.33512622273238	6.47509292154303	7.10980646539009	10.7572540567116	20.6536370066136
178	326.940222081607	110.600055755269	1	10	177	8.85	4.03698557745997	-0.947951056720058	4.14678957249539	4.16965594060336	6.30274381274295	9.42688377405819	20.9822221153198
179	327.027748916272	110.613121110073	1	10	178	8.9	1.75053669330055	0.261307096079975	1.76993223402857	3.25181340290069	5.42228845127041	8.43466951367417	21.1940719348684
180	327.008896678921	110.668554969764	1	10	179	8.95	-0.377044747019681	1.10867719382014	1.17103708794899	2.88411527388619	4.99544084690593	7.77498100459727	21.523949884287
181	326.891608741741	110.74826293159	1	10	180	9	-2.34575874360075	1.59415923652006	2.83618189729813	3.2531766825451	5.09655347134107	9.07180582482915	20.4058845695918
182	326.683828476922	110.834150592796	1	10	181	9.05	-4.15560529638014	1.71775322411975	4.49663557765987	4.36948398099778	5.25213092097817	10.3430310050921	20.1050963125281
183	326.393499256654	110.908123550632	1	10	182	9.1	-5.80658440535899	1.47945915672011	5.99209661578993	5.82122575320851	5.7662133561689	10.2937969869568	20.3790124969624
184	326.028564453125	110.952087402344	1	10	183	9.15	-7.29869607058049	0.879277034240147	7.35146872629199	6.94129353978146	6.70055785904172	12.8400291172715	20.4937460455254
185	325.60731371943	110.966206937508	1	10	184	9.2	-8.4250146738998	0.282390703279987	8.4297459490026	7.62014656807015	7.6690664686081	14.7434226494564	20.5826129060238
186	325.189421832285	111.023683715017	1	10	185	9.25	-8.35783774290007	1.14953555017991	8.43652083016289	8.27925002979271	10.853643921172	15.3715074550815	20.7948210512526
187	324.844909849309	111.215978486092	1	10	186	9.3	-6.8902396595206	3.84589542149996	7.8909007191033	9.03163173708566	13.576255544794	15.2989614990405	20.8711055522304
188	324.643798828125	111.634552001953	1	10	187	9.35	-4.02222042367953	8.37147031721997	9.28761392440275	9.5169071840077	14.2848501611706	16.2290132230934	20.8950790008274
189	324.689077674832	112.1883730123	1	10	188	9.4	0.905576934139845	11.0764202069402	11.1133772627567	14.7659943025626	20.2577697832725	17.8657662280522	21.038294775411
190	325.215606689453	112.056442260742	1	10	189	9.45	10.5305802924204	-2.63861503116004	10.8561231836128	19.5323645215179	24.4914044520069	19.8051317059328	21.351644646446
191	326.271171579617	110.680623226145	1	10	190	9.5	21.1112978032793	-27.51638069194	34.6819564229372	20.2904502925484	25.6464614388218	21.6730247797882	22.0465538041744
192	327.023388289466	109.284198334489	1	10	191	9.55	15.044334196981	-27.9284978331199	31.7227518138802	31.4839078294594	25.3457920771028	23.42134115633	22.8029727591097
193	326.419830322266	109.535804748535	1	10	192	9.6	-12.0711593440001	5.03212828091989	13.0780427795551	39.465901720006	26.6918130900179	25.0627567260181	23.3668601902882
194	324.180236816406	112.032554626465	1	10	193	9.65	-44.7918701172	49.9349975586	67.0806649473118	36.5269285750811	29.0309745970627	26.6084133042185	23.8811153403206
195	322.484811179122	113.921607911141	1	10	194	9.7	-33.9085127456804	37.7810656935199	50.7660926363457	31.1592196326876	31.9411969432575	28.0765859768864	24.4855054423829
196	321.773129366249	114.62319075278	1	10	195	9.75	-14.2336362574599	14.0316568327802	19.9870906983129	33.0931758874875	32.4924056384045	29.5249256152872	25.2262681753188
197	321.856569061993	114.39367710458	1	10	196	9.8	1.6687939148801	-4.59027296400023	4.88420710191248	26.5780413646659	33.266426767866	30.9849570477493	25.9995774102052
198	322.546507950557	113.489440919739	1	10	197	9.85	13.7987777712794	-18.0847236968199	22.7478240535546	24.416492166509	35.8406632908656	32.3632742275966	26.833503107642
199	323.654323716148	112.166856151456	1	10	198	9.9	22.15631531182	-26.4516953656599	34.5049923332039	28.4578827017278	32.9590568251645	33.6419200371479	27.7332622400582
200	324.991394042969	110.68229675293	1	10	199	9.95	26.7414065364198	-29.69118797052	39.9583466455612	35.3736339030444	31.6617675017659	34.9283082882947	28.654801218389
201	326.400287799495	109.249145961917	1	10	200	10	28.1778751305205	-28.6630158202601	40.1940433744067	38.5881506942437	33.4033897917525	35.0213017835197	29.5418121469386
202	327.848338591275	107.908824154409	1	10	201	10.05	28.9610158356004	-26.8064361501598	39.4629631084957	39.3400722856632	36.6241220183958	35.2629145131274	30.3946093237982
203	329.334071208126	106.659760990956	1	10	202	10.1	29.7146523370191	-24.98126326906	38.8204080095509	38.9070428370228	38.0347353651752	36.4399233936197	31.2174247967833
204	330.856010439867	105.500386132108	1	10	203	10.15	30.4387846348209	-23.1874971769599	38.2646002903014	38.3488968817773	38.2528654772331	34.9222015633697	32.0136844358362
205	332.412681076315	104.429129238414	1	10	204	10.2	31.1334127289592	-21.42513787388	37.7931994023592	37.8746101337471	37.9154196333319	34.2275882353094	32.7903617034234
206	334.002607907288	103.444419970426	1	10	205	10.25	31.7985366194603	-19.6941853597602	37.4033135981793	37.4813200361068	37.5501979286348	35.0810288955561	33.5741184858401
207	335.624315722603	102.544687988693	1	10	206	10.3	32.4341563063001	-17.99463963466	37.0915293683448	37.165658668803	37.2594022583888	36.70019332137	34.378572741577
208	337.276329312079	101.728362953765	1	10	207	10.35	33.0402717895197	-16.32650069856	36.8539575213492	36.923796429641	37.0391834963739	37.4379929921906	35.1549131949744
209	338.957173465534	100.993874526192	1	10	208	10.4	33.6168830691008	-14.68976855146	36.6862934537827	36.7514989754924	36.8853463015748	37.6007582520643	35.8921045276114
210	340.665372972785	100.339652366524	1	10	209	10.45	34.1639901450196	-13.0844431933599	36.5838882065488	36.6441943830306	36.7934089688528	37.5044707308452	36.6418615751088
211	342.399452623651	99.7641261353113	1	10	210	10.5	34.6815930173193	-11.5105246242541	36.5418263274365	36.597046956641	36.7586679993597	37.410599514089	36.8016992956221
212	344.157937207948	99.2657254931037	1	10	211	10.55	35.1696916859407	-9.96801284415199	36.5550064060357	36.6050339343465	36.7762646243442	37.3678774912663	37.040792491061
213	345.939351515494	98.8428801004514	1	10	212	10.6	35.6282861509203	-8.45690785304612	36.6182203894014	36.6630215080647	36.8412506192059	37.3720928675485	37.7507880278177
214	347.742220336109	98.4940196179042	1	10	213	10.65	36.0573764123001	-6.97720965094391	36.7262283423103	36.765837023227	36.9486510268955	37.4189555674538	37.1149756953535
215	349.565068459609	98.2175737060123	1	10	214	10.7	36.4569624699993	-5.52891823783796	36.8738260751395	36.9083348656579	37.0935218283586	37.5041374299605	36.8907253988183
216	351.406420675812	98.0119720253257	1	10	215	10.75	36.8270443240601	-4.11203361373197	37.055903903248	37.0854542817708	37.2710010995431	37.6233113563929	37.4390578207043
217	353.264801774536	97.8756442363944	1	10	216	10.8	37.1676219744802	-2.72655577862622	37.2674956181902	37.2922681194444	37.4763527241439	37.7721884354047	38.3674525520643
218	355.138736545599	97.8070199997684	1	10	217	10.85	37.4786954212595	-1.37248473251987	37.5038174699662	37.5240221486525	37.705002238723	37.9465521623522	38.8511047489039
219	357.026749778819	97.8045289759978	1	10	218	10.9	37.7602646644004	-0.0498204754120479	37.7602975306782	37.7761651758592	37.9525648333328	38.1422890180749	39.0420107520349
220	358.927366264013	97.8666008256326	1	10	219	10.95	38.0123297038801	1.24143699269609	38.0325962211801	38.0443705826298	38.2148658910682	38.3554148619228	39.0970806631268
221	360.839110790999	97.9916652092228	1	10	220	11	38.2348905397191	2.50128767180399	38.3166190392814	38.3245501956752	38.4879547134262	38.5820968077246	39.1460523344147
222	362.760508149596	98.1781517873184	1	10	221	11.05	38.4279471719401	3.72973156191193	38.6085226520433	38.6128615472212	38.7681122464651	38.8186704689945	39.2123751696725
223	364.690083129621	98.4244902204694	1	10	222	11.1	38.5914996004999	4.92676866301991	38.9047155351931	38.9057096334838	39.0518537054984	39.0616526620157	39.2931013817302
224	366.626360520891	98.729110169226	1	10	223	11.15	38.7255478254008	6.0923989751322	39.2018542884083	39.1997442509932	39.3359270092543	39.3077498273374	39.385314694591
225	368.567865113225	99.0904412941381	1	10	224	11.2	38.8300918466803	7.22662249824197	39.4968366524931	39.4918539103003	39.6173078954871	39.5538625623273	39.4861460378132
226	370.513121696441	99.5069132557557	1	10	225	11.25	38.905131664319	8.32943923235206	39.7867921268283	39.7791572153216	39.893192515906	39.7970867458525	39.5927888889531
227	372.460655060356	99.9769557146289	1	10	226	11.3	38.9506672783	9.4008491774639	40.0690709485789	40.0589924712873	40.1609882138451	40.0347117827587	39.7025138322287
228	374.408989994788	100.498998331308	1	10	227	11.35	38.9666986886402	10.440852333582	40.3412320602996	40.3289061574903	40.4183030853083	40.2642165056172	39.8126819324794
229	376.356651289555	101.071470766342	1	10	228	11.4	38.9532258953398	11.44944870068	40.6010305682365	40.5866407808188	40.662934821342	40.4832632520055	39.9207565851143
230	378.302163734474	101.692802680282	1	10	229	11.45	38.9102488983804	12.4266382787999	40.8464050835082	40.8301225173899	40.8928592335863	40.6896905954084	40.0243135884156
231	380.244052119365	102.361423733678	1	10	230	11.5	38.83776769782	13.3724210679199	41.0754652434708	41.057448955295	41.1062187782788	40.8815051547404	40.1210492849151
232	382.180841234043	103.075763587079	1	10	231	11.55	38.7357822935599	14.28679706802	41.2864796314344	41.2668771713967	41.3013113190523	41.0568728480786	40.20878672311
233	384.111055868328	103.834251901036	1	10	232	11.6	38.6042926856999	15.16976627914	41.4778642498251	41.4568123096824	41.4765793057359	41.2141098959119	40.2854798896595
234	386.033220812037	104.635318336099	1	10	233	11.65	38.4432988741798	16.0213287012601	41.6481716487451	41.6257967757387	41.6305994947566	41.3516738217282	40.3492161476798
235	387.945860854988	105.477392552818	1	10	234	11.7	38.2528008590202	16.84148433438	41.7960807749366	41.7725001207146	41.7620732953298	41.468154645666	40.3982170837608
236	389.847500786998	106.358904211742	1	10	235	11.75	38.0327986402006	17.63023317848	41.9203875737524	41.8957096561768	41.8698177935748	41.5622664215133	40.430838013003
237	391.736665397886	107.278282973423	1	10	236	11.8	37.7832922177595	18.3875752336201	42.019996356314	41.9943218181166	41.9527574823121	41.6328392290528	40.4455664183975
238	393.611879477469	108.233958498409	1	10	237	11.85	37.5042815916606	19.1135104997198	42.0939119271359	42.0673342809772	42.0099167065156	41.6788117026066	40.441019610867
239	395.471667815566	109.224360447251	1	10	238	11.9	37.1957667619392	19.8080389768401	42.1412324584438	42.1138388114109	42.0404128221143	41.6992241521537	40.4159418931289
240	397.314555201993	110.247918480499	1	10	239	11.95	36.8577477285407	20.4711606649599	42.1611430892398	42.1330148439096	42.0434500577456	41.6932123149083	40.369201498482
241	399.139066426569	111.303062258703	1	10	240	12	36.4902244915197	21.10287556408	42.1529102259209	42.1241237568543	42.0183140647478	41.6600017621056	40.2997875587441
242	400.943726279112	112.388221442412	1	10	241	12.05	36.0931970508602	21.7031836741802	42.1158765188073	42.0865038261121	41.9643671390534	41.5989029772255	40.2068073376089
243	402.727059549439	113.501825692178	1	10	242	12.1	35.6666654065396	22.27208499532	42.0494564918597	42.0195658345141	41.8810440994772	41.5093071173032	40.0894839495334
244	404.487591027369	114.64230466855	1	10	243	12.15	35.2106295585997	22.8095795274399	41.9531328047328	41.9227893180847	41.7678488095507	41.3906824680222	39.9471547722857
245	406.223845502719	115.808088032078	1	10	244	12.2	34.7250895069999	23.3156672705601	41.8264531312497	41.7957194341972	41.6243513344867	41.2425716051944	39.7792707551246
246	407.934347765306	116.997605443312	1	10	245	12.25	34.21004525174	23.7903482246799	41.6690276437743	41.6379644421001	41.4501857306365	41.0645892801534	39.585396825311
247	409.617622604949	118.209286562802	1	10	246	12.3	33.6654967928609	24.2336223898002	41.4805270993698	41.4491937929893	41.245048472139	40.8564210540364	39.3652136039377
248	411.272194811466	119.441561051098	1	10	247	12.35	33.0914441303401	24.64548976592	41.2606815313742	41.2291368344594	41.0086975280909	40.6178227161168	39.1185206579495
249	412.896589174675	120.69285856875	1	10	248	12.4	32.4878872641796	25.0259503530398	41.0092795591785	40.9775821431882	40.7409521139301	40.3486205342524	38.8452415381999
250	414.489330484392	121.961608776309	1	10	249	12.45	31.8548261943397	25.3750041511802	40.7261683386002	40.6943775100807	40.4416931526432	40.0487124015555	38.545430881889
251	416.048943530436	123.246241334323	1	10	250	12.5	31.1922609208807	25.6926511602799	40.4112541874183	40.3794306140817	40.1108644955591	39.7180699627478	38.2192838886906
252	417.573953102626	124.545185903344	1	10	251	12.55	30.5001914437992	25.9788913804201	40.0645039338323	40.0327104348709	39.7484749690193	39.3567418271392	37.8671485076426
253	419.062883990778	125.856872143921	1	10	252	12.6	29.7786177630405	26.2337248115398	39.6859470513792	39.654249470827	39.3546013327564	38.9648580031549	37.4895406867546
254	420.51426098471	127.179729716605	1	10	253	12.65	29.02753987864	26.45715145368	39.2756786631243	39.2441468479299	38.929392258954	38.5426357228432	37.0871630234685
255	421.926608874241	128.512188281945	1	10	254	12.7	28.2469577906204	26.6491713067998	38.8338635183811	38.802572427958	38.4730734686243	38.0903868645832	36.6609270868673
256	423.298452449188	129.852677500491	1	10	255	12.75	27.4368714989396	26.8097843709205	38.3607410729326	38.3297720514312	37.9859541948592	37.6085272291087	36.2119795257158
257	424.628316499369	131.199627032793	1	10	256	12.8	26.5972810036203	26.9389906460395	37.8566318339726	37.8260740830372	37.4684351821395	37.0975879788225	35.7417317805787
258	425.914725814602	132.551466539402	1	10	257	12.85	25.7281863046592	27.0367901321805	37.3219451687452	37.2918974664217	36.9210184782188	36.5582296132924	35.2518927239224
259	427.156205184704	133.906625680867	1	10	258	12.9	24.8295874020403	27.1031828292996	36.7571888211544	36.7277615417885	36.3443193317564	35.9912589242462	34.7445028016765
260	428.351279399494	135.263534117739	1	10	259	12.95	23.9014842957999	27.1381687374401	36.1629804353035	36.134297936321	35.7390805765233	35.3976494488697	34.2219672177043
261	429.498473248789	136.620621510567	1	10	260	13	22.9438769859007	27.1417478565598	35.540061449767	35.5122649050065	35.1061899626584	34.7785660152755	33.6870844481883
262	430.596311522407	137.976317519901	1	10	261	13.05	21.9567654723596	27.1139201866799	34.889313806635	34.8625645804755	34.4467009886256	34.1353940380597	33.1430651118989
263	431.643319010167	139.329051806292	1	10	262	13.1	20.9401497551994	27.0546857278202	34.2117800121727	34.1862636866249	33.7618578938283	33.4697742562059	32.5935353837592
264	432.638020501884	140.67725403029	1	10	263	13.15	19.8940298343405	26.9640444799597	33.5086871984994	33.4846183835283	33.0531255895383	32.7836435789148	32.0425193351662
265	433.578940787379	142.019353852444	1	10	264	13.2	18.8184057098999	26.8419964430802	32.7814759660502	32.7591040409303	32.3222254291151	32.0792825685401	31.4943964028535
266	434.464604656467	143.353780933305	1	10	265	13.25	17.7132773817596	26.6885416172198	32.0318349342842	32.0114508826501	31.5711778356918	31.3593697712783	30.9538337977331
267	435.293536898968	144.678964933422	1	10	266	13.3	16.5786448500205	26.5036800023404	31.2617420936449	31.2436865986012	30.80235289398	30.627042507121	30.4256984241557
268	436.064262304699	145.993335513346	1	10	267	13.35	15.4145081146203	26.28741159848	30.4735142207721	30.4581871716053	30.018530034193	29.8859627317279	29.9149573187465
269	436.775305663478	147.295322333627	1	10	268	13.4	14.2208671755793	26.03973640562	29.6698657782546	29.6577372878553	29.2229678260733	29.1403850691006	29.4265780432977
270	437.425191765123	148.583355054814	1	10	269	13.45	12.9977220328999	25.7606544237399	28.8539788310708	28.8456017470297	28.419484560557	28.3952220338531	28.9654399138932
271	438.012445399451	149.855863337459	1	10	270	13.5	11.7450726865604	25.4501656528998	28.029585515534	28.0256091857359	27.6125495798981	27.6560989336288	28.5362637701965
272	438.53559135628	151.11127684211	1	10	271	13.55	10.4629191365802	25.1082700930198	27.201064389517	27.2022490535454	26.8073840256164	26.9293883966587	28.1435635843636
273	438.993154425428	152.348025229317	1	10	272	13.6	9.15126138295932	24.73496774414	26.3735514143031	26.3807819495087	26.0100675696275	26.2222127643635	27.7916191595806
274	439.383659396714	153.564538159632	1	10	273	13.65	7.81009942572041	24.3302586063004	25.5530651173023	25.5673618719409	25.2276445486629	25.5424029474891	27.48446647141
275	439.705631059954	154.759245293603	1	10	274	13.7	6.43943326479985	23.8941426794196	24.7466433108871	24.769166304203	24.4682186385911	24.8984059411238	27.2259010603667
276	439.957594204967	155.930576291781	1	10	275	13.75	5.03926290026016	23.4266199635601	23.9624851276952	23.9945259535192	23.7410200315659	24.2991403663574	27.0194899403408
277	440.13807362157	157.076960814716	1	10	276	13.8	3.60958833206041	22.9276904586999	23.2100865508275	23.2530400437805	23.0564238993374	23.7538088694889	26.8685882173449
278	440.245594099582	158.196828522958	1	10	277	13.85	2.15040956023927	22.39735416484	22.500349660884	22.5556553276735	22.4258954945339	23.2716850242007	26.7763575691933
279	440.278680428819	159.288609077057	1	10	278	13.9	0.661726584739881	21.8356110819803	21.8456355686085	21.9146781911908	21.8618380689049	22.8618971623492	26.7457846417863
280	440.235857399101	160.350732137563	1	10	279	13.95	-0.856460594359305	21.2424612101199	21.2597197303525	21.3436814944717	21.3773273216906	22.5332303789167	26.7796981472504
281	440.115649800244	161.381627365025	1	10	280	14	-2.40415197714015	20.6179045492399	20.7575994452816	20.8572650355487	20.9857311528166	22.2939615251176	26.8807839776786
282	439.916582422067	162.379724419995	1	10	281	14.05	-3.98134756354011	19.9619410994001	20.3551030672317	20.4706360940293	20.7002337133614	22.1517331306674	27.0515979990644
283	439.637180054387	163.343452963022	1	10	282	14.1	-5.58804735360013	19.2745708605401	20.068267366269	20.1989993157076	20.5333024787738	22.1134640629552	27.2945764030523
284	439.275967487022	164.271242654656	1	10	283	14.15	-7.22425134729974	18.5557938326798	19.9124908610118	20.0567841144424	20.4961497760355	22.1852893639053	27.6120436083207
285	438.83146950979	165.161523155447	1	10	284	14.2	-8.88995954464008	17.8056100158199	19.9015358387438	20.0567859322511	20.5982421192423	22.3725195521932	28.0062177505819
286	438.30221091251	166.012724125945	1	10	285	14.25	-10.5851719455995	17.0240194099603	20.046523438956	20.2093399219989	20.8469030186692	22.6796101094033	28.4792138035618
287	437.686716484997	166.823275226701	1	10	286	14.3	-12.30988855026	16.2110220151203	20.3551121562751	20.5216634580416	21.2470423619974	23.1101339275688	29.033044348867
288	436.983511017072	167.591606118263	1	10	287	14.35	-14.0641093585009	15.3666178312398	20.8310373150078	20.997484922777	21.8010326313765	23.6667524066588	29.6696179709424
289	436.19111929855	168.316146461183	1	10	288	14.4	-15.8478343704394	14.4908068583999	21.4741085412254	21.637021922896	22.5087406589056	24.351184214472	30.3907352013454
290	435.308066119251	168.995325916009	1	10	289	14.45	-17.6610635859799	13.58358909652	22.2806431624207	22.4372987917437	23.3677117826959	25.1641742606478	31.1980818795248
291	434.332876268992	169.627574143294	1	10	290	14.5	-19.5037970051806	12.6449645457001	23.2442084395512	23.392725340754	24.3734890659899	26.1054690217284	32.0932197402076
292	433.26407453759	170.211320803585	1	10	291	14.55	-21.3760346280401	11.6749332058203	24.3564965005136	24.4958178597696	25.5200341417761	27.1738076014701	33.0775739867975
293	432.100185714864	170.744995557434	1	10	292	14.6	-23.2777764545199	10.67349507698	25.6081700600593	25.7379386426148	26.8002023345437	28.3669400417411	34.1524175757144
294	430.839734590632	171.22702806539	1	10	293	14.65	-25.2090224846393	9.64065015911956	26.9895711363034	27.1099562090838	28.2062186529086	29.6816842691523	35.3188519341171
295	429.481245954711	171.655847988003	1	10	294	14.7	-27.1697727184198	8.57639845226004	28.4912470766465	28.6027694918085	29.7301064020533	31.1140295600401	36.5777838871813
296	428.023244596918	172.029884985824	1	10	295	14.75	-29.1600271558605	7.48073995642017	30.1042962718962	30.2076793283334	31.3640350247875	32.6592872407662	37.9298987169803
297	426.464255307073	172.347568719402	1	10	296	14.8	-31.1797857968998	6.35367467156016	31.8205629141374	31.9166194460476	33.1005728409427	34.3122798282451	39.3756295619548
298	424.802802874993	172.607328849288	1	10	297	14.85	-33.2290486416002	5.1952025977198	33.6327192426837	33.7222741614917	34.9328474521058	36.0675509176841	40.9151238532008
299	423.037412090495	172.807595036031	1	10	298	14.9	-35.3078156899596	4.00532373485987	35.5342717248742	35.6181138404912	36.8546278793991	37.9195732403416	42.5482082284852
300	421.166607743397	172.946796940181	1	10	299	14.95	-37.4160869419609	2.78403808300027	37.5195206538673	37.5983761900769	38.8603473373842	39.8629333801329	44.2743543923922
301	419.188914623517	173.023364222289	1	10	300	15	-39.5538623975995	1.53134564215975	39.5834946668936	39.6580155758781	40.9450854155425	41.8924779552976	46.0926496417285
302	417.102857520674	173.035726542905	1	10	301	15.05	-41.7211420568606	0.247246412320123	41.721874662066	41.7926363127506	43.1045255147141	44.0034148429276	48.001777033435
303	414.906961224684	172.982313562578	1	10	302	15.1	-43.9179259197999	-1.06825960653964	43.9309161716894	43.9984205132767	45.3348995008245	46.1913710884736	50.0000110083429
304	412.599750525366	172.861554941859	1	10	303	15.15	-46.1442139863595	-2.41517241438032	46.2073754092366	46.2720569905939	47.6329278277745	48.452414504329	52.0852340860754
305	410.179750212538	172.671880341297	1	10	304	15.2	-48.4000062565599	-3.79349201124001	48.5484416564979	48.6106748393512	49.9957603582126	50.7830482221694	54.2549784263325
306	407.645485076017	172.411719421443	1	10	305	15.25	-50.6853027304203	-5.20321839708004	50.9516770534794	51.011783425771	52.4209208858078	53.1801873245574	56.5064924406269
307	404.99547990562	172.079501842847	1	10	306	15.3	-53.0001034079396	-6.64435157191974	53.4149639058529	53.4732193427985	54.9062568449125	55.6411251963409	58.8368278781112
308	402.228259491167	171.673657266058	1	10	307	15.35	-55.3444082890599	-8.11689153578016	55.9364591037883	55.9931002031484	57.4498947248415	58.1634952997429	61.2429383690617
309	399.342348622475	171.192615351627	1	10	308	15.4	-57.7182173738402	-9.62083828861978	58.5145549943742	58.5697847810217	60.050201129259	60.7452322424983	63.721777982856
310	396.336272089361	170.634805760104	1	10	309	15.45	-60.1215306622805	-11.1561918304602	61.1478459582475	61.2018388504737	62.7057491069545	63.3845345241366	66.270388908093
311	393.208554681644	169.998658152039	1	10	310	15.5	-62.55434815434	-12.7229521612998	63.8350999428457	63.888006023912	65.4152892335723	66.0798302617287	68.8859705391169
312	389.957721189141	169.282602187981	1	10	311	15.55	-65.0166698500595	-14.32111928116	66.5752342531129	66.6271829157194	68.1777248779677	68.8297464653998	71.5659266558025
313	386.58229640167	168.485067528481	1	10	312	15.6	-67.5084957494198	-15.95069319	69.36729497098	69.4183980107607	70.9920910986612	71.6330819749448	74.2286408054616
314	383.080805109048	167.604483834089	1	10	313	15.65	-70.0298258524401	-17.6116738878403	72.2104394534109	72.2607936861229	73.857536657222	74.4887839029985	76.4884159531109
315	379.451772101095	166.639280765355	1	10	314	15.7	-72.5806601590602	-19.3040613746797	75.1039214334538	75.1536109054617	76.7733086900607	77.3959272926249	78.5511881911201
316	375.693722167627	165.587887982829	1	10	315	15.75	-75.1609986693597	-21.0278556505205	78.0470783196567	78.0961761734104	79.7387396376497	80.3536976404875	82.4750830747806
317	371.805180098463	164.448735147061	1	10	316	15.8	-77.7708413832806	-22.7830567153597	81.0393203498073	81.0878903987246	82.7532360858872	83.3613759279772	84.3673331093139
318	367.784670683419	163.220251918601	1	10	317	15.85	-80.4101883008798	-24.5696645691999	84.0801213107233	84.1282193693607	85.816269225048	86.4183258204393	86.6434518622435
319	363.630718712315	161.900867957999	1	10	318	15.9	-83.0790394220799	-26.3876792120402	87.1690105799821	87.2166855891765	88.9273666767381	89.5239827253705	87.8396058213416
320	359.341848974967	160.489012925804	1	10	319	15.95	-85.7773947469605	-28.2371006439001	90.3055662866339	90.3528612663127	92.0861054782954	92.6778444360531	88.5592721532981
321	354.916586261194	158.983116482568	1	10	320	16	-88.505254275459	-30.1179288647199	93.4894094187357	93.5363622766856	95.2921060474027	95.8794631229362	90.5598665247813
322	350.353455360814	157.38160828884	1	10	321	16.05	-91.2626180076006	-32.0301638745599	96.7201987354885	96.7668429547516	98.5450269779867	99.1284384686774	149.287472917422
323	345.650981063644	155.68291800517	1	10	322	16.1	-94.0494859434	-33.9738056734001	99.9976263625879	100.04399158723	101.844560542217	102.265910522449	192.637648537741
324	340.807688159501	153.885475292108	1	10	323	16.15	-96.8658580828594	-35.9488542612399	103.321413970312	103.367526505629	105.190428793519	104.524417401893	240.452544219229
325	335.822101438205	151.987709810204	1	10	324	16.2	-99.7117344259209	-37.9553096380801	106.691309449026	106.737192689661	108.582380182046	106.319328160071	302.472965810336
326	330.692745689573	149.988051220009	1	10	325	16.25	-102.58711497264	-39.9931718038999	110.10708401073	110.152758807749	112.020186608223	111.769978825004	302.694002720945
327	325.418145703422	147.884929182071	1	10	326	16.3	-105.491999723019	-42.0624407587599	113.568529655648	113.614014632286	115.503640851468	113.093541022287	303.978300850627
328	319.996826269571	145.676773356942	1	10	327	16.35	-108.42638867702	-44.1631165025802	117.07545695303	117.120768776861	118.715551819851	115.123408424744	304.02009378773
329	314.427312177837	143.362013405171	1	10	328	16.4	-111.39028183468	-46.2951990354196	120.627693092998	120.672846710817	120.121468127047	114.933979400185	304.573494939732
330	308.708128218038	140.939078987308	1	10	329	16.45	-114.38367919598	-48.4586883572604	124.2250801719	124.270089013274	120.552550841846	113.73400978246	303.390612296058
331	302.837799179992	138.406399763904	1	10	330	16.5	-117.40658076092	-50.6535844680798	127.867473680508	127.278344831953	128.247851602605	115.039902787834	302.751485443524
332	296.814849853516	135.762405395508	1	10	331	16.55	-120.458986529519	-52.8798873679199	131.554741167936	126.628921621808	127.642055066587	229.745199369444	302.949306754624
333	290.746320007382	133.152802865336	1	10	332	16.6	-121.370596922681	-52.19205060344	132.116736046422	123.984332906831	128.402256307271	313.642215100537	303.484094761821
334	285.173309326172	131.312408447266	1	10	333	16.65	-111.4602136242	-36.8078883614004	117.380577042276	135.822856494393	124.677530006851	406.41630453546	303.047936592364
335	280.156921386719	128.937637329102	1	10	334	16.7	-100.32775878906	-47.4954223632801	111.002136597014	131.014021119899	118.885639382873	527.550004328047	302.481987041208
336	274.687683105469	121.350402832031	1	10	335	16.75	-109.384765625	-151.74468994142	187.060091618319	129.526167782589	118.059618967445	525.034307801402	301.038875392204
337	270.956695556641	117.480514526367	1	10	336	16.8	-74.6197509765591	-77.3977661132798	107.510564295467	122.726138391893	343.98675788742	524.595225773276	300.162173202257
338	267.134948730469	112.555534362793	1	10	337	16.85	-76.4349365234409	-98.4996032714801	124.67746935987	113.786945858916	508.568878381224	521.621861755021	299.119018991971
339	263.735473632812	110.14217376709	1	10	338	16.9	-67.9895019531398	-48.2672119140599	83.380430088797	100.296381440496	692.711140943872	519.623007154093	298.116252913997
340	260.572814941406	111.136589050293	1	10	339	16.95	-63.2531738281193	19.8883056640599	66.3061739321261	556.95949465494	934.547457814248	514.103380156064	296.466770172874
341	257.989440917969	105.742988586426	1	10	340	17	-51.6674804687409	-107.87200927734	119.607269526222	887.611588979859	921.8207640002	509.623507764112	294.976047930097
342	377.461413995289	101.672163960579	1	10	341	17.05	2389.4394615464	-81.4164925169399	2390.82613036768	1262.69614349585	921.548396479965	506.770175040571	293.832856488711
343	466.357666015625	102.010810852051	1	10	342	17.1	1777.92504040672	6.77293782943991	1777.93794098447	1755.30796976958	914.841467202771	504.702279001192	292.303422124599
344	368.513002504963	106.334789280399	1	10	343	17.15	-1956.89327021324	86.47956856696	1958.80320266876	1743.3451465599	914.568484301334	501.571455782835	290.2990408873
345	242.125579833984	110.856018066406	1	10	344	17.2	-2527.74845341958	90.42457572014	2529.36530530077	1286.13729830499	909.321120929254	498.644645922344	288.139258741794
346	239.569076538086	112.405967712402	1	10	345	17.25	-51.1300659179602	30.9989929199202	59.7931534778374	942.071345425683	901.187396560779	490.307771959405	285.852205305363
347	234.334701538086	112.63410949707	1	10	346	17.3	-104.6875	4.56283569335994	104.786889093124	566.440825106817	669.553592193723	487.230805382227	284.447717227113
348	231.615478515625	111.684066772461	1	10	347	17.35	-54.3844604492199	-19.0008544921801	57.6081765879268	63.3342720889278	500.83567962116	483.114629559198	281.836066824215
349	227.593444824219	111.974830627441	1	10	348	17.4	-80.4406738281199	5.8152770996	80.6506010744316	59.0296465616555	310.431770621798	481.29852642781	279.045551627819
350	227.004852294922	112.338020324707	1	10	349	17.45	-11.7718505859403	7.26379394532017	13.8325402113196	52.9698860824558	62.7418340304408	479.199530563289	277.104315037492
351	225.163818359375	112.859634399414	1	10	350	17.5	-36.8206787109398	10.4322814941401	38.2700258414759	59.6000138166358	58.7947799186101	474.912193072359	274.337893247241
352	223.345779418945	116.110160827637	1	10	351	17.55	-36.3607788086	65.0105285644599	74.4880866971249	54.4227161367778	52.913214284489	357.920513607979	272.065528928792
353	219.373062133789	113.916893005371	1	10	352	17.6	-79.4543457031199	-43.8653564453202	90.7588152588269	62.1493959719538	51.3877919156253	270.96462914866	269.569809569501
354	216.981872558594	115.251052856445	1	10	353	17.65	-47.8237915039	26.6831970214801	54.7641126751418	58.5599132755648	48.0285685542853	174.18177723914	268.289107233613
355	214.359176635742	115.307205200195	1	10	354	17.7	-52.4539184570403	1.123046875	52.4659393871994	52.8565424865222	49.0779401973235	48.7285131555414	268.127640430614
356	213.786605834961	116.146659851074	1	10	355	17.75	-11.4514160156199	16.7890930175801	20.3226123595308	43.1755700146148	48.6369895839394	46.6701028093233	264.672249830588
357	211.795700073242	114.997886657715	1	10	356	17.8	-39.8181152343801	-22.9754638671801	45.9712327519121	41.6344209717928	46.287435022234	44.3002086809505	264.093930936942
358	209.748092651367	115.538208007812	1	10	357	17.85	-40.9521484375	10.8064270019401	42.3539528992902	36.0064844226932	41.0935786761613	42.0502718934084	262.328744856717
359	208.702255249023	113.43049621582	1	10	358	17.9	-20.9167480468795	-42.1542358398401	47.0583674610318	38.714065892314	37.9317838564816	38.4680961015453	260.935368380658
360	207.797378540039	114.243278503418	1	10	359	17.95	-18.0975341796801	16.2556457519599	24.326256641701	39.7183275579459	34.7151922806419	40.1052499189203	259.897311697751
361	207.633087158203	112.558242797852	1	10	360	18	-3.28582763671989	-33.7007141113199	33.8605197076351	39.0115873377077	34.5454257000364	39.0522787303697	257.094776077154
362	207.451171875	115.101371765137	1	10	361	18.05	-3.63830566406023	50.8625793457	50.9925410800713	34.2291467411703	35.687203077412	37.3608828170134	198.06746704092
363	207.175476074219	113.180038452148	1	10	362	18.1	-5.51391601561988	-38.4266662597801	38.8202517980993	33.4239001385907	32.7127518711914	34.4373401378095	153.954958416599
364	206.029205322266	113.020584106445	1	10	363	18.15	-22.9254150390602	-3.18908691405994	23.1461644783449	30.3767855077587	28.9076236488052	35.0067586843911	105.116509651296
365	206.082748413086	114.034172058105	1	10	364	18.2	1.0708618164	20.2717590332	20.3000236288027	31.6560785968782	31.1325596405171	37.6106349388841	42.3409488001164
366	206.067932128906	113.103042602539	1	10	365	18.25	-0.296325683600003	-18.6225891113199	18.6249465534753	26.4139164046751	29.4675678768001	39.0367277017713	41.6856423768393
367	205.770965576172	115.957084655762	1	10	366	18.3	-5.93933105468011	57.0808410644599	57.3890065256685	23.5861005564401	28.4343306117928	40.9570564916577	39.685054889955
368	205.411712646484	115.438980102539	1	10	367	18.35	-7.18505859375966	-10.3620910644599	12.6094408370839	28.8412191424435	27.7811015994577	41.5428601542359	38.6948771906958
369	205.675796508789	115.803779602051	1	10	368	18.4	5.2816772461	7.29598999023978	9.00708523717021	28.5583502458414	32.0817335123007	40.572210333507	37.1915985550162
370	206.295394897461	113.558937072754	1	10	369	18.45	12.3919677734398	-44.8968505859398	46.5756165588194	25.2125826267074	40.5060775971262	40.5950928322129	37.2420697873654
371	205.639663696289	114.116188049316	1	10	370	18.5	-13.1146240234398	11.1450195312398	17.2106020704652	29.1482867942403	43.5280297035062	39.2773590819492	36.5664580388847
372	205.448593139648	116.140197753906	1	10	371	18.55	-3.82141113281989	40.4801940918	40.6601684299984	40.5773664681612	46.2269099059034	38.2144204738614	35.1863217875903
373	204.723205566406	117.582450866699	1	10	372	18.6	-14.5077514648403	28.8450622558602	32.2879616747485	52.1709360518089	50.3729684372804	36.9452876845385	33.1526286698424
374	203.5166015625	120.662139892578	1	10	373	18.65	-24.1320800781199	61.5937805175798	66.1524836067746	58.4977091611709	52.2367970182088	36.051242063453	32.1810412387264
375	200.128082275391	124.642250061035	1	10	374	18.7	-67.7703857421801	79.6022033691401	104.543464477058	67.2412371850993	50.0576260239088	35.9533844446915	32.2537640523212
376	197.903167724609	125.64933013916	1	10	375	18.75	-44.4982910156398	20.1416015625	48.8444676172755	71.5976500803204	49.0871502870984	36.7011819443553	32.3619099260999
377	195.428436279297	129.066162109375	1	10	376	18.8	-49.4946289062403	68.3366394043	84.3778085496404	63.8962275682563	47.9945103359299	35.0699010989594	31.3925922709279
378	194.250732421875	131.499664306641	1	10	377	18.85	-23.5540771484398	48.6700439453199	54.0700261508539	47.9443159960087	46.1094737696192	35.3394824879833	31.0182601806501
379	192.998275756836	132.084487915039	1	10	378	18.9	-25.0491333007801	11.6964721679602	27.645371046454	39.6765914130258	40.0207506146054	35.915101008487	29.9209354706727
380	192.186126708984	133.020446777344	1	10	379	18.95	-16.2429809570398	18.7191772461	24.7839066158196	28.7477834867605	31.4006912922568	34.3788896558105	29.619937208501
381	192.070419311523	132.663436889648	1	10	380	19	-2.31414794921989	-7.14019775391989	7.50584470236104	20.621297458918	29.8743341852044	34.0806373473997	29.3370907250987
382	190.776138305664	131.931945800781	1	10	381	19.05	-25.8856201171801	-14.6298217773403	29.7337689183141	16.1452736609545	23.9128922920154	33.0117607581672	28.2059072030689
383	190.747039794922	131.260696411133	1	10	382	19.1	-0.581970214840339	-13.4249877929597	13.4375960116413	14.8570665885048	20.3059965386861	31.8679172018753	27.3483876680312
384	190.513732910156	131.138732910156	1	10	383	19.15	-4.66613769531989	-2.43927001954034	5.26525205663637	20.0720769573829	19.5934049987653	29.3553237930616	27.3731129465624
385	191.396469116211	130.889877319336	1	10	384	19.2	17.6547241211	-4.9771118164	18.3428712535715	19.0780010972704	18.7001532877121	26.8968931657583	27.4555775818593
386	191.813247680664	132.516372680664	1	10	385	19.25	8.33557128906023	32.5299072265602	33.5808965467514	19.9906956184543	19.0741244077011	25.6870921504286	27.5294195761542
387	191.818298339844	131.278213500977	1	10	386	19.3	0.101013183600003	-24.7631835937403	24.7633896177513	23.0415363365761	18.0290111804045	21.828128050198	26.2021601082666
388	191.869064331055	132.176834106445	1	10	387	19.35	1.01531982421989	17.9724121093602	18.0010686175608	22.5432399869194	17.6263606341314	20.4936602070642	26.4789268215349
389	192.838119506836	131.839859008789	1	10	388	19.4	19.3811035156199	-6.73950195311988	20.5194556472456	18.0761718580193	18.6898969715179	19.2696606078385	26.5800510576712
390	192.714874267578	131.056930541992	1	10	389	19.45	-2.46490478515966	-15.6585693359403	15.851389505288	16.9800212635386	22.3930950392598	18.644781584789	25.8866725078639
391	192.273208618164	131.404907226562	1	10	390	19.5	-8.83331298828011	6.9595336914	11.2455559022509	15.2620256498085	21.4998501156528	19.3968223682481	25.9869582544518
392	192.723663330078	132.257339477539	1	10	391	19.55	9.00909423828011	17.0486450195403	19.2826366453478	14.3382576064597	19.7433638083806	18.1973939322764	25.6603749783847
393	192.290054321289	132.44010925293	1	10	392	19.6	-8.67218017578011	3.65539550781989	9.41109054891002	22.2429500916003	20.6813238754423	17.7514876515239	25.3334994938918
394	193.055557250977	132.225448608398	1	10	393	19.65	15.3100585937597	-4.29321289063978	15.9006154305017	24.9235283732862	18.9459162169117	18.6949838296718	23.9726864437338
395	195.685302734375	131.35920715332	1	10	394	19.7	52.5949096679602	-17.3248291015602	55.3748519309909	22.5067063532227	18.5894098818659	18.9577707190272	21.4471590484438
396	196.233154296875	132.463165283203	1	10	395	19.75	10.95703125	22.0791625976602	24.6484473106805	26.1006221010762	19.7195203287951	18.3576572079531	20.5228813327706
397	196.592971801758	132.454315185547	1	10	396	19.8	7.19635009766023	-0.177001953120453	7.19852654503009	23.5535748273637	18.3657766841484	17.3344191175739	18.6077959240285
398	197.612350463867	133.3681640625	1	10	397	19.85	20.3875732421795	18.2769775390602	27.3806692881775	14.9358696721316	17.8766146689164	17.6183711550866	17.3810517877153
399	197.715408325195	133.48828125	1	10	398	19.9	2.06115722656023	2.40234375	3.16537906193958	14.5155122843041	18.7000706878258	17.2450011068554	17.4670088662694
400	197.884002685547	132.897552490234	1	10	399	19.95	3.37188720703978	-11.8145751953199	12.2863261548303	14.2248470150741	15.5224463987946	17.3944553599174	17.465722497749
401	197.405227661133	133.918167114258	1	10	400	20	-9.57550048827954	20.4122924804801	22.546660371543	9.65260723675665	15.2154643002534	17.8932791615039	17.8185610669224
402	197.679336547852	134.004089355469	1	10	401	20.05	5.48217773437955	1.71844482421989	5.74520019888037	13.8465665482878	14.9254744267671	18.3089891986021	17.3995005093123
403	197.684844970703	134.229995727539	1	10	402	20.1	0.11016845702045	4.5181274414	4.51947039659006	16.1090231254576	14.5554184347309	18.7990817859084	18.0710812058185
404	198.891311645508	134.256546020508	1	10	403	20.15	24.1293334961	0.531005859380116	24.1351756195953	15.9154163162026	15.544085996799	18.5900490944059	18.1924286857162
405	198.242568969727	135.242126464844	1	10	404	20.2	-12.9748535156205	19.7116088867199	23.5986090406791	15.6261018384601	16.1995008379688	15.9974249311293	17.8955487859199
406	197.325958251953	135.811264038086	1	10	405	20.25	-18.3322143554796	11.3827514648398	21.5786263252683	19.4582296327052	16.0670379942126	15.3586705151126	17.5986141176813
407	197.517562866211	135.713882446289	1	10	406	20.3	3.83209228515966	-1.94763183593977	4.2986278101676	17.2416054453103	18.2522017130558	15.3874637978591	17.1833341370674
408	197.597259521484	136.895202636719	1	10	407	20.35	1.59393310546022	23.6264038086	23.6801093678157	16.2899785504801	19.7215489029004	14.2684433683664	16.9932982330688
409	197.255416870117	136.339294433594	1	10	408	20.4	-6.83685302734034	-11.1181640625	13.0520546826206	16.2186596722226	18.4800275009861	15.6643571247002	17.1304230508161
410	196.952697753906	137.231353759766	1	10	409	20.45	-6.05438232421989	17.8411865234398	18.8404745665282	20.8783015876515	16.4724034634639	16.286663410709	16.9259221718903
411	196.545715332031	138.211303710938	1	10	410	20.5	-8.1396484375	19.5989990234403	21.2220319339811	19.9848681730956	15.5018767299719	16.2402997655967	16.8989125363241
412	197.906677246094	137.983825683594	1	10	411	20.55	27.2192382812602	-4.54956054688012	27.5968373873122	19.7184495566619	15.849453168951	16.6016070863481	16.9292893353487
413	197.320678710938	138.745040893555	1	10	412	20.6	-11.7199707031199	15.2243041992199	19.2129422950357	16.6548283764478	13.9814683020018	18.3906747601132	18.0209452341188
414	196.844390869141	139.08642578125	1	10	413	20.65	-9.52575683594034	6.8276977539	11.7199616004522	14.7850937877211	15.7846282526014	17.6898735417606	21.3720213812167
415	196.743118286133	138.942337036133	1	10	414	20.7	-2.02545166015966	-2.88177490233977	3.52236866545779	10.8206047502505	16.3738259834492	16.8333268528126	20.4250807258437
416	197.291259765625	138.714340209961	1	10	415	20.75	10.9628295898398	-4.55993652344034	11.8733589903477	7.9780684309081	16.4135615369808	16.8395710274095	21.0685522362034
417	196.972381591797	138.492034912109	1	10	416	20.8	-6.37756347656023	-4.44610595703978	7.77439219995876	11.8508069485409	14.9510124596404	17.032249156561	22.4802292301285
418	197.215911865234	138.548599243164	1	10	417	20.85	4.87060546874034	1.1312866211	5.00026069832395	16.0928235904506	17.059800617326	16.3682253110511	23.3058162612438
419	198.751693725586	138.310150146484	1	10	418	20.9	30.7156372070398	-4.7689819336	31.0836541886164	18.0420292862406	16.8997195825351	17.0158449947768	24.4001113053536
420	197.791397094727	137.531005859375	1	10	419	20.95	-19.2059326171801	-15.5828857421801	24.7324518750063	19.0814201690303	17.1942502421612	16.4573889838631	25.1899106938273
421	198.514099121094	138.334869384766	1	10	420	21	14.4540405273403	16.0772705078199	21.6193874692974	26.1415328037438	18.1772653248472	15.9045459111443	25.1245040697969
422	198.162460327148	137.789901733398	1	10	421	21.05	-7.03277587891989	-10.8993530273597	12.9713466139076	21.9486322165292	18.2150451441709	15.5495894720953	25.0715109700193
423	199.484924316406	139.310256958008	1	10	422	21.1	26.4492797851597	30.4071044922	40.3008238718916	18.2956768938718	18.7549823201003	17.2428086823291	26.1117483477114
424	199.320648193359	139.788803100586	1	10	423	21.15	-3.28552246093977	9.57092285155966	10.1191512525432	18.3125013634539	18.2470617369522	24.1539936680275	26.2938163714462
425	199.628540039062	139.8876953125	1	10	424	21.2	6.15783691405966	1.97784423828011	6.46767526171913	17.3486701193115	16.540951984277	24.8527365205581	27.0243496298808
426	198.543426513672	139.876098632812	1	10	425	21.25	-21.7022705078	-0.231933593760232	21.7035098172079	11.3684318364568	15.3955302853078	26.7784339572941	27.5525575832916
427	198.234527587891	139.610153198242	1	10	426	21.3	-6.17797851561988	-5.3189086914	8.15219039319564	14.5454912573752	16.1481664845503	29.572994662398	28.5415821543005
428	198.489593505859	140.063278198242	1	10	427	21.35	5.10131835936022	9.0625	10.3996324576182	14.7862270746823	17.4258167473323	32.3431891541213	30.2365891991741
429	199.596008300781	140.746231079102	1	10	428	21.4	22.1282958984398	13.6590576172	26.0044483571349	12.4785592071618	31.4082677535199	33.1358654860069	33.3075229740573
430	199.699783325195	141.115493774414	1	10	429	21.45	2.07550048828011	7.38525390624034	7.67135434825489	14.9476628497891	32.5112227989549	34.0931579769455	35.3225224329389
431	199.385040283203	141.514572143555	1	10	430	21.5	-6.29486083983977	7.98156738281989	10.1651704796055	23.4832016582077	35.3796025897411	34.008708373997	37.0788247826731
432	198.976119995117	142.454345703125	1	10	431	21.55	-8.17840576172046	18.7954711914	20.4977086063318	48.2710442496647	40.9309441806251	33.5414148536906	38.1079245369165
433	199.731842041016	144.998336791992	1	10	432	21.6	15.1144409179801	50.8798217773398	53.0773264997114	50.2362185232276	45.9313959881423	33.8328219353096	39.0157463890617
434	199.449157714844	152.490188598633	1	10	433	21.65	-5.65368652343977	149.83703613282	149.94366131442	58.2806459723203	48.0246692350616	34.8977592011319	40.1565481192931
435	200.313629150391	152.355758666992	1	10	434	21.7	17.2894287109398	-2.68859863282046	17.4972257160692	66.9142255114612	51.6453639696139	37.215372406949	40.9636332359989
436	200.403091430664	154.87353515625	1	10	435	21.75	1.78924560546022	50.3555297851602	50.3873077250692	68.3795903180769	52.6218864626862	38.2655441391736	41.784422699168
437	200.588577270508	158.051406860352	1	10	436	21.8	3.70971679688012	63.5574340820398	63.6656063020363	47.7782942204585	50.9346632228309	40.0509151520401	42.1731290155163
438	199.347640991211	160.804901123047	1	10	437	21.85	-24.8187255859403	55.0698852539	60.4041505327897	53.0545094160003	50.239827123287	44.1049530872971	42.8722280753622
439	197.023773193359	161.132598876953	1	10	438	21.9	-46.4773559570398	6.55395507812045	46.9371808263279	46.963126953052	38.3872506487439	49.5992009533378	42.6762302012109
440	195.221145629883	162.383117675781	1	10	439	21.95	-36.0525512695199	25.0103759765597	43.8783016937783	34.9551009342006	41.9195220149431	54.1876558820146	42.6975914728444
441	194.786926269531	163.280059814453	1	10	440	22	-8.68438720704034	17.9388427734403	19.9303954103279	32.1000639284971	41.1514856886061	58.2531036542019	42.377165098292
442	194.827270507812	163.103332519531	1	10	441	22.05	0.806884765619884	-3.53454589844034	3.6254762077789	28.9962070770293	39.1708861234551	60.6662596017378	42.8355095795213
443	192.915786743164	164.39404296875	1	10	442	22.1	-38.2296752929597	25.8142089843801	46.1289655042727	30.7845346138858	42.278510186452	60.7886840957942	43.6350684332395
444	191.747024536133	165.443664550781	1	10	443	22.15	-23.3752441406199	20.9924316406199	31.4178965689889	35.3398444241602	51.1737326716141	56.1591025705587	45.4892253002917
445	189.115570068359	165.219360351562	1	10	444	22.2	-52.6290893554801	-4.48608398438012	52.8199393780608	43.3866713127097	56.7299477944153	57.0745299514397	47.6649858802165
446	187.038711547852	165.715713500977	1	10	445	22.25	-41.5371704101403	9.92706298830001	42.7069444616998	52.4569564444069	63.8843208457175	56.7904114410419	49.645206439514
447	184.896896362305	166.186660766602	1	10	446	22.3	-42.8363037109398	9.4189453125	43.8596106505261	73.3512582661989	70.3978559806447	54.7732633686346	51.5324658582452
448	180.85905456543	168.335494995117	1	10	447	22.35	-80.7568359375	42.9766845703	91.4803911627588	82.6753609749448	71.3375410683014	53.401266996603	53.5422542918858
449	176.515914916992	173.560623168945	1	10	448	22.4	-86.8627929687602	104.50256347656	135.889405677949	92.4287972672748	73.9309544923735	52.2165949164149	55.0821133637431
450	172.611907958984	176.639541625977	1	10	449	22.45	-78.0801391601597	61.5783691406398	99.4404529217903	97.4090406485797	72.2295378879363	51.3020249687433	57.5851686414842
451	168.8564453125	179.250152587891	1	10	450	22.5	-75.1092529296801	52.2122192382801	91.47412592335	90.218125692196	72.4293371934778	50.7456218225871	58.9260432380584
452	166.099075317383	181.303695678711	1	10	451	22.55	-55.1473999023398	41.0708618164	68.7608275570503	74.5106507185482	70.375640613814	52.1296043053521	60.8432423121283
453	163.940048217773	183.049087524414	1	10	452	22.6	-43.1805419922	34.9078369140602	55.5258163808401	61.7837148009277	64.524023806754	53.4373149311693	62.0008824253484
454	161.807022094727	184.965682983398	1	10	453	22.65	-42.6605224609204	38.3319091796801	57.3520308097102	52.4298771196807	53.2594571612157	56.0806913994515	60.9139851754598
455	160.299667358398	185.931610107422	1	10	454	22.7	-30.1470947265796	19.3185424804796	35.8057733336882	43.3422405790483	45.8741021430714	58.114599353484	62.9723051113552
456	158.362228393555	187.046356201172	1	10	455	22.75	-38.7487792968602	22.294921875	44.7049375171148	38.8299219213121	37.6069227994566	61.0248687398544	63.9639864147268
457	157.254531860352	187.410873413086	1	10	456	22.8	-22.1539306640602	7.29034423828011	23.3226448538885	32.0082636038832	33.8613526300595	63.0140165644503	64.5185893509211
458	155.636093139648	187.722732543945	1	10	457	22.85	-32.3687744140796	6.23718261718011	32.9642230921589	29.964489485215	35.5370887940372	62.9795554964745	64.7993715915861
459	154.563507080078	188.170211791992	1	10	458	22.9	-21.4517211914	8.94958496093977	23.2437392225657	22.7839684792325	38.2304283065295	60.5650257741484	65.5742446204796
460	153.569686889648	188.975845336914	1	10	459	22.95	-19.8764038086	16.1126708984403	25.586902740347	24.3804646810707	43.9996608190318	60.9826814009537	66.1880890450432
461	153.165496826172	189.150009155273	1	10	460	23	-8.08380126952045	3.48327636718011	8.80233248720224	32.2442556667622	49.620400286231	59.5989828219149	67.4790763336064
462	151.601333618164	189.091522216797	1	10	461	23.05	-31.2832641601597	-1.16973876952045	31.3051258630795	44.4525930091758	55.6523925150865	61.0202250225187	68.7928034537753
463	148.192565917969	187.890502929688	1	10	462	23.1	-68.1753540039	-24.0203857421795	72.2831780206168	58.0348321528486	61.435087186195	63.2130807549025	69.1149517221768
464	145.315399169922	184.811218261719	1	10	463	23.15	-57.5433349609403	-61.5856933593801	84.2854259346334	76.4568320932295	67.870594387081	65.6688677803609	69.8063061854844
465	140.836975097656	183.470153808594	1	10	464	23.2	-89.5684814453199	-26.8212890625	93.4980984587109	86.9243203491023	76.0912606588361	68.8700802712707	69.162291388421
466	135.892486572266	182.465026855469	1	10	465	23.25	-98.8897705078	-20.1025390625	100.912332189107	90.6259187056277	81.5910428443732	71.1375613884117	68.4991623493824
467	131.711929321289	182.350402832031	1	10	466	23.3	-83.6111450195398	-2.29248046876023	83.6425671424434	91.2885957649862	88.179097414978	74.2639153332075	67.7466892126228
468	127.280563354492	181.365219116211	1	10	467	23.35	-88.6273193359401	-19.7036743164	90.7911698032438	94.1476891648236	90.8890727157679	76.1974761865691	65.6425786681442
469	123.307823181152	183.209457397461	1	10	468	23.4	-79.4548034668	36.884765625	87.5988112314259	86.7252535955169	93.1073072541923	78.9318943245444	62.4017647711345
470	118.042778015137	184.36181640625	1	10	469	23.45	-105.3009033203	23.0471801757801	107.793565457898	89.4338744808536	93.7404997235097	81.074153121343	60.3119028892493
471	115.233924865723	185.873931884766	1	10	470	23.5	-56.1770629882801	30.2423095703199	63.8001543425739	91.152226725908	92.6547224905924	84.2125308446257	59.1261253860268
472	110.486518859863	186.91064453125	1	10	471	23.55	-94.9481201172	20.7342529296801	97.1856715691268	94.9260187433984	92.8754381513286	85.4560026021986	59.5970653285882
473	105.628288269043	187.954681396484	1	10	472	23.6	-97.1646118164	20.8807373046801	99.382931028516	93.3333102821958	90.9598651869432	84.7925885131844	60.9583099736733
474	100.389976501465	187.006759643555	1	10	473	23.65	-104.76623535156	-18.9584350585801	106.467771318878	98.5841913856679	89.9931942620077	83.5319209715173	60.5939783521868
475	95.3984756469727	187.008499145508	1	10	474	23.7	-99.830017089846	0.0347900390602263	99.8300231518844	96.3170018218036	86.05704558385	80.2099834233579	61.758138920769
476	91.0461883544922	185.854309082031	1	10	475	23.75	-87.0457458496099	-23.0838012695403	90.0545598599345	90.7675036479784	86.8340188448783	75.9734559589104	62.0607923264749
477	87.0145492553711	187.327850341797	1	10	476	23.8	-80.6327819824222	29.4708251953199	85.8497237498055	85.0603697806171	82.7329077894192	72.4793618607954	62.0848916797105
478	83.4387664794922	187.534896850586	1	10	477	23.85	-71.5156555175778	4.14093017578011	71.63544015939	78.7807808855042	78.6961043106008	68.3056018398139	61.544082815488
479	79.6345138549805	186.69157409668	1	10	478	23.9	-76.0850524902341	-16.8664550781199	77.932101982071	75.0838463040887	73.9565346888422	64.2385037681207	61.6385942473836
480	76.2537536621094	186.164474487305	1	10	479	23.95	-67.6152038574219	-10.5419921875	68.4320786763198	69.1488137570348	66.6794671232061	59.6411243775448	61.5009600162705
481	72.8628616333008	187.307922363281	1	10	480	24	-67.8178405761722	22.8689575195199	71.5698869528568	66.6247049732233	59.2921894272284	58.6532679501387	61.537930885298
482	70.0574111938477	187.172271728516	1	10	481	24.05	-56.1090087890619	-2.71301269529999	56.1745610145365	62.8526995970673	52.0832855702623	58.1739056346577	61.2134357555439
483	67.5510559082031	188.729537963867	1	10	482	24.1	-50.127105712892	31.1453247070199	59.014896240332	54.5781533609081	45.6513384926847	58.7035391924441	60.0953639149266
484	64.6913681030273	189.46842956543	1	10	483	24.15	-57.1937561035159	14.7778320312602	59.0720751012913	43.5005325503681	38.4838132742336	55.5190889240126	58.8368474927737
485	63.3529624938965	189.270462036133	1	10	484	24.2	-26.7681121826161	-3.95935058593977	27.0593474955236	35.0177573834897	33.2252031712397	54.6461975702672	57.4342956644245
486	62.5526275634766	189.151763916016	1	10	485	24.25	-16.006698608398	-2.37396240234034	16.1817829001571	24.6779720121461	30.4725170553992	52.984023264538	55.8771993340943
487	62.5531539916992	189.839797973633	1	10	486	24.3	0.0105285644519881	13.7606811523403	13.7606851801443	14.1149269513999	33.6149034798962	49.9058680262134	54.7661252008981
488	62.558910369873	189.474044799805	1	10	487	24.35	0.115127563475994	-7.31506347656023	7.31596938361399	11.8722529815713	38.7109740742873	46.8906894444069	53.5455952804019
489	62.8345413208008	189.326065063477	1	10	488	24.4	5.51261901855611	-2.95959472656023	6.25684979756024	17.4445015604303	37.081643159183	44.3452941702227	52.5633826902094
490	62.3949279785156	188.666915893555	1	10	489	24.45	-8.79226684570412	-13.1829833984398	15.845977646381	32.2120495763026	42.6129280173284	41.927766911198	51.2712205882019
491	60.5890083312988	187.406707763672	1	10	490	24.5	-36.1183929443359	-25.2041625976602	44.0430257944519	52.7439761364286	46.6758571018476	38.8633309259703	51.2839324339004
492	57.8029975891113	184.027084350586	1	10	491	24.55	-55.72021484375	-67.5924682617199	87.598425259506	60.0483593669662	47.7284504821645	36.9708689088892	50.6324273737045
493	53.2156600952148	180.995101928711	1	10	492	24.6	-91.74674987793	-60.6396484375	109.975602184244	73.3536030530854	48.1300403961291	35.3981393166688	49.8967871618631
494	51.0868034362793	180.787673950195	1	10	493	24.65	-42.5771331787101	-4.14855957031989	42.7787659502481	75.9072126432649	50.2067750662119	34.1417740140301	48.7418072804859
495	47.1059494018555	179.731384277344	1	10	494	24.7	-79.617080688476	-21.1257934570199	82.3721960769771	63.2448513880265	50.6303306511562	34.6586079054911	47.4099490557137
496	45.7892799377441	177.214416503906	1	10	495	24.75	-26.333389282228	-50.3393554687602	56.8110737453497	43.5161046558296	47.2541447965413	35.7809427092782	46.2965342064444
497	46.4787673950195	176.214813232422	1	10	496	24.8	13.7897491455081	-19.9920654296801	24.2866189833137	40.3651907654576	40.3268343378823	37.0528885410008	45.1310378031308
498	47.0060501098633	176.422180175781	1	10	497	24.85	10.545654296876	4.14733886718011	11.3318685232596	27.9070582492271	32.0853045590504	38.7855887209898	45.0354675889616
499	45.7388153076172	176.891098022461	1	10	498	24.9	-25.344696044922	9.3783569336	27.0241964983881	18.6010769498178	31.2019048688772	40.8882616122982	43.1088337731349
500	44.7360897452801	176.943169276484	1	10	499	24.95	-20.0545112467421	1.04142508046039	20.0815334958244	17.4088172877382	26.7042877936538	42.901316798859	47.7213879887847
501	44.4776339592353	176.498808379657	1	10	500	25	-5.16911572089597	-8.88721793654042	10.2811672483031	20.6545044622711	24.8860283167088	43.914596917662	62.7583976254528
502	44.7617084982031	175.627691222942	1	10	501	25.05	5.68149077935601	-17.4223431343	18.3253206729159	22.0386189722967	26.3773265998371	43.0909491127513	92.8811642189137
503	45.3865739109037	174.399493697297	1	10	502	25.1	12.497308254012	-24.5639505128997	27.5603043959239	25.5015173380805	29.4411370458505	41.0900351312821	141.832332499707
504	46.1504907460572	172.883891693682	1	10	503	25.15	15.27833670307	-30.3120400723003	33.9447690485164	31.1709796835999	31.5697481583844	41.9645256369592	NA
505	46.8517195523838	171.150561103056	1	10	504	25.2	14.0245761265319	-34.6666118125199	37.3960253247432	35.345835911936	35.1723029465618	40.1737005411602	NA
506	47.2885208786039	169.269177816378	1	10	505	25.25	8.73602652440198	-37.6276657335598	38.6284789759002	38.2277696294299	40.5750490387827	39.6090451483509	NA
507	47.2591552734375	167.309417724609	1	10	506	25.3	-0.587312103327946	-39.19520183538	39.1996018145961	41.1008773444721	45.8550638876203	40.3562075800482	NA
508	46.6207055862621	165.310398320623	1	10	507	25.35	-12.768993743508	-39.9803880797202	41.9699729833935	44.8430885550432	50.0947657035139	43.1802457335163	NA
509	45.4655438690837	163.189003504962	1	10	508	25.4	-23.1032343435679	-42.4278963132201	48.3103076237274	49.9791183939655	52.7271464050412	41.872373376047	NA
510	43.9448644745656	160.831558780081	1	10	509	25.45	-30.4135878903621	-47.1488944976198	56.1070813775985	56.3642918633047	53.6431132886665	53.5150090663714	NA
511	42.2098617553711	158.124389648438	1	10	510	25.5	-34.7000543838899	-54.1433826328597	64.308628170512	61.9617617775979	54.3320619799929	86.6534643249354	NA
512	40.451137569504	155.03343993248	1	10	511	25.55	-35.174483717342	-61.8189943191601	71.1254691612921	64.3534154656103	54.3350885602594	148.791459528938	NA
513	39.016923796331	151.843126734618	1	10	512	25.6	-28.68427546346	-63.8062639572399	69.9573225548593	62.4431380222899	56.9193544211822	248.266525682746	NA
514	38.2948598205592	148.917485477255	1	10	513	25.65	-14.4412795154359	-58.5128251472599	60.2685760637894	58.6850055660203	52.1749985937097	NA	NA
515	38.6725850268961	146.620551582793	1	10	514	25.7	7.55450412673795	-45.93867788924	46.5556941609966	52.305885257214	71.8577151861811	NA	NA
516	40.5377388000488	145.316360473633	1	10	515	25.75	37.303075463054	-26.0838221832	45.517965889164	51.8769470647665	132.731879611088	NA	NA
517	42.416431427002	144.752471923828	1	10	516	25.8	37.5738525390641	-11.2777709961	39.2298676172608	39.9965817218091	251.727855170256	NA	NA
518	39.3234024047852	143.363388061523	1	10	517	25.85	-61.8605804443361	-27.7816772461	67.8126315926218	81.2722923500722	446.438285661978	NA	NA
519	39.3638954162598	143.347946166992	1	10	518	25.9	0.809860229492045	-0.308837890620453	0.866749349002235	206.778753656156	NA	NA	NA
520	51.4301032644743	147.135552510008	1	10	519	25.95	241.32415696429	75.7521268603205	252.934247302312	451.149825083298	NA	NA	NA
521	83.6272696322901	156.925044370844	1	10	520	26	643.943327356316	195.78983721672	673.050272419582	840.99962425919	NA	NA	NA
522	144.060638202569	174.915259029776	1	10	521	26.05	1208.66737140558	359.80429317864	1261.08522475297	NA	NA	NA	NA
523	240.835452658171	203.305033767076	1	10	522	26.1	1935.49628911204	567.795494746	2017.06162747208	NA	NA	NA	NA
524	NA	NA	1	10	523	26.15	NA	NA	NA	NA	NA	NA	NA
525	NA	NA	1	10	524	26.2	NA	NA	NA	NA	NA	NA	NA
526	NA	NA	1	10	525	26.25	NA	NA	NA	NA	NA	NA	NA
527	NA	NA	1	10	526	26.3	NA	NA	NA	NA	NA	NA	NA
528	NA	NA	1	10	527	26.35	NA	NA	NA	NA	NA	NA	NA
529	NA	NA	1	10	528	26.4	NA	NA	NA	NA	NA	NA	NA
530	NA	NA	1	10	529	26.45	NA	NA	NA	NA	NA	NA	NA
531	NA	NA	1	10	530	26.5	NA	NA	NA	NA	NA	NA	NA
532	NA	NA	1	10	531	26.55	NA	NA	NA	NA	NA	NA	NA
533	NA	NA	1	10	532	26.6	NA	NA	NA	NA	NA	NA	NA
534	NA	NA	1	10	533	26.65	NA	NA	NA	NA	NA	NA	NA
535	NA	NA	1	10	534	26.7	NA	NA	NA	NA	NA	NA	NA
536	NA	NA	1	10	535	26.75	NA	NA	NA	NA	NA	NA	NA
537	NA	NA	1	10	536	26.8	NA	NA	NA	NA	NA	NA	NA
538	NA	NA	1	10	537	26.85	NA	NA	NA	NA	NA	NA	NA
539	NA	NA	1	10	538	26.9	NA	NA	NA	NA	NA	NA	NA
540	NA	NA	1	10	539	26.95	NA	NA	NA	NA	NA	NA	NA
541	NA	NA	1	10	540	27	NA	NA	NA	NA	NA	NA	NA
542	NA	NA	1	10	541	27.05	NA	NA	NA	NA	NA	NA	NA
543	NA	NA	1	10	542	27.1	NA	NA	NA	NA	NA	NA	NA
544	NA	NA	1	10	543	27.15	NA	NA	NA	NA	NA	NA	NA
545	NA	NA	1	10	544	27.2	NA	NA	NA	NA	NA	NA	NA
546	NA	NA	1	10	545	27.25	NA	NA	NA	NA	NA	NA	NA
547	NA	NA	1	10	546	27.3	NA	NA	NA	NA	NA	NA	NA
548	NA	NA	1	10	547	27.35	NA	NA	NA	NA	NA	NA	NA
549	NA	NA	1	10	548	27.4	NA	NA	NA	NA	NA	NA	NA
550	NA	NA	1	10	549	27.45	NA	NA	NA	NA	NA	NA	NA
551	NA	NA	1	10	550	27.5	NA	NA	NA	NA	NA	NA	NA
552	NA	NA	1	10	551	27.55	NA	NA	NA	NA	NA	NA	NA
553	NA	NA	1	10	552	27.6	NA	NA	NA	NA	NA	NA	NA
554	NA	NA	1	10	553	27.65	NA	NA	NA	NA	NA	NA	NA
555	NA	NA	1	10	554	27.7	NA	NA	NA	NA	NA	NA	NA
556	NA	NA	1	10	555	27.75	NA	NA	NA	NA	NA	NA	NA
557	NA	NA	1	10	556	27.8	NA	NA	NA	NA	NA	NA	NA
558	NA	NA	1	10	557	27.85	NA	NA	NA	NA	NA	NA	NA
559	NA	NA	1	10	558	27.9	NA	NA	NA	NA	NA	NA	NA
560	NA	NA	1	10	559	27.95	NA	NA	NA	NA	NA	NA	NA
561	NA	NA	1	10	560	28	NA	NA	NA	NA	NA	NA	NA
562	NA	NA	1	10	561	28.05	NA	NA	NA	NA	NA	NA	NA
563	NA	NA	1	10	562	28.1	NA	NA	NA	NA	NA	NA	NA
564	NA	NA	1	10	563	28.15	NA	NA	NA	NA	NA	NA	NA
565	NA	NA	1	10	564	28.2	NA	NA	NA	NA	NA	NA	NA
566	NA	NA	1	10	565	28.25	NA	NA	NA	NA	NA	NA	NA
567	NA	NA	1	10	566	28.3	NA	NA	NA	NA	NA	NA	NA
568	NA	NA	1	10	567	28.35	NA	NA	NA	NA	NA	NA	NA
569	NA	NA	1	10	568	28.4	NA	NA	NA	NA	NA	NA	NA
570	NA	NA	1	10	569	28.45	NA	NA	NA	NA	NA	NA	NA
571	NA	NA	1	10	570	28.5	NA	NA	NA	NA	NA	NA	NA
572	NA	NA	1	10	571	28.55	NA	NA	NA	NA	NA	NA	NA
573	NA	NA	1	10	572	28.6	NA	NA	NA	NA	NA	NA	NA
574	NA	NA	1	10	573	28.65	NA	NA	NA	NA	NA	NA	NA
575	NA	NA	1	10	574	28.7	NA	NA	NA	NA	NA	NA	NA
576	NA	NA	1	10	575	28.75	NA	NA	NA	NA	NA	NA	NA
577	NA	NA	1	10	576	28.8	NA	NA	NA	NA	NA	NA	NA
578	NA	NA	1	10	577	28.85	NA	NA	NA	NA	NA	NA	NA
579	NA	NA	1	10	578	28.9	NA	NA	NA	NA	NA	NA	NA
580	NA	NA	1	10	579	28.95	NA	NA	NA	NA	NA	NA	NA
581	NA	NA	1	10	580	29	NA	NA	NA	NA	NA	NA	NA
582	NA	NA	1	10	581	29.05	NA	NA	NA	NA	NA	NA	NA
583	NA	NA	1	10	582	29.1	NA	NA	NA	NA	NA	NA	NA
584	NA	NA	1	10	583	29.15	NA	NA	NA	NA	NA	NA	NA
585	NA	NA	1	10	584	29.2	NA	NA	NA	NA	NA	NA	NA
586	NA	NA	1	10	585	29.25	NA	NA	NA	NA	NA	NA	NA
587	NA	NA	1	10	586	29.3	NA	NA	NA	NA	NA	NA	NA
588	NA	NA	1	10	587	29.35	NA	NA	NA	NA	NA	NA	NA
589	NA	NA	1	10	588	29.4	NA	NA	NA	NA	NA	NA	NA
590	NA	NA	1	10	589	29.45	NA	NA	NA	NA	NA	NA	NA
591	NA	NA	1	10	590	29.5	NA	NA	NA	NA	NA	NA	NA
592	NA	NA	1	10	591	29.55	NA	NA	NA	NA	NA	NA	NA
593	NA	NA	1	10	592	29.6	NA	NA	NA	NA	NA	NA	NA
594	NA	NA	1	10	593	29.65	NA	NA	NA	NA	NA	NA	NA
595	NA	NA	1	10	594	29.7	NA	NA	NA	NA	NA	NA	NA
596	NA	NA	1	10	595	29.75	NA	NA	NA	NA	NA	NA	NA
597	NA	NA	1	10	596	29.8	NA	NA	NA	NA	NA	NA	NA
598	NA	NA	1	10	597	29.85	NA	NA	NA	NA	NA	NA	NA
599	NA	NA	1	10	598	29.9	NA	NA	NA	NA	NA	NA	NA
600	NA	NA	1	10	599	29.95	NA	NA	NA	NA	NA	NA	NA
601	NA	NA	1	10	600	30	NA	NA	NA	NA	NA	NA	NA
