# Supplementary material for: An automated feeding system for the African killifish reveals the impact of diet on lifespan and allows scalable assessment of associative learning
Source: eLife. 2022 Nov 10;11:e69008. doi: 10.7554/eLife.69008 (PMC9788828; doi:10.7554/eLife.69008)
Supplement: Figure 6—source data 3. [file elife-69008-fig6-data3.zip › Filtered and Interpolated Trajectories with Kinematics/t19_REC002 DLC_likelihood-euclidean-filtered_splines-interpolated_kinematics_02_resnet50_TrainAllTheThingsJun28shuffle1_1030000.csv]

	x2	y2	fishnum	recording_num	bodyparts_coords	seconds	velocity_x	velocity_y	velocity_xy	velocity_xy_5frame	velocity_xy_10frame	velocity_xy_20frame	velocity_xy_40frame
1	487.083876542234	94.1122061825535	19	2	0	0	0	0	0	NA	NA	NA	NA
2	366.161051028156	103.908504121702	19	2	1	0.05	-2418.45651028156	195.92595878297	2426.37978755352	NA	NA	NA	NA
3	285.767270616894	110.211842473021	19	2	2	0.1	-1607.87560822524	126.06676702638	1612.81021861661	1082.78675403665	NA	NA	NA
4	238.560735308447	113.693121236511	19	2	3	0.15	-944.13070616894	69.6255752698002	946.694518344071	1094.23230140423	NA	NA	NA
5	217.199645102816	115.02324041217	19	2	4	0.2	-427.22180411262	26.6023835131799	428.049245669028	642.394932287176	619.906937986447	NA	NA
6	214.3422	114.8731	19	2	5	0.25	-57.14890205632	-3.00280824340007	57.2277368379136	363.643415505218	638.159579006311	NA	NA
7	222.6466	113.9136	19	2	6	0.3	166.088	-19.1899999999998	167.192941968254	199.010593639879	415.884871479324	NA	NA
8	233.5298	112.6823	19	2	7	0.35	217.664	-24.6260000000001	219.052634706821	157.027121936247	275.580164940426	NA	NA
9	239.65	111.8501	19	2	8	0.4	122.404	-16.644	123.530409017375	182.086856608391	185.056760733318	NA	NA
10	250.5368	112.5069	19	2	9	0.45	217.736	13.1360000000001	218.13188715087	189.374810671472	149.057354468593	369.443119134214	NA
11	259.5795	111.2743	19	2	10	0.5	180.854	-24.6520000000001	182.526410198634	187.516914375635	151.299554584239	372.65742944904	NA
12	269.3248	114.223	19	2	11	0.55	194.906	58.974	203.63271228366	171.102927826757	157.981815106705	253.397873493449	NA
13	277.116	121.2443	19	2	12	0.6	155.824	140.426	209.763153227634	141.08758700094	143.469417540393	173.260586419366	NA
14	276.805142208991	123.293884144583	19	2	13	0.65	-6.21715582017941	40.9916828916602	41.4604762729858	120.512252560086	138.897209038855	128.502853684148	NA
15	274.008046384504	121.356095510867	19	2	14	0.7	-55.9419164897406	-38.7557726743202	68.0551830217853	126.588819541937	118.97930028198	109.788504651659	NA
16	277.5676	119.5701	19	2	15	0.75	71.1910723099209	-35.7199102173399	79.6497379943663	99.4219207051511	107.15527989177	109.574944409071	NA
17	289.2677	119.696	19	2	16	0.8	234.001999999999	2.51800000000003	234.015547192916	106.691490250954	90.9108755075735	105.926290268623	NA
18	292.4346	117.7896	19	2	17	0.85	63.338	-38.1280000000001	73.9286590437024	96.8710135630205	70.9410078983054	97.0871587249075	NA
19	296.1935	118.7926	19	2	18	0.9	75.1779999999997	20.06	77.8083240019983	93.7983072234533	71.9489466349779	92.9569709767047	NA
20	296.4938	117.8938	19	2	19	0.95	6.00600000000099	-17.9759999999999	18.95279958212	55.2329314732096	70.5196548347242	84.7337476706559	208.653000332096
21	293.7156	116.2772	19	2	20	1	-55.5640000000005	-32.3320000000001	64.2862062965304	42.4600950914598	67.8503342339025	76.9029756777625	208.984050305665
22	295.5387	117.2351	19	2	21	1.05	36.4620000000002	19.1580000000002	41.1886684416967	37.2064030190022	53.8707654305419	67.4516736106659	149.353177782639
23	295.8116	116.8123	19	2	22	1.1	5.45799999999986	-8.45600000000019	10.0644771349535	44.1682961064279	50.7048999094221	57.8955129449876	109.232897921985
24	293.5171	115.6392	19	2	23	1.15	-45.8899999999994	-23.4619999999998	51.5398636397104	41.9023612443517	47.0167329145541	56.7572586002449	86.1131273962203
25	295.945	116.793	19	2	24	1.2	48.5579999999993	23.0760000000001	53.7622650192487	52.5085993878742	50.4881950593317	58.2416556979367	75.6392667066206
26	293.4079	116.0353	19	2	25	1.25	-50.7420000000002	-15.154	52.956531986149	58.9497047273845	46.650671463755	59.6906550570613	76.0188183001667
27	297.5346	118.3077	19	2	26	1.3	82.5340000000006	45.4479999999998	94.2198591593093	56.8270628101061	43.9924717137584	50.4224348807105	72.109972263865
28	297.5355	116.1942	19	2	27	1.35	0.0180000000000291	-42.27	42.2700038325052	56.8080940122354	44.8500179916697	49.2383694374699	67.653585455002
29	295.6942	115.3014	19	2	28	1.4	-36.8259999999998	-17.8559999999999	40.9266540533181	51.3989816831584	41.5655705655119	47.4395808356771	65.5139913694714
30	293.2844	116.4818	19	2	29	1.45	-48.1960000000004	23.6080000000001	53.6674210298952	35.4763440396426	45.9636565611491	47.8628815299775	61.0913972614237
31	294.573	116.6158	19	2	30	1.5	25.7719999999995	2.67999999999972	25.9109703407644	30.7503312559548	51.5309758802201	45.3106711622889	57.6028592935895
32	293.846	116.5461	19	2	31	1.55	-14.5399999999995	-1.39399999999995	14.6066709417302	26.3040783209177	46.9741043308791	45.3084820718283	52.9640228716235
33	294.2652	117.3785	19	2	32	1.6	8.38399999999979	16.6480000000001	18.6399399140663	35.1192191100629	47.7718389655176	45.205209424605	47.8277673454637
34	293.8842	116.5249	19	2	33	1.65	-7.61999999999944	-17.072	18.6953893781326	51.6629700772818	47.8624287568	43.7234011082928	47.4400046756328
35	298.5526	117.9707	19	2	34	1.7	93.3679999999993	28.9159999999998	97.7431249756209	58.4718646221155	45.2375680006233	41.4900287615825	46.6617715741106
36	293.3059	116.566	19	2	35	1.75	-104.934	-28.0939999999998	108.629725176859	64.7933466750803	43.9706708608227	42.4626921912628	45.2673451858373
37	295.6065	117.3563	19	2	36	1.8	46.0119999999995	15.806	48.6511436658991	69.4207791926823	46.6244924298981	38.2936542591067	39.7689590947834
38	294.846	114.9618	19	2	37	1.85	-15.2099999999996	-47.8900000000002	50.2473501788901	55.3559168911837	45.5604008575402	38.2200121850964	38.487211287286
39	295.11	117.0367	19	2	38	1.9	5.2800000000002	41.498	41.8325519661424	36.2783716443636	45.8812316510737	38.0710117622381	36.9331989566405
40	293.9567	116.2955	19	2	39	1.95	-23.066	-14.8239999999998	27.418813468128	34.7771202376807	37.0164009620158	37.4490468521915	36.6169789988134
41	293.3164	116.464	19	2	40	2	-12.8060000000005	3.36999999999989	13.2419989427583	26.3274550400002	33.3944085023054	38.3027429094165	36.3943719852001
42	295.3684	116.3172	19	2	41	2.05	41.0400000000004	-2.93599999999998	41.1448866324849	22.3416841094652	29.6132041873342	38.4763721325811	36.5029363224933
43	295.74	116.4651	19	2	42	2.1	7.43200000000002	2.95800000000014	7.9990241904873	18.6768850328479	28.6681854046752	37.7600217459399	36.5983258530502
44	296.403	117.3368	19	2	43	2.15	13.2600000000002	17.4339999999998	21.9036973134674	30.5104453602473	28.2795947676762	38.1227507510208	36.4945836300595
45	296.713	117.6695	19	2	44	2.2	6.20000000000005	6.65400000000005	9.09481808504168	24.4492881369877	29.6605257037596	35.0818874502846	35.631772287672
46	300.2072	118.6174	19	2	45	2.25	69.8839999999996	18.9580000000001	72.4098005797554	31.0089157693503	32.6348149580103	30.8440353146134	35.1726602831145
47	300.241	118.0765	19	2	46	2.3	0.675999999999704	-10.8180000000002	10.8391005161869	34.2175054258872	30.328251835264	29.1154833088562	33.3182485399799
48	298.2243	117.77	19	2	47	2.35	-40.3339999999992	-6.13	40.7971623523001	40.6441663746714	29.9596426343396	27.7360531371021	32.9475785342442
49	299.765	118.8773	19	2	48	2.4	30.8139999999992	22.1460000000002	37.9466455961519	34.7591845557733	30.3642698509679	26.426817077604	32.6555540039692
50	297.9172	117.9635	19	2	49	2.45	-36.9560000000001	-18.2760000000002	41.2281228289625	36.2072155335403	33.1473739385534	25.3710764676494	31.8466042124278
51	299.9862	117.3817	19	2	50	2.5	41.3800000000003	-11.636	42.9848914852652	28.9103694993289	28.2936621269214	27.4780728081114	31.3530284136935
52	299.3392	118.013	19	2	51	2.55	-12.9399999999998	12.6260000000002	18.0792554050215	26.5110342760485	28.6177624303782	27.6973905731584	31.5830190058948
53	299.1627	118.1369	19	2	52	2.6	-3.53000000000065	2.47799999999984	4.31293218124327	25.6505815024354	26.803920869529	27.9914422814954	31.5317839496578
54	298.1625	117.3104	19	2	53	2.65	-20.003999999999	-16.5299999999999	25.94996947975	21.8281396980694	24.5740393875318	29.2657661518261	31.5589193108528
55	296.4208	116.6978	19	2	54	2.7	-34.8340000000007	-12.252	36.9258589608969	21.0283093272162	21.0816272315391	29.7735158137616	29.8032642126796
56	297.6069	116.5639	19	2	55	2.75	23.7220000000002	-2.67799999999994	23.8726824634353	24.697472239729	22.3213306582125	27.8826283749662	27.4416306037458
57	298.3109	116.5666	19	2	56	2.8	14.0800000000002	0.0539999999998031	14.0801035507557	22.6370444990152	25.0665293110528	28.3428428208531	26.8830676136314
58	297.2744	117.024	19	2	57	2.85	-20.7299999999998	9.14800000000014	22.6587467438072	16.5126729606428	26.0232419286511	27.675144883392	26.146081492532
59	297.631	116.3276	19	2	58	2.9	7.13199999999915	-13.9279999999999	15.6478307761806	22.8145216183557	28.1672624526844	27.2400962457004	25.3473788475176
60	297.6308	116.6428	19	2	59	2.95	-0.00399999999899592	6.3039999999998	6.30400126903521	29.1047492948894	26.3996576889699	26.2441615726642	25.8950973933462
61	299.6852	118.4995	19	2	60	3	41.0879999999997	37.1340000000001	55.3819257519995	27.3490116175732	27.471594623011	24.4033139179705	26.1982753145438
62	298.1149	116.8512	19	2	61	3.05	-31.4060000000006	-32.9659999999998	45.5312419334244	33.6974804063537	28.0679232113279	24.6896658792085	25.6345074538639
63	298.4551	117.4561	19	2	62	3.1	6.80400000000077	12.098	13.8800583572264	36.2866424172969	28.546368897255	25.3035461533756	26.2730754153521
64	297.2053	115.443	19	2	63	3.15	-24.9959999999999	-40.2620000000002	47.3901747200831	32.1286676276663	29.9061531038689	24.9950878706847	26.4872143065399
65	296.3098	115.7958	19	2	64	3.2	-17.9100000000005	7.05600000000004	19.2498113237512	27.0310971277664	31.4066959137893	24.5246409750745	26.9689457441307
66	298.0354	115.9134	19	2	65	3.25	34.5119999999997	2.35199999999992	34.5920518038462	29.7437261769368	26.4852971777285	24.0392258928781	25.3847767179682
67	297.0333	115.9252	19	2	66	3.3	-20.0419999999997	0.236000000000161	20.0433894339253	26.1148258013841	24.3128024473642	24.6506519184065	25.2609243388782
68	297.7393	117.1018	19	2	67	3.35	14.1200000000003	23.5319999999999	27.4432036030782	26.5267494102817	24.5838503781002	24.5561098479619	24.6378988231388
69	298.0617	115.6755	19	2	68	3.4	6.44799999999918	-28.526	29.2456728423195	20.8419267277906	21.822913288685	24.2679406174312	24.3343626623865
70	297.5441	116.6068	19	2	69	3.45	-10.3519999999992	18.6260000000001	21.3094293682395	21.594507766962	22.6496242611792	26.419118319043	23.5187276332214
71	297.852	116.6243	19	2	70	3.5	6.15799999999922	0.349999999999966	6.16793839139062	19.4239745792635	20.6068571627452	24.9184778209761	22.5047946573397
72	297.2766	115.5823	19	2	71	3.55	-11.508	-20.84	23.8062946297823	17.531000775986	21.233380625485	23.5716243345694	22.1761775295986
73	298.1059	115.5629	19	2	72	3.6	16.5860000000009	-0.38800000000009	16.5905376645855	18.7724991120767	20.5658507986687	24.5547085492089	22.2881749361027
74	298.5754	116.4334	19	2	73	3.65	9.38999999999965	17.4100000000001	19.7808038259318	20.3717875976998	18.6297281309935	23.7086624612536	22.2078966328426
75	297.3304	115.8478	19	2	74	3.7	-24.9000000000001	-11.712	27.516921048693	20.872253484008	21.4315407242967	24.1643756744997	22.2265094022045
76	296.6314	115.9617	19	2	75	3.75	-13.9800000000002	2.27799999999974	14.1643808195066	21.7077270180739	23.3516584642238	22.8869250609701	22.1079579911728
77	297.7169	116.7047	19	2	76	3.8	21.7100000000005	14.8600000000002	26.3086240613231	19.728455486001	22.8304462217746	22.1790058569033	22.470925366808
78	296.9796	115.9735	19	2	77	3.85	-14.7460000000001	-14.624	20.7679053349153	24.0905823365167	24.5255667203177	21.6006527628856	22.1546580821019
79	296.8571	116.4523	19	2	78	3.9	-2.45000000000005	9.57599999999985	9.88444616556726	26.3315293307478	25.5944116338222	21.4286290790726	22.1454610856012
80	298.8433	114.9901	19	2	79	3.95	39.7239999999999	-29.2439999999999	49.3275553012714	24.7886389595412	25.6791270878203	20.7932936937785	22.1814322939912
81	298.2068	116.0873	19	2	80	4	-12.7300000000002	21.944	25.3691157906618	27.3434064225615	25.166992959195	20.606275396709	21.0380137056173
82	299.0157	115.629	19	2	81	4.05	16.1779999999999	-9.16599999999988	18.5941722052904	31.4603677816434	23.1246310883216	19.6626891799886	19.9389607403346
83	297.5291	116.4053	19	2	82	4.1	-29.7319999999991	15.5259999999998	33.5417426500165	27.2676718391238	22.6354547271025	19.2728037188297	19.8672886523399
84	298.5181	115.2465	19	2	83	4.15	19.7799999999995	-23.176	30.4692529609766	24.0024565876423	24.2275300271517	19.4207053950004	18.8767300167832
85	297.2201	115.8179	19	2	84	4.2	-25.96	11.4279999999999	28.3640755886738	21.460623217102	20.1550466632603	19.9283778293345	19.0294350550869
86	297.6051	115.5808	19	2	85	4.25	7.69999999999982	-4.74199999999996	9.04303953325412	17.9275030316434	17.8608923291942	20.1766900894675	18.4239190517063
87	297.834	115.7657	19	2	86	4.3	4.5780000000002	3.69799999999998	5.88500535258904	16.99469227266	16.4949321382027	20.2911988152096	18.4461310218481
88	298.4628	115.2812	19	2	87	4.35	12.5760000000002	-9.68999999999994	15.8761417227236	13.0424214873968	14.0200407173417	19.753206316242	18.1193986255164
89	297.5602	116.2032	19	2	88	4.4	-18.0520000000001	18.4399999999999	25.8051991660596	11.7193280707461	13.2469991561786	20.0229815537712	17.7930380293194
90	297.6349	115.7796	19	2	89	4.45	1.49400000000014	-8.47199999999987	8.60272166235768	11.5292410593033	14.1776285708488	17.9437462689394	17.6267244014335
91	297.5528	115.869	19	2	90	4.5	-1.64200000000051	1.78799999999995	2.42757245000052	10.1125784030399	15.1863872197401	17.1575495902585	17.6488552996694
92	297.6038	116.1104	19	2	91	4.55	1.01999999999975	4.82799999999997	4.9345702953752	9.49930603969711	17.4577665420976	16.3062971460997	17.2748875584555
93	297.9581	115.8501	19	2	92	4.6	7.08600000000047	-5.20600000000002	8.79282844140649	15.3128356543008	16.8709579053815	15.1798687554708	17.5144642596565
94	297.8697	116.9836	19	2	93	4.65	-1.76799999999957	22.67	22.7388373493456	18.653446368734	15.8184330803907	14.0447975723128	17.3987127279097
95	299.5039	116.0471	19	2	94	4.7	32.6839999999993	-18.7299999999999	37.6703697353762	23.3862920248918	15.7324458746185	13.8944944356741	17.1646825001591
96	298.7061	115.5194	19	2	95	4.75	-15.9559999999999	-10.5539999999999	19.1306260221665	23.629337407723	16.4542068513229	13.9609130424424	16.9666977775096
97	297.3343	115.923	19	2	96	4.8	-27.4360000000001	8.07199999999995	28.5987985761641	22.1375601210843	16.1176621539967	14.713256186793	16.7171379948742
98	297.5616	115.4772	19	2	97	4.85	4.54600000000028	-8.91600000000011	10.0080553555626	16.1520560949362	16.3396967936	14.6381444881472	16.5781713505067
99	298.1931	115.9072	19	2	98	4.9	12.6300000000003	8.60000000000014	15.2799509161519	14.2549673339117	14.842595988447	14.1574469795663	16.6075949048581
100	298.013	115.5645	19	2	99	4.95	-3.60200000000077	-6.85400000000016	7.74284960463573	8.84903228310169	13.6113603004994	14.4601551090884	15.6894617515236
101	297.6999	115.9313	19	2	100	5	-6.26199999999926	7.33599999999996	9.64518221704443	9.05005617947699	12.7354388651448	14.6914352026299	15.7147119022597
102	297.6255	115.9562	19	2	101	5.05	-1.48800000000051	0.498000000000047	1.56912332211384	7.54763185580972	11.9687458314884	14.8870859369224	15.4401455434088
103	298.0906	115.6614	19	2	102	5.1	9.30200000000013	-5.8959999999999	11.0131748374391	11.0706645060626	12.4053310709129	15.7561248004833	14.9495359507799
104	298.4554	115.5281	19	2	103	5.15	7.29600000000005	-2.66600000000011	7.76782929781553	11.2159103963778	12.4964608787418	15.376720060819	14.7109984961767
105	297.5256	116.3901	19	2	104	5.2	-18.596	17.2400000000002	25.3580128559003	15.088459379875	13.1878643435583	14.4009871709837	14.1994519468078
106	297.1539	116.7517	19	2	105	5.25	-7.43399999999951	7.23199999999991	10.3714116686202	15.7606059623488	12.9286635539368	13.7567054655517	14.1151305439402
107	298.0868	116.2773	19	2	106	5.3	18.6579999999992	-9.48800000000006	20.9318682395999	17.445289901674	13.656509719848	13.1430771745388	14.1747073694776
108	297.7393	115.6482	19	2	107	5.35	-6.94999999999936	-12.5819999999999	14.3739077498079	15.305064181054	15.1725528073666	13.4031363847714	13.8362328645669
109	297.5537	116.4362	19	2	108	5.4	-3.71200000000044	15.7599999999999	16.1912489944414	14.6414167114959	15.910844133191	13.1922082559451	13.2858239627953
110	297.2137	117.0854	19	2	109	5.45	-6.7999999999995	12.9840000000002	14.6568842528007	12.224560059821	15.190614041468	13.4351772341077	13.365852049642
111	296.9568	116.8438	19	2	110	5.5	-5.1380000000006	-4.83200000000011	7.0531743208294	14.5844996523844	14.7779720659586	14.2718742142609	13.8196518952262
112	296.5164	116.8856	19	2	111	5.55	-8.80800000000022	0.835999999999899	8.84758498122531	14.3763983647081	14.3174085175892	14.573993940718	14.0319472608232
113	295.8192	117.9931	19	2	112	5.6	-13.9439999999991	22.15	26.1736057126254	15.076163901882	14.4009416986299	14.7192031460889	14.1525743615008
114	296.5443	117.7738	19	2	113	5.65	14.502	-4.38600000000008	15.1507425560597	14.9145274204213	13.8879556331483	15.3771994200406	13.7718517300232
115	297.063	117.0288	19	2	114	5.7	10.3739999999993	-14.8999999999998	18.1557119386704	16.4102569753574	13.6824901246572	14.5044094579416	13.1566865657339
116	297.092	116.7179	19	2	115	5.75	0.579999999999927	-6.21800000000007	6.24499191352566	14.2173837448753	15.6150848745849	14.2693480454381	13.063045927367
117	297.6895	116.1617	19	2	116	5.8	11.9500000000005	-11.1240000000001	16.3262327559059	13.3995129015885	15.491478161588	13.6361585521623	13.2045974308783
118	296.9454	116.0048	19	2	117	5.85	-14.8820000000001	-3.13799999999986	15.2092395602147	12.2888163474323	14.2658534848112	13.0343212409867	13.8871248955835
119	296.7331	116.5155	19	2	118	5.9	-4.24600000000055	10.214	11.0613883396256	16.3156423287484	14.8435547068903	12.4142009460243	13.608138403501
120	297.1649	116.9744	19	2	119	5.95	8.63600000000019	9.178	12.6022291678894	14.5726993478186	13.8182048744151	12.2715489901956	13.9340053599013
121	297.992	115.947	19	2	120	6	16.5420000000006	-20.548	26.3791218201065	14.3143232247471	13.7607240249175	12.9478685878226	14.2494000986439
122	298.0395	115.5694	19	2	121	6.05	0.949999999999136	-7.55200000000002	7.61151785125665	16.2875965121921	12.9549085867353	13.1768085847241	14.9413320408249
123	297.7509	116.2026	19	2	122	6.1	-5.77199999999948	12.664	13.9173589448571	15.3475934013979	11.6677007833435	12.5490239225184	15.0395416906083
124	297.41	117.1919	19	2	123	6.15	-6.81799999999953	19.786	20.9277547768506	11.2058057210866	10.9404462589003	12.1669833992274	15.0723671521075
125	297.6938	116.917	19	2	124	6.2	5.6759999999997	-5.49800000000005	7.90221361391839	11.3371178256521	10.860607855734	11.9123859604841	14.7638405007157
126	297.5566	116.6689	19	2	125	6.25	-2.74400000000014	-4.96200000000016	5.67018341855026	9.02107834193992	10.2806523010603	12.3693863891822	15.1217111961704
127	297.8884	116.9155	19	2	126	6.3	6.63599999999974	4.93200000000002	8.26807837408407	5.59329600560861	10.8621390078602	13.2661176872178	14.706786303859
128	297.9969	116.9589	19	2	127	6.35	2.16999999999985	0.868000000000109	2.33716152629627	6.37362231007013	10.8321943602256	14.3711134063956	14.9146517446585
129	297.8617	116.8262	19	2	128	6.4	-2.70399999999995	-2.654	3.78884309519406	9.35549888103401	9.49041209156446	14.0240685510569	14.6626315832266
130	298.1028	117.3649	19	2	129	6.45	4.82200000000034	10.7740000000001	11.803845136226	10.3871601900684	10.0065670465532	14.4328334856948	14.4624724312891
131	297.2442	117.932	19	2	130	6.5	-17.1720000000005	11.3419999999999	20.5795662733697	12.6433103785112	10.978048753447	14.2269259830269	14.7266330788303
132	297.9134	117.9853	19	2	131	6.55	13.3840000000009	1.06599999999986	13.426384919256	13.3875281775203	13.5773267877002	15.3086701409318	15.055184250039
133	297.2457	118.1187	19	2	132	6.6	-13.3540000000005	2.66800000000018	13.6179124685105	13.6395117830362	17.0745260294477	15.3598802351278	14.944997876851
134	297.5658	117.9224	19	2	133	6.65	6.4020000000005	-3.92600000000016	7.50993209023941	12.6005986258599	17.1076908432134	14.7675348841743	15.1810575369275
135	297.9272	117.3783	19	2	134	6.7	7.22800000000007	-10.882	13.0637631638055	16.7674933853321	18.0050591156556	15.0232715434898	15.6484422550105
136	297.4124	117.9499	19	2	135	6.75	-10.2960000000007	11.4320000000001	15.3850004874883	21.5057416803842	18.1731996649935	15.9740743469027	15.6744311716476
137	296.2431	119.2018	19	2	136	6.8	-23.3859999999993	25.0380000000001	34.2608587166167	20.8278535089065	19.7552012740034	15.7774140555558	15.4499616682447
138	297.5262	117.8477	19	2	137	6.85	25.6619999999998	-27.0820000000001	37.3091539437709	22.370606448275	19.8875661100299	16.7949822483303	15.5447452316479
139	297.5878	117.6511	19	2	138	6.9	1.23199999999997	-3.93200000000007	4.12049123285082	23.7458007041271	20.0446576767841	16.9110622204289	15.5643931695092
140	296.8882	118.4191	19	2	139	6.95	-13.9920000000006	15.36	20.7775278606484	22.7429091626748	20.0399760404265	16.6533958723826	15.6900708092551
141	296.0428	119.1431	19	2	140	7	-16.9079999999997	14.4800000000001	22.2609717667489	18.2693905396757	20.9700999403583	16.5053975698381	15.7250580346624
142	296.962	118.0058	19	2	141	7.05	18.3839999999998	-22.7460000000002	29.246401009355	19.2614618446618	17.9775013234113	16.9335599153538	16.6535607971375
143	296.2412	118.2022	19	2	142	7.1	-14.4159999999999	3.92800000000022	14.9415608287756	17.7093456325779	16.5154384672129	17.3409718311836	16.9317046860859
144	296.6887	118.1254	19	2	143	7.15	8.94999999999982	-1.53600000000012	9.08084775778105	18.1943991765896	16.7144335976444	18.1951316746277	16.7803475315006
145	297.0592	117.5903	19	2	144	7.2	7.40999999999985	-10.702	13.0169468002292	13.2120934841479	15.3017326291096	19.3844985495368	16.9161058572391
146	296.5323	118.7065	19	2	145	7.25	-10.5379999999991	22.3240000000001	24.6862394868069	14.7614863947502	14.8375954746826	18.979475954113	17.3239582336126
147	296.4197	118.5213	19	2	146	7.3	-2.25200000000086	-3.70400000000018	4.33487254714659	14.167405350627	14.1119185567041	17.6338056492715	17.3046769374756
148	295.7867	119.4627	19	2	147	7.35	-12.6599999999996	18.828	22.688525381787	12.8941196256412	14.7943775523372	16.7183770569003	17.5225847634895
149	295.4846	119.5083	19	2	148	7.4	-6.04199999999992	0.912000000000148	6.11044253716531	11.4807917727757	16.3456056724713	17.1047177879615	17.7168319585895
150	295.8078	119.4301	19	2	149	7.45	6.46399999999971	-1.56400000000019	6.6505181753001	15.0117436292604	18.7290210586472	16.9473081328154	17.8368440480018
151	296.3365	118.7254	19	2	150	7.5	10.5740000000003	-14.0940000000001	17.6196002224797	14.8272687099243	16.9888519678677	17.2231900862978	17.9529195944297
152	295.2501	118.5563	19	2	151	7.55	-21.7280000000005	-3.38200000000001	21.9896318295697	18.5238059943155	17.2901099751317	17.9984514533432	17.9479020475668
153	296.3232	118.375	19	2	152	7.6	21.4620000000002	-3.62599999999986	21.7661507851069	24.5639224916532	16.9213156465876	18.503529137044	18.0105952316608
154	295.4075	119.1957	19	2	153	7.65	-18.3139999999992	16.414	24.5931289591213	22.4969121629597	17.4950019782786	18.7931601788269	18.2425603584251
155	296.1487	117.5088	19	2	154	7.7	14.8239999999998	-33.7380000000002	36.8511006619885	19.5684763210031	18.5928836365213	18.8089401709884	18.2287073543425
156	296.5078	117.5697	19	2	155	7.75	7.18199999999911	1.21800000000007	7.28454857901211	19.0153625832509	19.608784697913	18.6738421203226	18.1067551900098
157	296.8666	117.6486	19	2	156	7.8	7.17600000000061	1.57800000000009	7.34745261978661	16.4661979622417	21.8849843499822	18.8319398193955	18.3370330780015
158	295.9929	118.0217	19	2	157	7.85	-17.4739999999997	7.46199999999988	19.0005820963461	12.6218447813894	22.2126807217508	18.2501872786487	18.0742794696214
159	295.9721	118.6137	19	2	158	7.9	-0.416000000000167	11.84	11.847305854075	16.7206572328663	21.2407146851825	18.5226016967502	18.4024684179264
160	295.1961	119.0318	19	2	159	7.95	-15.5200000000002	8.36200000000019	17.6293347577272	24.2014923789613	18.8888592833295	19.0202922236211	18.1770279977623
161	296.2888	118.1744	19	2	160	8	21.8539999999996	-17.148	27.7786108363968	25.4099988602507	20.3588322727775	19.4004416190212	18.7057103567247
162	294.8054	119.8496	19	2	161	8.05	-29.6679999999992	33.5039999999998	44.7516283502616	26.0152314081233	20.3737696636593	18.9622441797799	18.645396038416
163	295.289	118.6946	19	2	162	8.1	9.67199999999934	-23.1	25.0431145027927	25.1558737852696	19.5790589107097	18.6802186321379	18.7361238940727
164	294.7366	119.1925	19	2	163	8.15	-11.0479999999995	9.95800000000003	14.8734685934381	23.9970073126886	19.5502014152217	18.2899890422225	18.9732646169201
165	295.3706	118.9865	19	2	164	8.2	12.6800000000003	-4.11999999999978	13.3325466434588	16.5460469483572	19.4477008107208	17.0729161591482	19.3416033341912
166	294.2833	118.8251	19	2	165	8.25	-21.7460000000005	-3.22800000000001	21.9842784734915	13.7481189611688	19.1920985401295	17.2340344259066	18.9463762601892
167	293.9182	118.91	19	2	166	8.3	-7.30199999999968	1.69799999999981	7.49682652860493	13.0851714223201	16.0395040095776	19.0402605067315	19.0396957266889
168	293.5585	118.4904	19	2	167	8.35	-7.19400000000064	-8.39200000000005	11.0534745668505	13.739527836172	15.1477565425251	19.4301818823424	18.7211434153553
169	293.4022	119.0468	19	2	168	8.4	-3.12599999999975	11.1280000000002	11.5587308991949	14.3871897675703	15.3392633992626	19.7002190478912	19.346190200948
170	294.1465	119.4146	19	2	169	8.45	14.8860000000002	7.35599999999977	16.6043287127183	15.532961070798	15.2569730349669	19.4067478627091	20.0820005265711
171	295.2822	118.8663	19	2	170	8.5	22.7139999999997	-10.966	25.2225881304831	16.5473941238813	14.1092365790358	20.1882306271515	19.9493287506512
172	295.3075	119.5271	19	2	171	8.55	0.506000000000313	13.2160000000002	13.2256830447431	17.5933553762051	17.7067513498036	19.2923406234889	19.6477458935317
173	295.4527	118.734	19	2	172	8.6	2.90399999999977	-15.8620000000002	16.1256398322673	16.7744182337619	19.2813048539752	18.9687186511014	19.328381653242
174	294.631	118.9056	19	2	173	8.65	-16.4340000000004	3.43200000000024	16.7885371608135	13.8312833905013	19.8502366805607	19.1533690550134	19.0840091283698
175	295.2296	118.7242	19	2	174	8.7	11.9720000000007	-3.62800000000021	12.5096430005023	19.8805416288093	19.3657949146974	19.874266497394	18.7206919710751
176	295.4193	118.2343	19	2	175	8.75	3.79400000000032	-9.79799999999983	10.5069139141805	22.015215584069	21.1843627141735	19.2189104000558	19.2443905616782
177	293.6513	119.4987	19	2	176	8.8	-35.3600000000006	25.2879999999999	43.4719742362828	22.1071179849164	22.5451772374001	19.2474516339823	19.4068829933648
178	293.4765	118.1702	19	2	177	8.85	-3.49600000000009	-26.5700000000001	26.7990096085659	21.957171595633	22.7896807596777	19.1920995520619	19.028531062998
179	294.0827	117.5568	19	2	178	8.9	12.124	-12.268	17.2480491650505	28.5374420378457	22.9674747107642	20.1697787051458	19.3393131540897
180	293.9161	116.9929	19	2	179	8.95	-3.33200000000033	-11.2779999999998	11.7599110540853	25.209812845991	24.4915599598211	21.1437088295211	19.585434509597
181	293.9085	119.1633	19	2	180	9	-0.151999999999362	43.408	43.4082661252439	23.5641459352864	24.3285842210757	20.4982158822811	19.249538273184
182	293.0121	118.165	19	2	181	9.05	-17.9280000000006	-19.966	26.8338282770092	23.827831436612	20.788151918161	20.3332476072834	18.5221119981717
183	293.8683	117.8057	19	2	182	9.1	17.124	-7.18600000000009	18.5706750550432	27.0259483240093	19.1028942501486	19.9765446743461	18.1895024388307
184	293.5778	116.924	19	2	183	9.15	-5.80999999999904	-17.6339999999999	18.5664766716786	20.1197264043058	20.489320729731	19.8780292145171	18.4055408808096
185	294.3268	118.092	19	2	184	9.2	14.9799999999993	23.3599999999998	27.7504954910714	16.366490990331	22.9216227443447	20.368467783002	18.2196167072251
186	294.0112	117.7799	19	2	185	9.25	-6.31200000000035	-6.24200000000002	8.8771565267266	14.6416425650108	19.8120690503887	21.2547466974497	17.8661859162139
187	293.653	117.5944	19	2	186	9.3	-7.16399999999908	-3.71000000000009	8.06765120713504	17.1508100228499	18.1213179771668	19.7735054799981	18.3164737228344
188	293.3881	117.1735	19	2	187	9.35	-5.29800000000023	-8.41799999999978	9.94643292844217	18.8172971646802	17.1634085890145	18.6268802436535	18.6410486533551
189	293.2033	118.7181	19	2	188	9.4	-3.69599999999991	30.8920000000001	31.1123139608741	19.5044116964717	16.78858371827	18.9784072602882	19.099470038283
190	292.8853	116.9422	19	2	189	9.45	-6.36000000000081	-35.5180000000001	36.0829312002229	19.8761449640026	16.245375606183	19.764121156485	18.9657380277036
191	292.7768	117.5482	19	2	190	9.5	-2.16999999999985	12.1199999999999	12.3127291856841	19.6851746130182	18.1809091738236	18.3108459192164	18.3450791308196
192	293.2639	117.453	19	2	191	9.55	9.74199999999996	-1.90399999999983	9.92631754478964	16.4263574136902	18.7588590418352	17.7518833728546	18.4398879038012
193	293.4261	117.8723	19	2	192	9.6	3.24400000000082	8.38599999999985	8.9915811735202	13.6734540476858	18.1508662371584	17.4102862265601	18.1994490668615
194	292.7142	118.0776	19	2	193	9.65	-14.2380000000003	4.10600000000017	14.8182279642341	16.8574066511756	17.4674937908454	17.6577127066057	18.3739374596156
195	293.4154	118.9457	19	2	194	9.7	14.0239999999994	17.362	22.3184143702007	17.6415731196679	16.6066195686252	16.5649669170562	18.7404625345767
196	292.6256	117.7757	19	2	195	9.75	-15.7959999999991	-23.4	28.2324922031332	16.6165578612986	16.8096227880442	16.5134614323721	18.8315416796494
197	292.4099	118.4336	19	2	196	9.8	-4.31400000000053	13.158	13.8471498872513	18.5086301680007	17.3824487685424	17.3854958116864	17.8650906203651
198	292.5975	118.4803	19	2	197	9.85	3.75200000000063	0.934000000000026	3.86650488167347	19.5397850895646	17.6571638641057	18.0899977546484	18.0930775230056
199	292.4021	119.6784	19	2	198	9.9	-3.90800000000013	23.9619999999999	24.2785894977447	16.7618389249127	18.5268416949414	18.0291613714201	17.9456738141292
200	293.4044	118.739	19	2	199	9.95	20.0459999999998	-18.7879999999998	27.4741889780206	17.1233244174169	16.8845582279294	16.7877672258862	17.9878405101712
201	293.7095	119.388	19	2	200	10	6.10199999999963	12.98	14.3427613798737	18.6977698669128	14.8460136909205	16.1919423793582	17.262343274487
202	293.0327	119.7812	19	2	201	10.05	-13.5360000000003	7.86399999999986	15.6545773497724	18.5450532218821	16.0121325815376	16.5465282003189	16.5964283382926
203	293.31	119.2639	19	2	202	10.1	5.5460000000005	-10.3459999999998	11.7387321291527	14.2293313662941	18.0291292721384	16.422353459377	16.5369472231532
204	292.2704	119.8131	19	2	203	10.15	-20.7920000000001	10.984	23.5150062725912	12.9301884569283	18.5908289519947	16.869845704714	16.6126923099276
205	292.3781	119.5387	19	2	204	10.2	2.15400000000045	-5.488	5.89557970008056	14.9009407456583	16.9689148831472	17.1124572861513	16.3280841295216
206	292.7631	119.4631	19	2	205	10.25	7.69999999999982	-1.51200000000017	7.84704683304475	17.360488677364	15.5742619706722	16.4083366618491	16.5418454187909
207	292.5245	120.716	19	2	206	10.3	-4.77200000000039	25.0579999999999	25.5083387934221	18.6366046821074	15.7106076320953	15.9566757607321	16.6197895530364
208	292.664	119.5223	19	2	207	10.35	2.78999999999996	-23.8739999999999	24.0364717876812	19.7084984000004	15.1875430546483	17.5592748023576	17.0860609014332
209	291.5078	120.4697	19	2	208	10.4	-23.1240000000003	18.948	29.8955862963082	18.218335484416	15.2128497144867	16.9129403679702	16.7548635230678
210	291.9616	120.1369	19	2	209	10.45	9.07600000000002	-6.65600000000012	11.2550482895455	16.5202745185324	17.3403563443732	16.2115598638574	16.2911227481312
211	291.9419	120.1348	19	2	210	10.5	-0.394000000000005	-0.0419999999999732	0.396232255123182	13.0145974319326	17.9706596327777	16.2138406297576	16.1506160841383
212	291.2242	119.6777	19	2	211	10.55	-14.3539999999996	-9.14199999999994	17.0180339640038	11.789094746866	15.9012189399266	15.4409733037306	16.096516822212
213	291.3796	119.9636	19	2	212	10.6	3.10799999999972	5.71799999999996	6.50808635468198	14.9722142887461	17.0894203325769	15.6636082197464	16.0028471044968
214	290.2057	119.7785	19	2	213	10.65	-23.4780000000001	-3.70200000000011	23.7680728709756	17.7229837811394	15.2350517839458	15.5676719132496	16.2134023347201
215	291.5133	119.41	19	2	214	10.7	26.1520000000007	-7.36999999999995	27.1706459989459	15.2821633613209	15.4542048445676	16.091201341987	16.1437382226348
216	290.8063	119.4367	19	2	215	10.75	-14.1399999999999	0.534000000000106	14.1500797170898	21.1642432332213	16.8534192888429	16.5702294052097	15.916383420894
217	290.5689	119.4764	19	2	216	10.8	-4.74800000000073	0.793999999999926	4.81393186491114	18.6810088210255	15.1713389753658	15.8540832943863	16.380400393894
218	291.4587	117.9164	19	2	217	10.85	17.7960000000007	-31.2	35.9184857141838	15.9361954003891	16.1396733848446	16.082124048218	16.8600708287732
219	291.1925	118.4177	19	2	218	10.9	-5.32400000000052	10.026	11.3519008099968	15.9838547965465	15.9224941120125	15.4805656747156	16.9128016366382
220	290.9475	119.0438	19	2	219	10.95	-4.90000000000009	12.5220000000002	13.446578895764	15.0605145894108	14.8420463396008	15.7944782703761	16.4941242089523
221	291.1114	119.7443	19	2	220	11	3.27800000000025	14.0099999999998	14.3883766978765	11.1151035364679	15.1697991776416	16.1092897889184	16.4931236574066
222	291.1212	119.7454	19	2	221	11.05	0.195999999999685	0.0220000000001619	0.197230829232866	13.1639794029994	15.8069476488459	15.6465054441051	16.2892751229882
223	291.471	119.0153	19	2	222	11.1	6.99600000000032	-14.6020000000001	16.1914304494695	13.7478972788124	15.0748277638592	15.5833407496165	16.454221721895
224	291.4655	120.0951	19	2	223	11.15	-0.109999999999673	21.5960000000001	21.5962801426543	14.3557435587368	15.7260795654853	15.5569589647262	16.7655569033771
225	291.0684	119.3796	19	2	224	11.2	-7.94200000000046	-14.3100000000001	16.3661682748287	16.553380708281	16.1347516961846	15.1750191591183	17.2435837621964
226	291.2025	120.2406	19	2	225	11.25	2.68199999999979	17.2200000000001	17.4276080974987	19.0345519912504	15.3651602889939	15.4244301799389	17.5803270834139
227	291.532	120.6925	19	2	226	11.3	6.58999999999992	9.0379999999999	11.185416576954	18.2881797279713	16.1216719128443	16.8041250270558	17.5604159144789
228	292.929	120.3877	19	2	227	11.35	27.9399999999998	-6.096	28.5972868643162	18.5216061135569	15.0270081143885	16.1608668551888	17.501584409043
229	292.1703	120.8591	19	2	228	11.4	-15.1739999999995	9.42800000000005	17.8644188262587	16.374577019251	15.1914238174399	16.9126629053061	17.3959248194987
230	291.5826	120.2086	19	2	229	11.45	-11.7539999999997	-13.0099999999999	17.5333002027567	15.6899631174075	15.5079919786358	16.7766885540472	17.4429923403171
231	291.8166	120.4478	19	2	230	11.5	4.67999999999961	4.78399999999993	6.69246262596929	11.0194642375266	15.6790611822361	16.7724066850557	18.1243580073848
232	291.9684	120.0906	19	2	231	11.55	3.0359999999996	-7.14400000000012	7.76234706773662	12.0946679069086	17.8013024052657	17.1375769422459	18.2474704454267
233	291.7493	119.9465	19	2	232	11.6	-4.38199999999938	-2.88199999999989	5.24479246491164	12.4943778437147	17.2469059465184	17.2448352240436	19.1335790893263
234	292.5919	119.1463	19	2	233	11.65	16.8520000000001	-16.0040000000001	23.2404371731688	14.9835453452212	18.0992462451268	17.9634418935047	19.1027094830341
235	291.987	119.913	19	2	234	11.7	-12.0979999999997	15.334	19.5318498867873	19.9126416931238	17.4186254119098	18.3959661824058	18.6240923425272
236	292.5163	120.7102	19	2	235	11.75	10.5859999999996	15.9440000000001	19.1383001335017	23.4743476555102	18.1796530811176	18.5904247616181	18.4202284161696
237	294.1182	120.4661	19	2	236	11.8	32.038	-4.88200000000006	32.4078288072497	24.103824583345	18.1534819716475	19.2667485345715	18.7891153645977
238	294.0001	121.6127	19	2	237	11.85	-2.36200000000053	22.9320000000001	23.0533222768435	22.3428729801049	19.4626623336988	18.9210447698679	17.9803234241652
239	292.6938	121.7981	19	2	238	11.9	-26.1259999999993	3.70800000000003	26.387821812343	21.3757608170139	20.7354599695695	19.3112839642818	18.0268843304765
240	292.3118	121.4216	19	2	239	11.95	-7.6400000000001	-7.53000000000014	10.7270918705865	16.3943222501711	21.2839403861758	19.091506410258	18.0286524882027
241	292.672	122.0394	19	2	240	12	7.20400000000041	12.3560000000001	14.302739318047	15.4509770118873	21.501788341	20.1394262258513	17.9710783757103
242	292.9918	121.8435	19	2	241	12.05	6.39599999999973	-3.91799999999989	7.5006359730356	17.3670953557939	20.7321946638772	20.8484354467484	18.8866262101084
243	292.8801	120.9335	19	2	242	12.1	-2.2339999999997	-18.2000000000002	18.3365960854245	20.2250077922468	20.5951835932174	22.6838174290361	18.669448031341
244	291.9684	122.4837	19	2	243	12.15	-18.2340000000011	31.0040000000001	35.968413531876	21.6278158649861	20.5233216834368	22.6484600013419	18.5733072190286
245	292.5477	121.3751	19	2	244	12.2	11.5860000000009	-22.1719999999999	25.0166540528508	25.0700670775834	20.7643874086063	22.0731655259361	18.6262887984805
246	292.4634	120.3126	19	2	245	12.25	-1.68600000000083	-21.25	21.3167796817437	25.7393901745474	22.099199370585	21.4160266524003	18.8127649825506
247	291.6253	121.2205	19	2	246	12.3	-16.7619999999999	18.158	24.7118920360218	23.6795480110796	23.5433889218492	20.7741057021396	18.8934048656424
248	292.4933	120.5709	19	2	247	12.35	17.3599999999999	-12.9920000000001	21.6832115702448	21.3037670249657	25.9049725243734	19.7997799931416	18.7373361769174
249	291.8877	121.7025	19	2	248	12.4	-12.1119999999996	22.6320000000001	25.6692027145371	22.5705828761838	24.5614600331143	19.1411057556469	18.3315414507721
250	291.6684	121.0833	19	2	249	12.45	-4.38599999999951	-12.3840000000001	13.1377491222811	22.0167107661151	22.8623906656963	19.2806164223581	18.0874751355047
251	292.7108	121.9915	19	2	250	12.5	20.8479999999997	18.1640000000002	27.650858937834	26.0705548741993	21.3302649638006	19.169750066365	18.4306355328466
252	291.7264	122.4759	19	2	251	12.55	-19.6879999999999	9.68799999999987	21.9425314856785	25.443372055149	20.816016740402	20.6356754779709	18.8797466626585
253	293.0538	120.8517	19	2	252	12.6	26.5480000000002	-32.484	41.9524321106657	24.4210143064269	19.0043763930659	20.0940608386384	18.9278547855214
254	292.5281	121.8482	19	2	253	12.65	-10.5140000000006	19.9300000000002	22.5332886192855	20.0899470514175	17.7588898278571	19.1831725445524	18.4872424316835
255	292.4514	122.2421	19	2	254	12.7	-1.53400000000033	7.87799999999976	8.02596037867103	19.6153227146888	17.79684543611	18.8566114145551	18.1840023449084
256	292.1532	122.2114	19	2	255	12.75	-5.96399999999903	-0.613999999999919	5.99552266278665	11.9381979119325	16.240300762145	19.0351052034832	18.1805920918524
257	292.8729	122.8743	19	2	256	12.8	14.3939999999998	13.2580000000002	19.5694098020354	10.0744076005652	17.7279620340926	18.5200611967134	18.7309061474537
258	293.044	122.824	19	2	257	12.85	3.42199999999934	-1.00600000000014	3.56680809688379	11.1726765657931	14.2831491529035	18.553627583967	18.5183576043592
259	293.5914	122.454	19	2	258	12.9	10.9480000000008	-7.40000000000009	13.2143370624492	12.3906544728724	13.8048850559906	17.3517989372624	18.2299889837409
260	293.7878	123.1007	19	2	259	12.95	3.92799999999966	12.9340000000002	13.5173052048107	15.8406013534963	14.8508321634139	17.0834438607514	18.3843887124994
261	293.6267	123.6831	19	2	260	13	-3.22199999999953	11.6479999999999	12.0854121981831	16.6281003938745	16.7399454431658	16.721844839842	18.356045266567
262	295.4286	124.0603	19	2	261	13.05	36.0379999999998	7.54400000000004	36.8191442051548	17.535362511416	16.2241056530249	16.9110578785686	18.7457562398831
263	295.2277	124.3772	19	2	262	13.1	-4.0179999999998	6.33800000000008	7.5043032987746	18.5289877610346	18.1028787748681	15.1718921420066	18.3984505857874
264	294.7975	123.6009	19	2	263	13.15	-8.60400000000027	-15.5260000000001	17.7506476501566	21.0892364134592	16.9447080466678	14.3260248620251	17.6657216353391
265	294.1062	124.2144	19	2	264	13.2	-13.8260000000002	12.27	18.4854314529039	16.6076099525534	16.3700422853928	14.2948391638808	18.0078328469327
266	294.8436	123.2121	19	2	265	13.25	14.7479999999996	-20.0459999999998	24.886655460306	19.5776571558617	17.203388917539	14.9451575313044	20.527864197926
267	294.199	122.8901	19	2	266	13.3	-12.8919999999994	-6.44000000000005	14.411011900626	16.3540535819196	16.0941537230446	16.6877065927678	21.61022451913
268	295.0196	122.1312	19	2	267	13.35	16.4120000000003	-15.1779999999999	22.354539315316	14.2110968097511	16.0606351311098	17.2369352155767	22.6484026019447
269	294.9603	122.1873	19	2	268	13.4	-1.18600000000015	1.12199999999973	1.63262978044618	13.3175414216189	14.8471646680595	17.3188722118349	23.228048727152
270	294.8024	122.5423	19	2	269	13.45	-3.15800000000081	7.10000000000008	7.77064759206118	15.5806974935358	13.7388461643477	17.4881610026407	23.9420728894878
271	295.7155	122.999	19	2	270	13.5	18.2620000000009	9.13399999999996	20.4188785196453	12.5436131063579	13.150369619443	17.5423404667691	24.1035606390938
272	294.7647	123.8654	19	2	271	13.55	-19.0160000000003	17.328	25.7267922602102	13.3402757541995	17.1513075325108	16.8558370017952	24.3680235169675
273	294.4112	123.9248	19	2	272	13.6	-7.06999999999994	1.18800000000022	7.16911737942682	13.2665955189442	16.3709916562853	16.7028403329363	23.4636273343056
274	294.1564	123.8068	19	2	273	13.65	-5.09599999999978	-2.36000000000018	5.61594301965383	12.9831978172671	17.6930363770021	16.1482707261257	23.3494371731893
275	293.8417	124.0016	19	2	274	13.7	-6.29400000000032	3.89600000000002	7.40224641578516	18.7219175714858	18.6062797198886	17.1590542793103	23.7323348049604
276	293.8551	123.0516	19	2	275	13.75	0.267999999999802	-19.0000000000001	19.0018900112595	20.1983702062126	17.8812920159991	22.0206231923689	24.8939919816058
277	295.6333	120.992	19	2	276	13.8	35.5640000000005	-41.1919999999998	54.4203910313039	22.0457969998047	17.6175202805458	24.7003878415465	28.9358820871163
278	296.3446	120.839	19	2	277	13.85	14.2259999999999	-3.06000000000012	14.5513805530608	23.9459639208329	17.3450455347629	26.7431776199224	35.5317529240416
279	297.0301	121.1247	19	2	278	13.9	13.7099999999998	5.71400000000011	14.8530769876143	22.7793862147311	17.4493767841919	29.1042985170416	42.142753294604
280	297.7842	121.5063	19	2	279	13.95	15.0819999999999	7.63199999999983	16.9030810209262	16.5131229896058	20.5792623942729	30.8007019182242	47.0556971743302
281	298.4261	121.3596	19	2	280	14	12.8380000000004	-2.93399999999991	13.1690014807506	14.4917208633131	30.8908767652948	31.4852764383456	49.5354641740046
282	298.953	122.3868	19	2	281	14.05	10.5379999999991	20.5439999999999	23.0890749056773	12.8529565685792	32.2494681505823	31.8249891553663	51.2472980716952
283	298.8789	122.1773	19	2	282	14.1	-1.48199999999974	-4.18999999999983	4.44436992159719	17.212560867713	37.1153635835596	31.7553625266045	52.1739828936243
284	298.915	122.5083	19	2	283	14.15	0.722000000000662	6.62000000000006	6.65925551394461	39.0023673158584	40.5155606570812	32.3728494843536	52.8930636097489
285	300.8047	122.9248	19	2	284	14.2	37.7940000000001	8.32999999999998	38.7011025165951	47.9858133115588	42.9951241165598	33.1698304460401	53.3985358858669
286	301.5171	128.989	19	2	285	14.25	14.248	121.284	122.118033721478	59.7390063038061	45.0892608606921	34.8428264319072	53.7593190301084
287	304.0797	131.224	19	2	286	14.3	51.2519999999995	44.6999999999997	68.0063048841791	68.1781647455832	46.0324580301869	41.1840575814648	55.5483413038937
288	305.6169	133.9855	19	2	287	14.35	30.7439999999997	55.2300000000002	63.2103348828339	68.7776873654066	46.1656795184462	53.8265706325065	59.2513141793193
289	308.046	133.7276	19	2	288	14.4	48.5820000000001	-5.15800000000013	48.8550477228302	51.1761544055259	47.2963221845152	66.9666343773731	62.2846041929921
290	309.1	135.5265	19	2	289	14.45	21.0800000000006	35.9780000000001	41.6987156157121	44.079102748815	45.7603984978072	76.6232333460196	66.1004208754639
291	310.8054	135.5466	19	2	290	14.5	34.1079999999999	0.402000000000271	34.1103689220741	32.5923527330863	38.7947760985195	81.52858788124	68.7041937491065
292	310.3511	137.1079	19	2	291	14.55	-9.08600000000092	31.2259999999998	32.5210466006247	26.4144796234472	50.1186470123473	85.6387591415952	69.5519965287007
293	310.5443	137.3226	19	2	292	14.6	3.86400000000094	4.29399999999987	5.77658480419064	22.7431096302078	70.5377776814534	87.6451254543122	71.538227712393
294	311.4346	137.4421	19	2	293	14.65	17.8059999999994	2.39000000000033	17.9656821746345	26.4133977915132	93.4177080976649	89.6378564933722	72.2819548759795
295	312.1563	136.5249	19	2	294	14.7	14.434	-18.3440000000002	23.3418656495149	56.1581912758795	110.251342575479	89.6380174924235	73.0380492056767
296	314.6056	137.4638	19	2	295	14.75	48.9859999999999	18.7779999999998	52.4618097286014	108.48320262982	117.967914901788	85.498014867848	72.7327848314457
297	323.482	139.2897	19	2	296	14.8	177.528000000001	36.5180000000004	181.245014022456	160.420936571883	125.245060253004	86.3962947662408	71.9250013826098
298	336.274824055479	143.175925350722	19	2	297	14.85	255.856481109579	77.7245070144397	267.401641573895	197.759575520751	129.124571390178	91.7594507387161	72.0690529077762
299	349.25581269955	148.097691458952	19	2	298	14.9	259.619772881421	98.4353221646001	277.654351884945	209.522432012063	131.979390802229	95.4649098689426	72.3889858419668
300	358.9283	152.1879	19	2	299	14.95	193.449746008999	81.8041708209603	210.035060393857	194.331929230128	133.51563648704	101.400139832704	73.5844250045579
301	364.0725	154.3076	19	2	300	15	102.884	42.3939999999999	111.276092185159	149.765940150536	132.201253637176	105.923111059867	74.2090178602734
302	369.2627	155.1897	19	2	301	15.05	103.804	17.6419999999996	105.292500112781	103.537845032576	122.673942520134	107.279003902035	74.1441155771253
303	370.4156	153.2825	19	2	302	15.1	23.0579999999998	-38.1439999999998	44.5716961759363	69.2716974533286	112.981123795979	111.321092898181	75.9061116764964
304	369.821	151.0341	19	2	303	15.15	-11.8919999999991	-44.9680000000001	46.5138762951443	54.8800752622902	97.5121116402203	112.191060267605	77.2418899150107
305	371.6307	151.7197	19	2	304	15.2	36.1939999999993	13.7119999999999	38.7043224976222	51.0159558101412	92.5489370899278	112.906267965313	78.500343060121
306	373.5753	152.0083	19	2	305	15.25	38.8920000000007	5.77200000000005	39.3179812299673	76.1963074414217	93.878307217947	110.622743230984	77.1937733581869
307	377.7735	151.0847	19	2	306	15.3	83.9639999999997	-18.4719999999999	85.9719028520362	91.4863782478649	89.3129475510665	102.665945183755	76.7492624469451
308	386.0048	148.8714	19	2	307	15.35	164.626	-44.2660000000001	170.473454332338	115.826176726527	93.5176144061847	90.311535183046	76.731265785504
309	392.153	148.8833	19	2	308	15.4	122.964000000001	0.237999999999943	122.96423032736	132.876539173604	92.4027297329817	77.8113373065605	76.0899186692906
310	400.1651	148.5237	19	2	309	15.45	160.242	-7.19200000000001	160.403314890933	127.609939291992	92.2968994435866	70.5456166630962	76.243318038463
311	406.3931	148.4456	19	2	310	15.5	124.56	-1.56199999999956	124.56979346535	110.838921370948	89.0442328247922	66.8894478393068	76.4398164398771
312	408.9746	149.9382	19	2	311	15.55	51.6300000000001	29.8519999999996	59.6389034439768	93.3190812180985	82.6579478473754	62.6494720126553	77.0340040121808
313	411.696	153.3073	19	2	312	15.6	54.4280000000003	67.3820000000001	86.618364727118	68.7676221606462	67.6419465701132	64.1670978986807	78.1888232134107
314	413.4487	153.0733	19	2	313	15.65	35.053999999999	-4.68000000000018	35.365029563114	45.2119264759806	58.1105629729007	64.8459233366493	78.5697173540388
315	414.67	154.5056	19	2	314	15.7	24.4260000000008	28.646	37.6460196036718	37.705956402759	48.5422962362646	67.3626686278184	78.4215764804476
316	414.3911	154.3119	19	2	315	15.75	-5.57800000000043	-3.87399999999957	6.79131504202253	24.4449717692786	39.9005884606666	68.8895318485259	78.6004419876635
317	415.485	154.4713	19	2	316	15.8	21.8780000000004	3.1880000000001	22.1090530778687	22.9020447277029	35.9859964742441	67.1022301276492	74.8128808172506
318	415.4729	153.4557	19	2	317	15.85	-0.242000000000644	-20.3120000000001	20.3134415597162	28.316970311883	34.8165813911767	61.703080832292	70.7153473745105
319	416.398	154.4831	19	2	318	15.9	18.5020000000009	20.548	27.6503943552354	34.5892504453526	37.2891169403169	56.7149274696386	67.7894459672741
320	418.5985	156.8558	19	2	319	15.95	44.0099999999995	47.4539999999996	64.7206475245723	34.2660365457292	42.4284378120501	51.0864962442224	64.9945824680655
321	419.6095	158.4735	19	2	320	16	20.2200000000005	32.3540000000003	38.1527157093704	45.1881910130747	48.7348308722596	46.9565218198868	62.7814378839955
322	420.3782	157.796	19	2	321	16.05	15.3739999999993	-13.5500000000002	20.492983579752	51.6761891529308	51.5465124079231	46.7890041223265	61.6685410188472
323	423.4421	159.9516	19	2	322	16.1	61.2779999999998	43.1120000000004	74.9242138964435	56.5399053122172	55.7642150944707	45.05655352864	61.925706700757
324	425.1546	162.4203	19	2	323	16.15	34.2500000000007	49.3739999999997	60.0903850545161	62.8804112991667	55.3192919663766	44.9483744404722	61.5510671724988
325	429.606	162.491	19	2	324	16.2	89.0279999999996	1.41400000000033	89.0392283210042	68.8269882701169	53.6306962521802	43.936884995582	60.6466092882053
326	432.476	160.5004	19	2	325	16.25	57.4000000000001	-39.812	69.8552456441176	66.3402391758668	54.0124551791071	46.5781407443426	60.6670591906332
327	434.6659	161.7296	19	2	326	16.3	43.7980000000005	24.5839999999998	50.2258684345033	58.9623947798223	57.5920117704089	46.9598164507463	60.5615316803959
328	437.7789	161.4615	19	2	327	16.35	62.26	-5.36200000000008	62.4904684251926	50.7214871921431	55.2965256661034	51.1191595659749	57.5202027954361
329	438.9335	161.3491	19	2	328	16.4	23.0919999999992	-2.24800000000016	23.2011630742936	45.1444990590475	52.6076319406275	57.7675546279877	54.8289790360454
330	441.2786	160.8791	19	2	329	16.45	46.902	-9.39999999999998	47.8346903826083	46.3570352707008	45.4453321791138	59.4435482730349	51.2819302283937
331	442.5002	162.5854	19	2	330	16.5	24.4320000000005	34.126	41.9703049786396	44.2528121563399	44.4214506164256	58.6734279286842	48.859723356759
332	445.3082	162.7755	19	2	331	16.55	56.1599999999999	3.80200000000002	56.2885494927697	46.2528691014327	42.3731204935696	60.6876100250391	48.1065478447253
333	447.8585	163.2735	19	2	332	16.6	51.0059999999999	9.96000000000038	51.9693528533884	40.1691771660846	46.4741040374792	59.6843155028333	46.4638249315303
334	449.25	162.3682	19	2	333	16.65	27.8300000000002	-18.1060000000002	33.2014477997574	43.6984021738038	60.2158172895988	58.2562110083484	46.3468287805926
335	450.1152	162.4669	19	2	334	16.7	17.3040000000003	1.97400000000016	17.4162307058678	38.3892057164384	65.2564002938896	53.9305499485922	46.1489374999964
336	453.0623	162.0198	19	2	335	16.75	58.9419999999996	-8.94200000000012	59.6164300172356	48.6953959186184	63.3344006782613	52.4445865327404	46.4326959836915
337	454.3783	162.7124	19	2	336	16.8	26.3200000000006	13.852	29.7425672059429	74.1787654777648	63.7832082796694	54.0208332331425	46.4519227404851
338	458.0543	159.0699	19	2	337	16.85	73.5199999999998	-72.8500000000003	103.500303864288	90.3436234216945	64.0721053395632	53.3373247585802	46.1520806076529
339	454.3651	151.9365	19	2	338	16.9	-73.7840000000006	-142.668	160.61829559549	82.9703991827188	63.9047900760693	52.9430306024523	45.858878357668
340	450.504026057614	148.900036984398	19	2	339	16.95	-77.2214788477197	-60.7292603120396	98.2405204255164	89.1772108429003	62.4157677180706	51.477364212565	45.0417633260643
341	450.3136	150.0215	19	2	340	17	-3.80852115227981	22.4292603120398	22.7503088223568	79.4488147605079	60.4677224490552	50.7629248936311	44.384637904586
342	452.548	152.0811	19	2	341	17.05	44.6879999999999	41.1919999999998	60.7766255068507	53.6308146743738	65.6685459727153	49.4240915671241	44.1707003959117
343	449.9512	151.1978	19	2	342	17.1	-51.9360000000006	-17.6659999999998	54.8583234523263	34.4879120144466	60.2005454796812	47.8710963344206	42.8302154808913
344	448.6557	152.096	19	2	343	17.15	-25.9099999999989	17.9640000000001	31.528295164819	37.9650457153916	45.6702439153058	47.745283120713	41.8001326063915
345	448.767	152.1557	19	2	344	17.2	2.22599999999943	1.19399999999985	2.52600712588011	42.1598811025303	37.6983281312405	48.3609900044108	40.0614920388227
346	446.765	152.2944	19	2	345	17.25	-40.0400000000002	2.774	40.1359773270817	40.9522761988545	38.1914491090008	46.2872512230404	39.7079390008969
347	444.5855	155.7524	19	2	346	17.3	-43.5899999999992	69.16	81.7508024425444	37.7096731562377	35.0649748545788	45.9440290302238	39.4292782635775
348	445.6261	153.5443	19	2	347	17.35	20.8119999999997	-44.162	48.8202989339474	40.9087442480343	31.6700873292781	41.1850016493308	39.3852706160082
349	445.4022	154.2766	19	2	348	17.4	-4.47800000000029	14.6460000000002	15.3152799517347	38.4178525026101	31.5857761653566	33.9502020873483	39.3393442001628
350	444.7345	154.9183	19	2	349	17.45	-13.3539999999994	12.8339999999997	18.5213625848633	27.9700686066274	34.3062122907509	30.6399783790937	38.6890261180326
351	446.0548	154.503	19	2	350	17.5	26.4059999999995	-8.30600000000004	27.6815185999608	22.3878984597016	32.1067799970256	30.0958478804878	38.3079778320228
352	444.7088	155.1077	19	2	351	17.55	-26.9200000000001	12.0940000000002	29.5118829626306	25.4618791744756	26.2195120877322	27.6537907667844	38.0141452176798
353	445.2518	154.2143	19	2	352	17.6	10.8600000000001	-17.8679999999997	20.9094481993187	27.7036803334676	22.1694578189803	25.9761154589494	37.5206455863855
354	443.7177	154.2364	19	2	353	17.65	-30.6820000000005	0.441999999999894	30.6851835256045	25.7957074914411	22.2301602593908	25.3440542044346	37.1345333150542
355	445.1251	153.7579	19	2	354	17.7	28.1479999999999	-9.56999999999994	29.7303683798232	24.468955568837	23.5816286269469	26.1924341290533	37.7433828442578
356	444.221	153.8314	19	2	355	17.75	-18.0819999999994	1.46999999999991	18.1416543898284	21.951017178259	22.0002466519748	26.9712914690535	37.774132483135
357	443.0794	153.904	19	2	356	17.8	-22.8319999999997	1.45199999999988	22.8781233496103	18.9984413443061	20.2426066789899	24.8377232940125	37.7859758568936
358	443.4713	154.0435	19	2	357	17.85	7.83799999999928	2.78999999999996	8.31975624642865	19.4595769204261	20.2821435886207	25.4332164734363	36.0644159795513
359	442.9643	154.6573	19	2	358	17.9	-10.1400000000001	12.276	15.92230435584	18.2047858125085	19.1023322435126	25.7356577978734	34.1124280805943
360	442.396	153.1597	19	2	359	17.95	-11.3659999999993	-29.9520000000001	32.0360462604234	16.0162577891428	18.0786559673556	25.9006880235002	32.7935110663437
361	442.8397	153.5537	19	2	360	18	8.87399999999957	7.88000000000011	11.8676988502403	18.6132699989823	21.8358029410813	25.8530307704144	32.6578675108729
362	443.0359	154.1173	19	2	361	18.05	3.92400000000066	11.2720000000002	11.9354832327815	19.2062231427192	23.4559345002927	26.6041988682356	31.5397971360365
363	442.3646	153.2902	19	2	362	18.1	-13.4260000000006	-16.542	21.3048172956263	16.6977350142851	28.6969751278923	27.1701948383503	30.6406633689202
364	442.8861	152.5029	19	2	363	18.15	10.4300000000001	-15.7459999999998	18.8870700745244	25.466820069654	29.2411553363559	26.5237835093953	30.393376709499
365	443.614	153.1511	19	2	364	18.2	14.5579999999995	12.9640000000001	19.4936056182531	30.8956112114427	28.2197474200535	27.1257756841049	30.6694168392913
366	441.0861	154.3214	19	2	365	18.25	-50.5579999999998	23.4059999999999	55.7131241270849	38.7806802568022	29.7058148888541	29.2610137432297	29.8836042853143
367	439.4955	153.1865	19	2	366	18.3	-31.8119999999999	-22.6980000000003	39.0794389417249	39.2760875299926	32.9657910574812	29.6279226835635	28.4604917546167
368	442.2423	154.4809	19	2	367	18.35	54.9360000000001	25.8879999999999	60.7301625224238	39.7417598258219	34.05824608808	30.9438303097718	27.4941589554588
369	441.7529	153.5314	19	2	368	18.4	-9.78799999999978	-18.99	21.3641064404762	33.9448097080542	33.945234775278	34.2746540738403	27.4240593610618
370	440.689	153.2893	19	2	369	18.45	-21.2779999999998	-4.84199999999987	21.8219670973996	35.0359709035198	36.1728954008541	34.9470437535937	28.0014092496037
371	439.9642	154.4121	19	2	370	18.5	-14.4960000000003	22.4560000000002	26.7283735382462	29.3358119193578	36.6862245453781	35.2198871412579	27.6121319367707
372	437.7419	154.553	19	2	371	18.55	-44.4460000000004	2.81799999999976	44.5352449190529	28.6143820205635	35.7999108668342	35.4258035052886	27.866525944352
373	436.9866	155.9765	19	2	372	18.6	-15.1059999999995	28.4699999999998	32.2293676016141	32.6040309758863	33.1906854916513	35.3052112788909	27.9991311198724
374	436.5204	156.7321	19	2	373	18.65	-9.3240000000003	15.1120000000003	17.7569569465045	39.427639382702	39.3081528113247	35.4426992145633	27.7946709417769
375	436.5915	158.8194	19	2	374	18.7	1.42200000000003	41.746	41.7702118740137	36.5638508301487	41.6743400871339	35.1463995495294	27.2540982698214
376	437.1711	161.806	19	2	375	18.75	11.5920000000006	59.7320000000002	60.8464155723247	37.0455590639447	40.7339593936618	32.7959171015751	27.0156706590552
377	436.5566	163.1862	19	2	376	18.8	-12.2900000000004	27.604	30.2163021562866	50.0019236020859	37.885815953096	32.0832602152208	27.0215820966346
378	435.2536	164.3271	19	2	377	18.85	-26.0599999999999	22.8179999999998	34.6379087705939	50.7446491983815	36.5521764697018	29.5551014374812	27.2675673337173
379	435.733	168.4261	19	2	378	18.9	9.58799999999997	81.9799999999998	82.5387796372103	42.0402794046216	36.9401636538485	29.1124609242503	27.5430571043722
380	435.8851	170.6952	19	2	379	18.95	3.04200000000037	45.3820000000002	45.4838398554917	39.2077810760433	34.1199036982046	30.1021304757072	27.9236462779109
381	436.4135	171.3816	19	2	380	19	10.5679999999995	13.7279999999998	17.3245666035253	36.058793875459	28.9056096577722	29.3712331031269	27.9759691537387
382	436.5773	172.1674	19	2	381	19.05	3.27599999999961	15.7159999999999	16.0538105133951	23.8784037056112	28.3666095636074	29.1288530204684	27.940856554212
383	437.3977	172.6357	19	2	382	19.1	16.4080000000001	9.36600000000055	18.8929727676725	17.4951581980278	25.9195173833112	28.8280674013944	27.5500709553425
384	436.8698	173.58	19	2	383	19.15	-10.5579999999998	18.886	21.6368287879715	15.7709399109228	18.9167690371759	29.0655583741585	27.5980921297537
385	437.3949	174.0095	19	2	384	19.2	10.5020000000002	8.5899999999998	13.5676123175745	17.5254380511716	18.5299208642805	27.382420855538	27.4004167006448
386	437.3535	173.5763	19	2	385	19.25	-0.828000000000202	-8.66399999999999	8.70347516800043	15.7802408911635	18.008506812592	24.7703275748807	26.0691200528381
387	438.0247	174.6205	19	2	386	19.3	13.424	20.8839999999998	24.8263012146391	13.9551343687405	20.3718900878409	24.4152415097057	25.8007283637765
388	438.4788	174.849	19	2	387	19.35	9.08199999999965	4.56999999999994	10.1669869676317	19.5646835305332	21.1039583330869	23.5913043576627	25.5299015030007
389	438.827	175.3687	19	2	388	19.4	6.9640000000004	10.394	12.5112961758567	20.2460737142613	21.1909530944684	20.8114601349042	25.6006144853877
390	439.2428	177.4075	19	2	389	19.45	8.3159999999998	40.7760000000002	41.615358126538	23.2183421245101	20.6449380128713	20.9002488022282	26.2242359413506
391	439.667	177.8396	19	2	390	19.5	8.4839999999997	8.64199999999983	12.1104260866409	26.4276757750103	20.6350454919892	20.7320511662194	26.9143471928142
392	440.1246	179.7705	19	2	391	19.55	9.15200000000027	38.6180000000002	39.6876432658834	28.4267718201962	20.4638734558039	20.4559096031353	27.4491296615363
393	439.6837	181.0048	19	2	392	19.6	-8.81799999999998	24.6859999999998	26.2136552201327	21.7251924952095	21.2630913320143	19.7949306317942	26.9417812327178
394	438.8282	181.7359	19	2	393	19.65	-17.1100000000001	14.622	22.5067764017863	21.0240172697171	22.7061512326325	19.753485044944	28.149730140117
395	438.6504	181.3716	19	2	394	19.7	-3.55599999999981	-7.28599999999972	8.10746150160422	17.7094047870977	23.2705767401759	19.6544338517602	27.4622203057465
396	438.9773	181.0919	19	2	395	19.75	6.53800000000047	-5.59399999999982	8.60454995917881	16.0985068890182	23.4555955198469	19.342323004101	26.1486395698248
397	438.7652	182.228	19	2	396	19.8	-4.24200000000042	22.722	23.1145808527865	16.9855306450688	20.5399291184297	19.5181965123322	25.889275008006
398	438.8023	183.1352	19	2	397	19.85	0.742000000000189	18.1439999999998	18.1591657297353	24.8159609851423	18.4859029305014	21.5047015685202	25.5908596886973
399	440.1173	183.4275	19	2	398	19.9	26.3	5.84600000000023	26.9418951820394	25.8871737699766	18.3160169954197	22.0887680465251	23.7665833937405
400	441.6837	185.1967	19	2	399	19.95	31.3279999999997	35.3839999999997	47.2596132019715	23.3704534497618	18.6639296906491	22.346341406994	23.665359988457
401	441.0376	185.4609	19	2	400	20	-12.9219999999998	5.28400000000033	13.9606138833505	20.8732989719846	18.0496005162128	24.4574612825015	24.1788837953518
402	440.9801	185.9843	19	2	401	20.05	-1.15000000000009	10.4679999999996	10.5309792517122	19.6465033457705	18.5725195688606	25.7694063026041	27.0119191726086
403	441.2553	185.9155	19	2	402	20.1	5.50399999999968	-1.37599999999964	5.6733933408495	12.5118983961558	21.7463118050261	25.0554950640413	29.0036623403173
404	441.4485	186.9378	19	2	403	20.15	3.86400000000094	20.446	20.807917050969	10.212027262449	21.4713848604177	27.2339019060755	34.3025809393929
405	440.9232	187.1821	19	2	404	20.2	-10.5060000000003	4.88599999999963	11.586588453898	13.7745856879594	21.4221060738121	27.5420197559551	39.7906947127741
406	441.012	187.2673	19	2	405	20.25	1.77599999999984	1.70400000000029	2.46125821481624	22.6193246380676	25.4593270451562	27.5269515647688	41.6902565411522
407	440.769	188.6635	19	2	406	20.3	-4.8599999999999	27.9239999999999	28.3437713792641	23.2962663750649	30.9988834867784	27.3633085063063	43.5549872148703
408	442.3363	190.6046	19	2	407	20.35	31.3459999999998	38.8220000000001	49.8970880913906	30.3323137514684	31.6250871975812	27.5904150197318	44.6743934201693
409	443.4562	191.0618	19	2	408	20.4	22.3980000000006	9.14400000000001	24.1926257359557	40.7066268278634	36.1517868167313	26.7217066525768	44.7499043649305
410	445.4904	192.215	19	2	409	20.45	40.684	23.064	46.7668253359152	48.2231812855974	36.4201098212611	26.4304711746857	45.5879566616834
411	443.0933	193.4933	19	2	410	20.5	-47.9420000000005	25.566	54.3328235967913	40.6308497570948	37.0043026133248	27.6257164244841	47.7955982133485
412	441.1466	190.8332	19	2	411	20.55	-38.9340000000004	-53.202	65.9265436679342	49.0073072583976	36.154097443752	33.5679287420819	49.8064123319134
413	440.7733	190.3676	19	2	412	20.6	-7.46599999999944	-9.3119999999999	11.9354304488774	42.5079058910538	33.4345182344376	38.2123940488404	50.9221621193063
414	441.9301	193.4622	19	2	413	20.65	23.1359999999995	61.8919999999997	66.07491324247	33.3019783987863	31.9720284447358	48.8516768338417	51.4467550189183
415	441.2424	193.2721	19	2	414	20.7	-13.7540000000001	-3.80200000000002	14.2698184991963	24.0850136019065	31.4388362755593	59.9269555737879	51.921838136202
416	440.8274	193.2836	19	2	415	20.75	-8.29999999999927	0.230000000000246	8.30318613545355	26.2381867117804	29.792105803812	64.0381900782035	52.9628955240507
417	439.9562	192.809	19	2	416	20.8	-17.4239999999998	-9.49200000000019	19.8417196835354	14.936749631074	36.1369739973854	67.5917779174084	53.0895910161436
418	440.1639	193.9249	19	2	417	20.85	4.15399999999977	22.3180000000002	22.7012959982466	20.3697666600648	44.7997009000995	67.8440852718184	53.8574570400552
419	440.6266	194.0464	19	2	418	20.9	9.25399999999968	2.42999999999995	9.56772783893824	26.2822332088377	61.5515668509522	67.4110406833358	53.4502145421719
420	438.9387	195.2477	19	2	419	20.95	-33.7580000000003	24.0260000000001	41.4349036441503	48.1889343928642	83.4338013263147	68.8295719163729	53.4185629584257
421	438.2369	197.0061	19	2	420	21	-14.0359999999998	35.1679999999999	37.865518879318	63.3612150884187	91.0720775430822	71.1337351441955	54.0399408422025
422	441.5574	202.5576	19	2	421	21.05	66.4099999999996	111.03	129.375225603668	108.16638407083	99.0294583910647	73.8434183612227	54.8796103678747
423	442.158	207.449	19	2	422	21.1	12.0120000000009	97.8280000000001	98.562699476019	146.497835992565	102.253652309199	76.7888291745713	54.9937413133162
424	446.389727257657	218.335109382752	19	2	423	21.15	84.6345451531397	217.72218765504	233.593572750997	155.861921877327	102.850052921936	75.6596081317611	55.5461755374085
425	451.7254	228.6966	19	2	424	21.2	106.71345484686	207.22981234496	233.092163252822	149.869982389265	106.220307557186	76.301656516449	55.8118024003714
426	454.175	232.1504	19	2	425	21.25	48.9920000000006	69.076	84.685948303128	141.14608952998	112.475364484579	78.3988394833325	56.2719951082329
427	456.3797	236.6055	19	2	426	21.3	44.0940000000001	89.1020000000003	99.4155281633612	97.5337217730413	111.54986272506	78.815873525981	55.7889650551799
428	457.3959	239.1578	19	2	427	21.35	20.3239999999994	51.046	54.9432351795922	65.9427791218082	108.777957449043	80.1244990603786	55.2360319439427
429	458.1716	239.1207	19	2	428	21.4	15.5140000000006	-0.742000000000189	15.5317339663033	69.0888070918314	89.7676494125701	80.178722431767	55.2538381159342
430	461.6333	237.661	19	2	429	21.45	69.2340000000002	-29.194	75.1374499966562	73.2297430608548	69.1695117065833	80.4066547421657	55.0164234189274
431	457.6916	234.5511	19	2	430	21.5	-78.8340000000005	-62.1980000000002	100.416088153244	76.4098253681061	65.7256014235829	80.454165259921	54.7074522762844
432	452.8694	230.9708	19	2	431	21.55	-96.4440000000002	-71.6059999999999	120.120208008478	82.001577052099	58.6022886608973	76.1912919936675	53.8497893819291
433	449.4797	229.9427	19	2	432	21.6	-67.7940000000001	-20.5619999999999	70.8436467158489	72.3962442913584	57.995345811558	71.7750885777921	53.6332560030794
434	449.3063	227.7751	19	2	433	21.65	-3.46799999999917	-43.3519999999999	43.4904923862674	62.3623957553344	57.5073919415981	62.2406742409754	52.7694324931264
435	448.0114	227.3742	19	2	434	21.7	-25.8980000000008	-8.01800000000014	27.1107861929536	43.9748342609398	54.5930019271451	51.6966492269549	53.1260952167504
436	446.2167	225.6161	19	2	435	21.75	-35.8939999999996	-35.1620000000003	50.2468454731238	39.5808662550098	48.4329660352629	48.5058001382622	53.1709851753968
437	445.4937	224.4066	19	2	436	21.8	-14.4600000000003	-24.1899999999998	28.182400536505	33.0132068310973	40.8327212622751	43.9861521929515	53.1295653816827
438	444.1055	222.3955	19	2	437	21.85	-27.7639999999997	-40.222	48.8738066861993	36.7897595629317	34.7722197065411	42.627978616067	52.8177152552614
439	443.5859	222.5125	19	2	438	21.9	-10.3920000000005	2.3399999999998	10.6521952667049	34.5035363151915	34.7136990693806	43.0966355485326	53.8250592318183
440	441.8088	223.9721	19	2	439	21.95	-35.5419999999992	29.1920000000005	45.9935498521257	37.6906082636103	34.2237867473264	41.2032749214819	52.9925558247125
441	442.3891	222.1201	19	2	440	22	11.6059999999993	-37.0400000000001	38.8157292344223	29.9635731580724	31.2859988529415	38.2811694083732	52.6174563597438
442	440.1884	222.2713	19	2	441	22.05	-44.0139999999997	3.02399999999977	44.1177602785995	36.4141913076639	29.3700157250057	33.8561604026356	50.8219929627554
443	440.6	221.9669	19	2	442	22.1	8.23200000000043	-6.08799999999974	10.2386311585096	31.6578139317211	27.2606114205761	30.4776828315875	49.6519783689006
444	440.3966	224.1025	19	2	443	22.15	-4.06800000000089	42.7119999999996	42.9052860146623	28.0684613906916	28.6858791554671	29.8792568544917	45.4387791001982
445	440.3549	225.2123	19	2	444	22.2	-0.833999999999833	22.1960000000001	22.2116629724117	21.049423186401	27.8135479158188	29.9505339170517	41.259004964736
446	439.4169	224.7552	19	2	445	22.25	-18.7599999999998	-9.14199999999994	20.8689665292748	24.5576496830798	28.1293727814835	27.9431308674612	40.6656673757024
447	439.0884	224.446	19	2	446	22.3	-6.57000000000039	-6.18400000000008	9.02256925714656	20.9575670032703	26.8795995429962	27.4432572373843	42.3592884468533
448	440.4755	224.5184	19	2	447	22.35	27.7420000000006	1.44800000000032	27.7797636419037	23.9692818999164	26.1831459566339	25.5109314501442	41.8644076584071
449	440.2614	225.7451	19	2	448	22.4	-4.28200000000061	24.5339999999999	24.9048726156148	28.1902841722754	25.0448146396028	27.4713960318697	42.7314241962894
450	438.4805	225.1964	19	2	449	22.45	-35.6179999999995	-10.9739999999999	37.2702374556423	32.7097758995913	25.677281086777	25.5784569072593	41.3395412553742
451	439.3881	223.3041	19	2	450	22.5	18.152	-37.8460000000001	41.9739778910697	27.8086422301881	24.6002628819808	24.7807474595666	39.6258986404405
452	440.9691	223.3062	19	2	451	22.55	31.6200000000003	0.041999999999689	31.6200278937262	29.1320622759352	25.516498749763	25.4526939318432	37.3589063001705
453	440.8073	223.3311	19	2	452	22.6	-3.23600000000056	0.498000000000047	3.27409529488738	27.3852802736376	23.7612514797124	27.5288681600091	37.6311487149279
454	441.0306	221.7709	19	2	453	22.65	4.46599999999989	-31.2039999999996	31.5219728443506	21.0102415916862	26.2569129082723	28.6368839594211	38.5844800719526
455	440.4286	220.4773	19	2	454	22.7	-12.0399999999995	-25.872	28.5363274441542	18.3232215999346	23.3433658986999	30.8213607025172	38.3831820138687
456	439.9245	220.4482	19	2	455	22.75	-10.0819999999999	-0.581999999999994	10.0987844813125	19.7138607292367	21.4321221376496	32.8255346131426	39.1059428566701
457	440.795	220.1856	19	2	456	22.8	17.4099999999999	-5.25200000000041	18.1849279349685	23.3817635406094	24.0257883206902	40.7324247007552	40.7438497933978
458	440.8509	219.6773	19	2	457	22.85	1.11800000000017	-10.1659999999998	10.2272909413978	19.3014515237622	28.8745903633843	41.1008367007472	41.1983478264855
459	442.6221	217.9228	19	2	458	22.9	35.4239999999993	-35.0900000000001	49.8614869012142	21.8540026836131	32.2289532792394	42.3662128440461	42.9611082628893
460	442.2422	218.0681	19	2	459	22.95	-7.59799999999927	2.90599999999984	8.13476735991805	29.7283550414457	35.9654403182574	41.4758075892664	43.803399765842
461	442.8331	217.0896	19	2	460	23	11.8179999999995	-19.5699999999999	22.861540280567	38.0353199975318	41.0508063443043	40.9706278725078	43.2894403034517
462	441.0878	214.8014	19	2	461	23.05	-34.9059999999997	-45.7639999999998	57.5566897241316	41.0761430178693	55.9483506517474	40.8616521977054	43.2965338138707
463	443.6758	214.778	19	2	462	23.1	51.7599999999993	-0.468000000000188	51.7621157218281	52.6294291127525	58.4404219217819	44.7846145982683	43.7826517397553
464	440.9448	213.0101	19	2	463	23.15	-54.6199999999999	-35.3579999999999	65.0656020029015	60.2476100049956	58.47551277982	47.2897032894134	43.169164416758
465	443.5568	211.0014	19	2	464	23.2	52.2400000000005	-40.1740000000001	65.9011978343342	82.1683462620491	59.6082492798329	46.8158301106858	42.7946852452303
466	441.9785	208.3943	19	2	465	23.25	-31.5660000000003	-52.1420000000001	60.9524447417823	78.8455238460321	60.5091336073659	50.268754845879	42.7274245926349
467	447.7085	202.3096	19	2	466	23.3	114.6	-121.694	167.160371009399	75.8748825417706	57.6975160747207	54.0444423494113	42.7492961710641
468	448.7623	200.9032	19	2	467	23.35	21.0759999999993	-28.1279999999998	35.1480036417428	66.5870694469133	60.6946388331523	56.8857642028268	42.2666592488827
469	449.8276	198.6298	19	2	468	23.4	21.3060000000007	-45.4680000000002	50.2123954815945	60.7706572097363	62.3504532995875	58.4508204939088	42.5492929333375
470	449.6891	199.593	19	2	469	23.45	-2.77000000000044	19.264	19.4621323600474	33.2266858873923	57.6662199031142	62.0283426244246	42.4398654957837
471	449.073	201.0626	19	2	470	23.5	-12.3220000000003	29.3920000000003	31.8703835558975	42.5437538202726	59.4867033474536	61.7981331473368	42.0269767974931
472	448.0606	202.1312	19	2	471	23.55	-20.2479999999991	21.3720000000001	29.4405143976794	48.8260240574043	52.1405340470752	61.1403736958982	41.5247451498241
473	449.46	198.2916	19	2	472	23.6	27.9879999999991	-76.7920000000004	81.7333433061441	48.7453703593151	55.3311064838717	60.0364353195015	41.6134964382799
474	452.0234	195.1159	19	2	473	23.65	51.268	-63.5139999999996	81.6237466672533	58.2027494851709	58.4261282079977	57.701444874095	41.4299593916536
475	451.1162	194.8242	19	2	474	23.7	-18.1439999999998	-5.8340000000004	19.0588638696014	71.054382206758	64.4484359690162	54.7680097879434	40.9545039792256
476	451.1768	190.8668	19	2	475	23.75	1.21200000000044	-79.1479999999996	79.1572791851762	68.1184591474709	63.0871326873076	52.6293145721272	41.2835396767128
477	454.515	187.5797	19	2	476	23.8	66.7639999999994	-65.7420000000002	93.6986780056152	68.0262323585911	64.5832313170756	44.7661676413729	41.0609951826611
478	451.8637	185.5276	19	2	477	23.85	-53.0259999999998	-41.0419999999999	67.0537280097086	80.1515015787174	59.3782318058507	43.4324817970182	41.3152292012761
479	447.9088	186.4371	19	2	478	23.9	-79.0980000000002	18.1899999999996	81.1626127228542	67.9715158894444	53.0524364486026	42.7323730226289	41.0159717194919
480	444.5762	188.6207	19	2	479	23.95	-66.6520000000003	43.6720000000003	79.6852099702326	58.1120804273932	51.8697996727726	43.4039234023011	41.0991176310823
481	443.6945	188.3842	19	2	480	24	-17.6339999999993	-4.73000000000013	18.2573507388114	50.6380044642304	45.7719257968008	43.0833257224785	40.9321844255657
482	441.7049	187.3992	19	2	481	24.05	-39.7919999999999	-19.6999999999997	44.4015006953592	38.078640538614	37.3918012356707	42.1878381019427	39.8152258172278
483	440.2776	187.8061	19	2	482	24.1	-28.546	8.13799999999958	29.6833481938948	23.5880977668279	31.5338571101646	38.4423782782916	38.5483845485364
484	440.5018	186.9156	19	2	483	24.15	4.48399999999992	-17.8099999999995	18.3657930947722	23.5723357041572	27.03861783726	35.5702154938939	37.5311709911601
485	440.1963	186.7221	19	2	484	24.2	-6.1099999999999	-3.87	7.23249611130202	16.6715220439482	22.3594108355859	35.0931778477654	37.0355225192391
486	439.301	186.8789	19	2	485	24.25	-17.9060000000004	3.13599999999951	18.178540425458	12.4297097560988	23.0795187576493	32.2983245075467	36.3757383013174
487	439.7474	186.6653	19	2	486	24.3	8.92800000000079	-4.27199999999971	9.89743239431377	15.998595135906	19.7924448868097	28.0775480159109	32.3946452267836
488	439.4504	186.9675	19	2	487	24.35	-5.94000000000051	6.04399999999998	8.47428675464819	21.130723904344	17.5065247507324	25.7446941997254	32.0113170591471
489	440.3472	185.3947	19	2	488	24.4	17.9359999999997	-31.456	36.2102199938082	22.5867018111414	18.0879945391851	23.5811229450749	31.4502959088731
490	438.748	185.0107	19	2	489	24.45	-31.9839999999999	-7.67999999999972	32.8931399534917	22.9133677296713	18.3165560227581	20.16989263774	31.320529833388
491	438.1847	186.1522	19	2	490	24.5	-11.2659999999994	22.8299999999996	25.458429959445	22.583339745366	18.8247232182925	20.0662357037947	30.802888879662
492	437.6874	185.8605	19	2	491	24.55	-9.94599999999991	-5.83399999999983	11.5307619869632	20.1773939424643	18.763294796151	18.4900779385575	31.0232869264437
493	437.4681	185.5991	19	2	492	24.6	-4.38600000000065	-5.22800000000018	6.82414683312189	15.5023881411722	19.9555312892862	17.0603337775714	30.8670647673685
494	436.4621	186.2697	19	2	493	24.65	-20.1199999999994	13.4120000000001	24.1804909792994	15.0627446254437	20.1236280528898	17.3608971082252	30.0844841570582
495	436.4381	185.7944	19	2	494	24.7	-0.480000000000018	-9.50600000000009	9.51811094703154	14.6132218626308	17.980374439894	19.3030352505348	31.4287861321826
496	435.5304	186.5215	19	2	495	24.75	-18.1540000000007	14.5420000000001	23.2602123808023	17.3277228332064	17.0529526499401	20.1221620305076	30.4746799487254
497	435.1635	186.2372	19	2	496	24.8	-7.33799999999974	-5.68600000000004	9.28314817289892	20.0698621633153	17.1877109903053	20.0231228121943	29.85319008225
498	435.6104	185.3205	19	2	497	24.85	8.93800000000056	-18.3339999999998	20.3966516859999	20.4583607386157	16.6141428044104	20.590152321276	29.1482102550557
499	433.7162	185.3574	19	2	498	24.9	-37.8840000000002	0.738000000000056	37.8911876298437	19.0431606744365	16.6337996772653	20.1682187951174	28.311681038115
500	433.7384	185.93	19	2	499	24.95	0.44399999999996	11.4519999999999	11.4606038235338	19.7622001179799	20.2895144783114	19.2371362644748	26.5939865919171
501	434.4392	185.5254	19	2	500	25	14.0160000000003	-8.09200000000033	16.1842120599062	15.9005627756143	21.4196008427227	18.5224520368456	26.7217543126609
502	434.2065	184.925	19	2	501	25.05	-4.65400000000045	-12.0079999999996	12.8783453906158	13.1977371912154	21.2829508282376	19.8587357509448	25.8025057100492
503	434.1548	184.908	19	2	502	25.1	-1.03399999999965	-0.340000000000487	1.08846497417216	20.1206682180071	21.2247733532658	23.2917512564455	25.0963898380529
504	433.1196	185.5514	19	2	503	25.15	-20.7040000000006	12.8680000000003	24.377059707849	23.7960410110089	20.212809537345	24.5987528202225	25.1464062277848
505	433.0922	183.2478	19	2	504	25.2	-0.548000000000002	-46.0719999999998	46.0752589574924	22.8037015384953	20.4938980890557	27.7643944165998	25.2999915298389
506	432.4709	184.8603	19	2	505	25.25	-12.4260000000004	32.2499999999997	34.5610760249155	26.5489839309173	19.9919514237511	28.6510353899042	25.7806649637191
507	432.1161	185.0358	19	2	506	25.3	-7.09599999999909	3.50999999999999	7.91664802804742	27.2278818834747	22.5297605115842	31.6288321485891	26.3028161404976
508	431.627	185.8974	19	2	507	25.35	-9.78200000000015	17.2320000000002	19.8148769362822	20.8671279601042	29.9693597084805	32.551726310386	27.2923958821681
509	433.0154	185.8752	19	2	508	25.4	27.7679999999998	-0.44399999999996	27.7715494706361	16.1878618364932	32.5637059631797	33.0422391311552	27.2285398118449
510	432.697	185.2366	19	2	509	25.45	-6.36799999999994	-12.7719999999999	14.2714893406399	22.2558194846732	35.2392743548883	33.0180805460942	28.093543696535
511	432.3787	184.778	19	2	510	25.5	-6.36600000000044	-9.17200000000037	11.1647454068605	33.3897354860438	35.8824699370856	33.3772729215271	28.3720131771292
512	433.5462	183.2628	19	2	511	25.55	23.3500000000004	-30.3039999999999	38.2564362689471	37.8995300428848	41.9747134689407	33.114933481541	29.348752673869
513	434.7891	179.6991	19	2	512	25.6	24.8580000000004	-71.2740000000002	75.4844569431353	49.6114207496723	43.8786792675062	33.1324458985344	29.5644920953824
514	435.8453	177.4155	19	2	513	25.65	21.1239999999998	-45.6719999999996	50.320522254841	55.5770780376779	45.8716687249653	32.9319153473443	30.0646016170365
515	437.3617	174.1047	19	2	514	25.7	30.3279999999995	-66.216	72.8309428745775	61.6936074532083	45.5422630031326	31.296947809143	30.1860219990081
516	437.7543	172.093	19	2	515	25.75	7.85200000000032	-40.2340000000004	40.9930318468887	54.3676230489686	46.7625944193031	31.4391678969306	30.4251806432475
517	439.2358	168.9862	19	2	516	25.8	29.6299999999997	-62.1359999999999	68.8390833465987	53.8438074070458	43.7001064514977	32.5825094688009	31.1415668697475
518	439.5222	167.0647	19	2	517	25.85	5.72800000000029	-38.4300000000002	38.8545349219369	41.473105256593	36.2955320885883	33.9946394430602	31.9323592094593
519	441.0612	165.2426	19	2	518	25.9	30.7799999999997	-36.4419999999996	47.7014440452273	37.9481108009283	33.300124731509	34.2888608285725	33.9913891233573
520	441.4464	165.6336	19	2	519	25.95	7.70399999999995	7.81999999999982	10.9774321223133	25.7066054497871	27.3546212633978	36.9499511285951	36.422238719005
521	442.053	164.635	19	2	520	26	12.1320000000003	-19.9720000000002	23.3680595685653	18.2234411282079	26.9958658567756	38.2215743174128	37.4996175883067
522	442.353	164.3992	19	2	521	26.05	6.00000000000023	-4.71599999999967	7.63155659089282	12.7564420559721	23.1903054686611	38.8387695967932	39.10648322042
523	442.2825	164.4135	19	2	522	26.1	-1.40999999999963	0.285999999999831	1.438713314041	13.2361372702026	24.1105996186143	35.8372329343194	40.2575554381428
524	443.2372	164.0592	19	2	523	26.15	19.0939999999989	-7.0859999999999	20.3664486840479	16.043620912623	22.7060529321797	35.5304504138505	40.8161986747436
525	443.9039	164.1121	19	2	524	26.2	13.334000000001	1.05799999999988	13.3759081934658	20.6740054875351	28.3576392540576	32.6076495814165	39.9622789852686
526	445.041	162.6272	19	2	525	26.25	22.7419999999995	-29.6980000000002	37.4054777806672	29.9977581090206	29.6805542155226	32.1993258965908	39.7485221227838
527	446.5456	162.9516	19	2	526	26.3	30.0919999999996	6.48800000000051	30.7834794654533	32.6556638083873	33.9774327420886	30.6543015909058	41.3316887233582
528	448.2698	161.278	19	2	527	26.35	34.4839999999999	-33.4720000000004	48.0574764214687	43.4791412379126	35.3789337800506	31.3129921085327	42.2397702414661
529	448.7166	159.6556	19	2	528	26.4	8.93600000000106	-32.448	33.6559771808815	43.3174875184222	37.760776096192	34.9405391155594	43.4371842958384
530	451.3581	157.5554	19	2	529	26.45	52.829999999999	-42.004	67.4932953410922	47.2808599966422	37.8606778994351	39.8263968919158	NA
531	452.921	156.6037	19	2	530	26.5	31.2580000000003	-19.0339999999998	36.5972091832152	40.7601094510805	37.402785936406	41.6219622550863	NA
532	455.0642	155.2592	19	2	531	26.55	42.8640000000007	-26.8900000000002	50.6003418565534	42.8658883839967	38.1182977131505	45.098032959299	NA
533	454.9467	156.0229	19	2	532	26.6	-2.35000000000014	15.274	15.4537236936604	32.2422145609576	38.5153845984511	47.3826649777512	NA
534	456.8334	154.8735	19	2	533	26.65	37.7339999999992	-22.9879999999997	44.1848718454623	31.4880843543899	47.175025298939	48.7004820021428	NA
535	456.3885	155.438	19	2	534	26.7	-8.89799999999923	11.2899999999996	14.3749262258969	28.9557354296587	51.295154529774	48.6276101613943	NA
536	455.6276	156.8923	19	2	535	26.75	-15.218000000001	29.0860000000004	32.8265581503765	36.2706597458217	53.56337029465	48.0578763486369	NA
537	456.6107	158.5146	19	2	536	26.8	19.6620000000007	32.4459999999999	37.9385972328976	51.4841622138813	56.2186331765094	50.0808679779156	NA
538	455.8454	161.0009	19	2	537	26.85	-15.3060000000005	49.726	52.0283452744753	70.3480944985903	59.3863961754518	50.4849010398719	NA
539	459.429290401099	165.828665461247	19	2	538	26.9	71.6778080219808	96.5553092249399	120.25238418576	75.6386562349102	59.6401879080936	52.5855077631042	NA
540	462.4813	170.3255	19	2	539	26.95	61.040191978019	89.9366907750601	108.694587649442	83.48153092336	59.3945424233534	NA	NA
541	459.5761	170.9128	19	2	540	27	-58.1039999999996	11.746	59.2793668319758	82.5021326050819	58.7129667608679	NA	NA
542	457.0306	168.0142	19	2	541	27.05	-50.9100000000001	-57.9720000000003	77.1529706751467	67.7962136023059	62.0434382426807	NA	NA
543	458.5523	169.8136	19	2	542	27.1	30.4340000000002	35.9880000000004	47.1313536830849	48.4409903481166	62.4544174812927	NA	NA
544	460.3394	171.3182	19	2	543	27.15	35.7420000000002	30.0919999999996	46.7227891718805	41.7872772868255	57.9959902272694	NA	NA
545	460.8627	171.6033	19	2	544	27.2	10.4660000000001	5.702	11.9184713784949	40.6053455620014	NA	NA	NA
546	459.6187	171.9826	19	2	545	27.25	-24.8800000000006	7.58600000000001	26.0108015255207	42.4067023575034	NA	NA	NA
547	456.071	171.6619	19	2	546	27.3	-70.9539999999993	-6.41399999999976	71.2433120510262	48.1957668522329	NA	NA	NA
548	458.8565	172.0079	19	2	547	27.35	55.7099999999991	6.92000000000007	56.1381376605949	NA	NA	NA	NA
549	461.9981	174.1161	19	2	548	27.4	62.8320000000008	42.1639999999996	75.6681116455279	NA	NA	NA	NA
550	NA	NA	19	2	549	27.45	NA	NA	NA	NA	NA	NA	NA
551	NA	NA	19	2	550	27.5	NA	NA	NA	NA	NA	NA	NA
552	NA	NA	19	2	551	27.55	NA	NA	NA	NA	NA	NA	NA
553	NA	NA	19	2	552	27.6	NA	NA	NA	NA	NA	NA	NA
554	NA	NA	19	2	553	27.65	NA	NA	NA	NA	NA	NA	NA
555	NA	NA	19	2	554	27.7	NA	NA	NA	NA	NA	NA	NA
556	NA	NA	19	2	555	27.75	NA	NA	NA	NA	NA	NA	NA
557	NA	NA	19	2	556	27.8	NA	NA	NA	NA	NA	NA	NA
558	NA	NA	19	2	557	27.85	NA	NA	NA	NA	NA	NA	NA
559	NA	NA	19	2	558	27.9	NA	NA	NA	NA	NA	NA	NA
560	NA	NA	19	2	559	27.95	NA	NA	NA	NA	NA	NA	NA
561	NA	NA	19	2	560	28	NA	NA	NA	NA	NA	NA	NA
562	NA	NA	19	2	561	28.05	NA	NA	NA	NA	NA	NA	NA
563	NA	NA	19	2	562	28.1	NA	NA	NA	NA	NA	NA	NA
564	NA	NA	19	2	563	28.15	NA	NA	NA	NA	NA	NA	NA
565	NA	NA	19	2	564	28.2	NA	NA	NA	NA	NA	NA	NA
566	NA	NA	19	2	565	28.25	NA	NA	NA	NA	NA	NA	NA
567	NA	NA	19	2	566	28.3	NA	NA	NA	NA	NA	NA	NA
568	NA	NA	19	2	567	28.35	NA	NA	NA	NA	NA	NA	NA
569	NA	NA	19	2	568	28.4	NA	NA	NA	NA	NA	NA	NA
570	NA	NA	19	2	569	28.45	NA	NA	NA	NA	NA	NA	NA
571	NA	NA	19	2	570	28.5	NA	NA	NA	NA	NA	NA	NA
572	NA	NA	19	2	571	28.55	NA	NA	NA	NA	NA	NA	NA
573	NA	NA	19	2	572	28.6	NA	NA	NA	NA	NA	NA	NA
574	NA	NA	19	2	573	28.65	NA	NA	NA	NA	NA	NA	NA
575	NA	NA	19	2	574	28.7	NA	NA	NA	NA	NA	NA	NA
576	NA	NA	19	2	575	28.75	NA	NA	NA	NA	NA	NA	NA
577	NA	NA	19	2	576	28.8	NA	NA	NA	NA	NA	NA	NA
578	NA	NA	19	2	577	28.85	NA	NA	NA	NA	NA	NA	NA
579	NA	NA	19	2	578	28.9	NA	NA	NA	NA	NA	NA	NA
580	NA	NA	19	2	579	28.95	NA	NA	NA	NA	NA	NA	NA
581	NA	NA	19	2	580	29	NA	NA	NA	NA	NA	NA	NA
582	NA	NA	19	2	581	29.05	NA	NA	NA	NA	NA	NA	NA
583	NA	NA	19	2	582	29.1	NA	NA	NA	NA	NA	NA	NA
584	NA	NA	19	2	583	29.15	NA	NA	NA	NA	NA	NA	NA
585	NA	NA	19	2	584	29.2	NA	NA	NA	NA	NA	NA	NA
586	NA	NA	19	2	585	29.25	NA	NA	NA	NA	NA	NA	NA
587	NA	NA	19	2	586	29.3	NA	NA	NA	NA	NA	NA	NA
588	NA	NA	19	2	587	29.35	NA	NA	NA	NA	NA	NA	NA
589	NA	NA	19	2	588	29.4	NA	NA	NA	NA	NA	NA	NA
590	NA	NA	19	2	589	29.45	NA	NA	NA	NA	NA	NA	NA
591	NA	NA	19	2	590	29.5	NA	NA	NA	NA	NA	NA	NA
592	NA	NA	19	2	591	29.55	NA	NA	NA	NA	NA	NA	NA
593	NA	NA	19	2	592	29.6	NA	NA	NA	NA	NA	NA	NA
594	NA	NA	19	2	593	29.65	NA	NA	NA	NA	NA	NA	NA
595	NA	NA	19	2	594	29.7	NA	NA	NA	NA	NA	NA	NA
596	NA	NA	19	2	595	29.75	NA	NA	NA	NA	NA	NA	NA
597	NA	NA	19	2	596	29.8	NA	NA	NA	NA	NA	NA	NA
598	NA	NA	19	2	597	29.85	NA	NA	NA	NA	NA	NA	NA
599	NA	NA	19	2	598	29.9	NA	NA	NA	NA	NA	NA	NA
600	NA	NA	19	2	599	29.95	NA	NA	NA	NA	NA	NA	NA
601	NA	NA	19	2	600	30	NA	NA	NA	NA	NA	NA	NA
