# Supplementary material for: An automated feeding system for the African killifish reveals the impact of diet on lifespan and allows scalable assessment of associative learning
Source: eLife. 2022 Nov 10;11:e69008. doi: 10.7554/eLife.69008 (PMC9788828; doi:10.7554/eLife.69008)
Supplement: Figure 6—source data 3. [file elife-69008-fig6-data3.zip › Filtered and Interpolated Trajectories with Kinematics/t25_REC004 DLC_likelihood-euclidean-filtered_splines-interpolated_kinematics_02_resnet50_TrainAllTheThingsJun28shuffle1_1030000.csv]

	x2	y2	fishnum	recording_num	bodyparts_coords	seconds	velocity_x	velocity_y	velocity_xy	velocity_xy_5frame	velocity_xy_10frame	velocity_xy_20frame	velocity_xy_40frame
1	-3997.59890744689	-3322.52688401207	25	4	0	0	0	0	0	NA	NA	NA	NA
2	-3603.84896803163	-2972.53827164417	25	4	1	0.05	7874.99878830519	6999.772247358	10536.2430415538	NA	NA	NA	NA
3	-3236.323999232	-2645.35372627294	25	4	2	0.1	7350.4993759926	6543.6909074246	9841.22613135066	7613.48544272418	NA	NA	NA
4	-2894.14086056616	-2340.22576380747	25	4	3	0.15	6843.6627733168	6102.55924930941	9169.34837086115	9192.48742824131	NA	NA	NA
5	-2576.41641155232	-2056.40690015685	25	4	4	0.2	6354.4889802768	5676.37727301239	8520.60966985526	8543.74862619117	7174.92543555904	NA	NA
6	-2282.26751170864	-1793.14965123017	25	4	5	0.25	5882.9779968736	5265.1449785336	7895.00992758568	7918.14877083155	7686.33454840596	NA	NA
7	-2010.81102055331	-1549.70653293652	25	4	6	0.3	5429.1298231066	4868.862365873	7292.54903130311	7315.68774770312	7095.44246597798	NA	NA
8	-1761.16379760451	-1325.33006118499	25	4	7	0.35	4992.944458976	4487.5294350306	6713.22685455253	6736.3654283939	6527.68896388361	NA	NA
9	-1532.44270238042	-1119.27275188467	25	4	8	0.4	4574.4219044818	4121.1461860064	6157.04325521901	6180.1816685706	5983.0738817959	NA	NA
10	-1323.76459439923	-930.78712094466	25	4	9	0.45	4173.5621596238	3769.7126188002	5623.99807330916	5647.13630576478	5461.59703956752	5188.10199999449	NA
11	-1134.24633317911	-759.125684274042	25	4	10	0.5	3790.3652244024	3433.22873341236	5114.09112846919	5137.22915693567	4963.25823520865	5252.48037356383	NA
12	-963.004778238254	-603.540957781909	25	4	11	0.55	3424.83109881712	3111.69452984266	4627.32221727401	4650.46001588869	4488.05724339528	4777.27643201606	NA
13	-809.156789094836	-463.285457377353	25	4	12	0.6	3076.95978286836	2805.11000809112	4163.691110407	4186.82865074114	4035.99381537993	4325.21008173951	NA
14	-671.819225267039	-337.611698969464	25	4	13	0.65	2746.75127655594	2513.47516815778	3723.19754998408	3746.33480184669	3607.06768211551	3896.28156421963	NA
15	-550.108946273047	-225.772198467333	25	4	14	0.7	2434.20557987984	2236.79001004262	3305.84124757143	3328.97818102577	3201.27856442995	3490.49198319581	NA
16	-443.14281163104	-127.019471780051	25	4	15	0.75	2139.32269284014	1975.05453374564	2911.62188399696	2934.75847382418	2818.6261987217	3107.84550380734	NA
17	-350.0376808592	-40.6060348167098	25	4	16	0.8	1862.1026154368	1728.26873926682	2540.53911316939	2563.67534834233	2459.11039805415	2748.36453609868	NA
18	-269.910413475709	34.2155965136009	25	4	17	0.85	1602.54534766982	1496.43262660621	2192.59257439903	2215.72847811876	2122.73119959541	2413.78194046357	NA
19	-201.877868998749	98.1929063017897	25	4	18	0.9	1360.6508895392	1279.54619576378	1867.78192257484	1890.91759559671	1809.48924664336	2110.51901373009	NA
20	-145.056906946502	152.073378638766	25	4	19	0.95	1136.41924104494	1077.60944673953	1566.10689645357	1589.24261508254	1519.3869268241	1833.68826255251	2733.36378098374
21	-98.564386837149	196.604497615438	25	4	20	1	929.85040218706	890.62237953344	1287.56747138674	1310.70392536665	1252.43277240603	1582.48223422592	2735.27807173235
22	-61.5171681888726	232.533747322715	25	4	21	1.05	740.944372965528	718.58499414554	1032.1642105985	1055.3031449444	1008.67182880209	1356.42710049901	2474.51822827735
23	-33.0321105198545	260.608611851507	25	4	22	1.1	569.701153380362	561.497290575841	799.899125819578	823.04537552944	791.570065547212	1154.31494157154	2231.55708271845
24	-12.2260733482763	281.576575292722	25	4	23	1.15	416.120743431564	419.3592688243	590.778020463599	613.947949215344	613.970345344678	974.637778017207	2005.50682657942
25	1.78408380768002	296.18512173727	25	4	24	1.2	280.203143119126	292.17092889096	404.818049378784	428.101042521653	466.097960675062	815.77676503894	1795.48518811483
26	9.88150142983273	305.18173527606	25	4	25	1.25	161.948352443054	179.932270775801	242.08033981626	272.436205727779	346.338269730142	676.067684901382	1600.62690554618
27	12.94932	309.3139	25	4	26	1.3	61.3563714033454	82.6432944787996	102.929677130043	172.63754574496	253.743802943877	553.827279044105	1420.12863303745
28	11.87068	309.3291	25	4	27	1.35	-21.5728	0.30399999999986	21.5749418502113	109.150545820684	185.898683547669	447.372531004835	1253.52058512397
29	8.413054	306.3115	25	4	28	1.4	-69.15252	-60.3519999999992	91.7847205495027	78.7285902449406	139.786309391052	355.135752676242	1100.75355337821
30	6.76256283180202	302.266086255281	25	4	29	1.45	-33.0098233639596	-80.9082748943808	87.3830497574015	79.3865633661005	112.166603253781	278.625561972977	960.327188382087
31	7.51493904851079	297.830921651016	25	4	30	1.5	15.0475243341754	-88.7032920852994	89.9705619375445	99.3611613675577	99.7025973967361	218.07576990087	833.024708409819
32	10.1472351114694	293.218168071595	25	4	31	1.55	52.6459212591722	-92.2550715884199	106.219542735842	106.935073037144	98.9827292861158	171.76002453864	717.904231950225
33	14.1365034820211	288.639987401408	25	4	32	1.6	79.785367411034	-91.5636134037402	121.447931857497	115.182660686879	103.174996462458	137.904083697399	614.491949587321
34	18.9597966215089	284.308541524844	25	4	33	1.65	96.465862789756	-86.6289175312806	129.654278897433	120.676604548532	96.3011600078061	114.732088939207	521.731578712209
35	24.094166991276	280.435992326292	25	4	34	1.7	102.687407395342	-77.450983971039	128.620988006076	118.578895206131	91.1531632708915	100.478393033847	439.903788557304
36	29.0166670526656	277.234501690142	25	4	35	1.75	98.450001227792	-64.0298127230005	117.440281245809	106.988831557357	89.8132700715986	93.4083072850261	367.751334158404
37	33.2043492670206	274.916231500784	25	4	36	1.8	83.7536442871001	-46.3654037871595	95.7309960238398	85.6672469784685	89.7762461334041	91.8927299762131	305.478257330849
38	36.1342660956844	273.693343642607	25	4	37	1.85	58.598336573276	-24.4577571635409	63.4976136136286	67.1236658549043	89.9094838471292	93.2592297843713	250.910409480792
39	37.28347	273.778	25	4	38	1.9	22.984078086312	1.69312714786088	23.0463560029891	58.9499355946655	89.6778684873616	90.9880930263193	204.810253102958
40	36.2966011550763	275.277555999409	25	4	39	1.95	-19.737376898474	29.9911199881797	35.9030823882547	60.9735970606772	88.7901828139125	86.9661142116677	166.322106540113
41	33.488650591085	277.8801412355	25	4	40	2	-56.1590112798261	52.0517047218198	76.5716299446156	72.8301361369009	87.1140171733162	83.5671825937154	134.896288910959
42	29.3421970519635	281.169078844998	25	4	41	2.05	-82.92907078243	65.7787521899604	105.849303353898	93.6884899962548	84.8027306663104	79.3813634014359	109.89895278297
43	24.3398192816494	284.727691964625	25	4	42	2.1	-100.047555406282	71.1722623925402	122.780308994747	110.456699772921	83.3434631062851	74.668957603102	91.1585603906216
44	18.9640960240801	288.139303731103	25	4	43	2.15	-107.514465151386	68.2322353295592	127.338125299758	115.278098751967	85.6750260448325	68.8253794072109	77.5595576373832
45	13.6976060231931	290.987237281157	25	4	44	2.2	-105.32980001774	56.9586710010799	119.744131271584	108.631864271944	82.779065152444	64.0308120756681	68.0580117305334
46	9.02292802292573	292.854815751509	25	4	45	2.25	-93.4935600053474	37.3515694070409	100.678624839846	93.8567900756694	77.3210951158322	59.4349834154258	62.7525889076951
47	5.42264076721556	293.325362278882	25	4	46	2.3	-72.0057451142034	9.4109305474592	72.6181309537826	77.6615620934102	68.9864806694677	57.129235617594	61.1969150821718
48	3.379323	291.9822	25	4	47	2.35	-40.8663553443112	-26.8632455776401	48.9049380133756	55.1014305319673	59.4284313590748	54.4482879567483	61.4103158304571
49	3.080053	289.6835	25	4	48	2.4	-5.9854	-45.9739999999999	46.3619853884623	39.3640914796977	47.9728903270601	54.4847535296741	59.7517693622172
50	3.394429	289.8308	25	4	49	2.45	6.28752	2.94600000000059	6.94347346436951	29.3410970669917	39.2714413374237	54.0186511072484	57.8378028751511
51	2.947337	288.8262	25	4	50	2.5	-8.94184	-20.0920000000008	21.9919295784984	25.0000726424802	31.7559496575355	51.7168079210483	55.8131816250302
52	2.841827	287.706	25	4	51	2.55	-2.1102	-22.4039999999991	22.5031588902527	18.2842185607101	29.4557405688776	48.0378810272995	53.6152211094801
53	4.066933	287.1155	25	4	52	2.6	24.50212	-11.8100000000004	27.1998158908183	23.4414521428801	25.5531128072115	44.4130370838443	50.9453756401264
54	3.523058	286.7798	25	4	53	2.65	-10.8775	-6.71399999999949	12.7827149796118	24.1478078353733	23.2944810145157	40.3870263355596	48.181893474074
55	3.850934	285.1765	25	4	54	2.7	6.55752000000001	-32.0660000000009	32.7296413752192	29.5703840707636	25.2582370620527	35.6376304272201	45.4274040838289
56	3.441135	283.9679	25	4	55	2.75	-8.19598	-24.1719999999998	25.5237080409644	26.1061529719428	26.1125207262644	32.096870530364	43.3556222483269
57	4.201509	281.6065	25	4	56	2.8	15.20748	-47.2280000000001	49.6160400672041	28.3047434683212	27.0892813851314	30.5011001881304	42.4642626491416
58	4.378587	282.0676	25	4	57	2.85	3.54156	9.22200000000089	9.87866039671455	27.0750219812254	29.3976428086138	29.5614018765429	42.4890225647491
59	3.821177	281.0176	25	4	58	2.9	-11.1482	-21.0000000000002	23.7756674615038	28.0772336171555	32.801162344059	28.515445698115	42.8929660283071
60	4.438469	279.8406	25	4	59	2.95	12.34584	-23.5400000000004	26.5810339397402	24.6081786994992	32.0038195170165	28.7094915386345	42.5703737585392
61	5.697006	278.9763	25	4	60	3	25.17074	-17.2860000000003	30.534766220615	32.6891326452848	32.4377914031925	28.059180656345	41.5172387474685
62	4.623823	280.1812	25	4	61	3.05	-21.46366	24.0980000000002	32.2707654789224	37.2975812197967	31.5464598073832	27.8490788175242	41.546686095308
63	6.919074	279.1551	25	4	62	3.1	45.90502	-20.5219999999997	50.2834301256427	36.9326170528076	33.5696909458742	27.2217936771508	39.6238928470764
64	4.609063	279.5341	25	4	63	3.15	-46.20022	7.58000000000038	46.8179103340635	36.7983491892295	33.7364103817144	27.5384075409371	37.4605106720556
65	5.841198	279.6525	25	4	64	3.2	24.6427	2.36799999999903	24.7562131047944	38.4847409152672	32.1607460152163	26.8239960919897	35.5109021092299
66	4.683154	278.7099	25	4	65	3.25	-23.16088	-18.8519999999994	29.8634269027246	34.4502492464636	30.0058405864256	27.276261081228	34.6118843042488
67	3.080888	277.4551	25	4	66	3.3	-32.04532	-25.0959999999998	40.7027241091108	30.175239543632	28.6088762499171	27.7992896806891	34.2074210243503
68	2.66876251913675	276.007056788591	25	4	67	3.35	-8.24250961726499	-28.9608642281803	30.1109717816247	27.3888749776251	25.0459445456878	30.5297571727499	34.2410046603739
69	2.88444604147318	274.753330876695	25	4	68	3.4	4.3136704467286	-25.0745182379205	25.4428618199052	23.2133319836216	22.2756527378152	31.3011785269402	33.8355866399078
70	2.851748	274.2131	25	4	69	3.45	-0.653960829463598	-10.8046175338995	10.8243902747602	18.733011584567	21.6441726669629	31.12209640983	34.2883380097863
71	2.488936	274.4781	25	4	70	3.5	-7.25624000000001	5.29999999999973	8.98571193270724	15.6416398449121	22.1147307592635	31.3176695738887	34.3470214732799
72	3.389194	274.3142	25	4	71	3.55	18.00516	-3.27799999999911	18.3011221138376	14.3760659319984	24.0521195539951	35.0554911633164	34.6897874813599
73	3.213787	273.6028	25	4	72	3.6	-3.50814	-14.2280000000005	14.6541130833502	15.8994703563007	27.4898233996255	34.8347486103084	34.8404315475416
74	2.933739	272.689	25	4	73	3.65	-5.60096	-18.2759999999996	19.1149922553368	21.0161295349053	28.865946672166	34.5339950085516	34.5944742762345
75	3.30898426470866	271.846738034079	25	4	74	3.7	7.5049052941732	-16.8452393184202	18.4414123962716	29.3712275234232	30.0834468044436	35.3841737912398	34.8699728977886
76	4.041108	270.281	25	4	75	3.75	14.6424747058268	-31.3147606815801	34.5690078257304	39.338006954339	32.6294985613518	37.1268980781336	34.5246310672005
77	4.6989926189329	267.350098070795	25	4	76	3.8	13.157692378658	-58.6180385840998	60.0766120564269	43.3558274123336	41.5021060767158	37.9137418605702	34.5645283903947
78	5.05058090655082	264.144923451975	25	4	77	3.85	7.0317657523584	-64.1034923764005	64.4880102379293	44.2674232525865	44.623552674929	38.9206074442049	34.641218519062
79	4.91358074089332	262.189512107167	25	4	78	3.9	-2.74000331315001	-39.10822689616	39.20409454531	44.2428675877984	46.7923372792881	39.1557275817007	34.3120385138301
80	4.1057	263.0079	25	4	79	3.95	-16.1576148178664	16.3677578566603	22.9993915975358	53.6329846300085	49.1241749155167	39.8671844809381	34.0912863225159
81	3.342535	264.5519	25	4	80	4	-15.2633	30.8799999999997	34.4462295017899	49.9090983955191	52.1390653970037	40.6348622902147	34.2882710088735
82	4.669608	259.3677	25	4	81	4.05	26.54146	-103.684	107.027197267477	50.2288471462426	51.7753641671453	41.5304961451956	34.5347024608046
83	3.946954	261.5443	25	4	82	4.1	-14.45308	43.5320000000002	45.8685790654824	53.9809265784469	50.3513914887844	42.4590694179323	34.2666840584618
84	2.875443	259.8082	25	4	83	4.15	-21.43022	-34.7220000000004	40.8028382989276	60.0352632062091	49.4455084912353	41.6505410115319	34.0523330733483
85	4.79612086030167	258.989239408857	25	4	84	4.2	38.4135572060334	-16.3792118228605	41.7597887585574	49.9177437042822	49.6509221574326	42.9159497035876	34.385835988565
86	8.009385	258.6072	25	4	85	4.25	64.2652827939666	-7.64078817713994	64.7179126406007	50.7936845820497	48.6402260190776	41.773001053173	34.6128598601916
87	9.583893	256.2653	25	4	86	4.3	31.49016	-46.8379999999991	56.439599757843	48.662169836228	41.5588862136754	41.3297671001002	34.609162493239
88	8.454185	254.0212	25	4	87	4.35	-22.59416	-44.8820000000006	50.2482834543197	45.3209177364182	40.2945861609355	38.7526798653741	34.9236171031515
89	7.908716	252.6161	25	4	88	4.4	-10.90938	-28.1020000000001	30.1452645698193	37.2451888319462	36.5087447437757	37.3228985007201	35.416003870592
90	7.266791	251.5404	25	4	89	4.45	-12.8385	-21.5139999999997	25.0535282595084	33.2000287230685	36.7077244916585	37.0604762352017	36.3387749842307
91	7.981614	250.5555	25	4	90	4.5	14.29646	-19.6980000000002	24.3392681182407	29.7954877398214	31.4069367093422	37.2588724438583	37.3729528305333
92	6.375573	251.3917	25	4	91	4.55	-32.12082	16.7239999999998	36.2137992134545	24.3553196513234	30.8841700330552	34.0139137582927	38.2378452450209
93	4.729397	251.1682	25	4	92	4.6	-32.92352	-4.46999999999946	33.2255785380841	28.0945312468987	27.1539682419639	33.6986195066151	39.2539362844774
94	4.825299	251.2799	25	4	93	4.65	1.91804000000001	2.2339999999997	2.94442412732926	25.5686845867382	25.2002885102048	33.570671138145	40.2136702924933
95	2.659983	250.9693	25	4	94	4.7	-43.30632	-6.21199999999988	43.7495862373851	28.5683113430418	24.4700303129709	33.3874981858903	41.2395965908858
96	2.974741	250.4756	25	4	95	4.75	6.29516	-9.87400000000036	11.7100348174379	24.5124487441063	25.8775188686389	32.0988216422496	41.9051568327957
97	1.814793	248.1928	25	4	96	4.8	-23.19896	-45.6559999999996	51.2119329949726	26.0452573690862	26.46894130291	31.3045831259078	41.9687768658071
98	2.154194	247.6416	25	4	97	4.85	6.78802	-11.0239999999999	12.9462655434066	20.8455293790431	27.1026528522947	30.9266267620981	41.9503687357721
99	2.043292	247.1229	25	4	98	4.9	-2.21804	-10.3740000000005	10.6084672522288	26.1863531505397	30.6325975325144	31.6762801594833	42.5844961264904
100	2.526777	246.3786	25	4	99	4.95	9.6697	-14.8859999999996	17.7509462871698	24.3695712627782	30.0672718801221	32.8103654875233	43.6361032724658
101	2.424826	244.4606	25	4	100	5	-2.03902	-38.3600000000001	38.4141536749205	29.692856960483	32.790706575157	34.1110433708519	44.4056228876915
102	1.87136302684637	242.428211095479	25	4	101	5.05	-11.0692594630726	-40.6477780904197	42.1280235561654	35.2199376959426	31.7249962187605	34.9451943448463	43.3562604063816
103	1.03604368400982	240.635096906939	25	4	102	5.1	-16.706386856731	-35.8622837708003	39.5626940319307	39.2890143812011	34.6992852822324	36.0488031510225	43.8229334488896
104	-0.0649511982163742	239.071672962995	25	4	103	5.15	-22.0198976445239	-31.26847887888	38.2438709295264	39.3950599997743	38.1522718087618	38.7767995734546	44.3946426495795
105	-1.41544078953897	237.728354792262	25	4	104	5.2	-27.0097918264519	-26.86636341466	38.0963297134625	39.0804211747427	41.1507006620756	39.563243478184	44.9120584402509
106	-2.99924425966469	236.595557923355	25	4	105	5.25	-31.6760694025144	-22.6559373781402	38.9443817677867	39.7057136039817	42.3445678730649	42.0373126124185	44.8163214858572
107	-4.8001807783003	235.663697884889	25	4	106	5.3	-36.0187303727122	-18.63720076932	40.5548294310071	41.0846059215809	43.4214473867826	42.6077866315139	44.879459869683
108	-6.80206951515253	234.923190205479	25	4	107	5.35	-40.0377747370446	-14.8101535882	42.6891561781256	43.0123869429502	44.9949534497504	45.1480576061701	45.0403766387797
109	-8.98872963992812	234.36445041374	25	4	108	5.4	-43.7332024955118	-11.1747958347797	45.1383325175227	45.2940757463555	46.9210016143948	47.8460937522608	45.637916595162
110	-11.3439803223338	233.977894038288	25	4	109	5.45	-47.1050136481136	-7.73112750903977	47.7352348203086	47.7624735988225	49.0592150762459	50.2117303097299	46.2878388770983
111	-13.8516407320764	233.753936607737	25	4	110	5.5	-50.153208194852	-4.47914861102049	50.3528257848134	50.2841932955191	51.28391864968	51.5523733315246	46.8717546717478
112	-16.4955300388625	233.682993650702	25	4	111	5.55	-52.877786135722	-1.41885914069974	52.8968186933421	52.7573973072087	53.4905770442674	52.6986070544705	47.0660237676871
113	-19.259467412399	233.755480695798	25	4	112	5.6	-55.27874747073	1.44974090192022	55.2977546616085	55.1060432095416	55.5968299301078	53.9472473911642	47.2333637425077
114	-22.1272720223925	233.961813271641	25	4	113	5.65	-57.35609219987	4.12665151685985	57.504352575971	57.2737615530045	57.5399156957598	55.218614161014	48.0473803095449
115	-25.0827630385499	234.292406906845	25	4	114	5.7	-59.109820323148	6.61187270407993	59.4784643319731	59.2186804897123	59.2727599573843	56.4366186946114	47.7224536443181
116	-28.1097596305778	234.737677130025	25	4	115	5.75	-60.539931840558	8.90540446359978	61.1914175021278	60.9094665646965	60.7601787899843	57.5338213294648	48.0717564640061
117	-31.192080968183	235.288039469797	25	4	116	5.8	-61.646426752104	11.0072467954404	62.6214133768814	62.3224340843108	61.9757667221583	58.4543366134582	47.2999724575151
118	-34.3135462210723	235.933909454776	25	4	117	5.85	-62.429305057786	12.9173996995797	63.7516850365291	63.4394767052269	62.899541332578	59.1541265154614	47.347653656274
119	-37.4579745589523	236.665702613576	25	4	118	5.9	-62.8885667576	14.635863176	64.5691901740428	64.2465960269641	63.5162267076332	59.5995530308406	47.3241756241322
120	-40.6091851515299	237.473834474813	25	4	119	5.95	-63.024211851552	16.16263722474	65.0636774365533	64.7328529546043	63.8140223129769	59.7653122666733	47.0507977442827
121	-43.7509971685118	238.348720567101	25	4	120	6	-62.836240339638	17.4977218457599	65.2270141108141	64.8896161004596	63.7837240092496	59.6324659726437	46.3334229317812
122	-46.8672297796046	239.280776419057	25	4	121	6.05	-62.324652221856	18.6411170391199	65.052698015082	64.7100193309556	63.4180961826489	59.1868531905278	45.6781246806637
123	-49.9417021545152	240.260417559294	25	4	122	6.1	-61.489447498212	19.5928228047404	64.5355007658058	64.188567920727	62.711423100815	58.4179243339929	45.2698382507022
124	-52.9582334629503	241.278059516427	25	4	123	6.15	-60.330626168702	20.3528391426596	63.6712063265228	63.320851991535	61.6591903659215	57.3179610456351	45.0927917489504
125	-55.9006428746167	242.324117819073	25	4	124	6.2	-58.8481882333281	20.9211660529201	62.4564203854101	62.1033394106936	60.2578645759624	55.8816638104522	45.129643446147
126	-58.752749559221	243.389007995846	25	4	125	6.25	-57.042133692086	21.2978035354598	60.8884344648543	60.5332301011704	58.5047531553032	54.1062003155938	45.3661806395245
127	-61.4983726864701	244.46314557536	25	4	126	6.3	-54.9124625449819	21.48275159028	58.9651351108748	58.6083614008873	56.3979396588974	51.9921582835162	45.7934589169138
128	-64.1213314260706	245.536946086232	25	4	127	6.35	-52.45917479201	21.4760102174404	56.6849542181897	56.3271612311979	53.9363073354079	49.547249706378	46.4082119583202
129	-66.6054449477294	246.600825057075	25	4	128	6.4	-49.682270433176	21.2775794168601	54.0468628251078	53.6886543190713	51.1196953836371	46.8022574960036	47.212240642707
130	-68.9345324211531	247.645198016506	25	4	129	6.45	-46.581749468474	20.8874591886195	51.0504195369628	50.6925399071012	47.9493053079275	43.8898651788355	48.211429426806
131	-71.0924130160484	248.660480493139	25	4	130	6.5	-43.1576118979061	20.3056495326604	47.6958999042215	47.3393845696454	44.4286766219379	41.1144725320378	49.4147793491683
132	-73.0629059021223	249.637088015589	25	4	131	6.55	-39.409857721478	19.5321504489999	43.984563051024	43.6310293663868	40.5662203843836	38.6576423068569	50.8336098183612
133	-74.8298302490813	250.565436112471	25	4	132	6.6	-35.33848693918	18.5669619376398	39.9191775309107	39.5714493846572	36.383076311941	36.5924291102403	52.4809505433329
134	-76.3770052266322	251.4359403124	25	4	133	6.65	-30.9434995510182	17.41008399858	35.5050868088148	35.1686989248046	31.9453246260857	34.9669693368869	54.3710951658943
135	-77.6882500044817	252.239016143992	25	4	134	6.7	-26.2248955569899	16.0615166318399	30.752519628315	30.439900861666	27.5218657817086	33.8226681976826	56.5192782771618
136	-78.7473837523367	252.965079135861	25	4	135	6.75	-21.1826749571	14.5212598373803	25.6821476049583	25.4267680542366	23.7241919087725	33.1985399495841	58.9414421579123
137	-79.5382256399039	253.604544816623	25	4	136	6.8	-15.8168377513439	12.7893136152397	20.3405727353311	20.2596198857847	20.9173449548164	33.1325812203695	61.6540674638223
138	-80.0445948368899	254.147828714891	25	4	137	6.85	-10.12738393972	10.8656779653603	14.8535134937635	15.47228217876	19.2485508850727	33.6622974011791	64.6740492254032
139	-80.2503105130015	254.585346359283	25	4	138	6.9	-4.1143135222319	8.75035288783977	9.66934596655565	12.2796848927404	18.8142432901367	34.8249282545734	68.0186050280584
140	-80.1391918379455	254.907513278412	25	4	139	6.95	2.22237350111982	6.44333838258035	6.81583109319126	11.3947890479669	19.6960310874377	36.6575465869388	70.9709470942028
141	-79.6950579814287	255.104745000893	25	4	140	7	8.88267713033599	3.94463444961957	9.7191611748607	13.0703337159088	21.9684032772303	39.1970927256929	72.3593984571608
142	-78.9017281131577	255.167457055342	25	4	141	7.05	15.86659736542	1.25424108898017	15.9160935114632	17.3688666944886	25.6989420563553	42.4803664461946	73.3219401158509
143	-77.7430214028393	255.086064970374	25	4	142	7.1	23.174134206368	-1.62784169936003	23.2312368334734	23.9197799961154	30.9415184904172	46.5439767526728	73.9849932472005
144	-76.2027570201802	254.850984274604	25	4	143	7.15	30.8052876531821	-4.70161391539989	31.1620108594547	31.6571216617201	37.7045318830611	51.4242292861535	74.0592463076514
145	-74.2647541348872	254.452630496646	25	4	144	7.2	38.76005770586	-7.96707555915987	39.5703976013252	40.0030950647438	45.7932273921689	57.1568927438714	74.9893682475138
146	-71.9128319166671	253.881419165116	25	4	145	7.25	47.0384443644019	-11.4242266306002	48.4058695028842	48.8127032649256	54.6699935426132	63.7766840002308	73.7297124643522
147	-69.1308095352265	253.127765808629	25	4	146	7.3	55.640447628812	-15.0730671297401	57.6459605265817	58.0401970716336	64.0433879375728	71.3159766441284	73.8223476561402
148	-65.9025061602722	252.182085955799	25	4	147	7.35	64.5660674990862	-18.9135970565997	67.279277834382	67.6666747882224	73.8394026202728	79.8008487444284	72.8352474308501
149	-62.211740961511	251.034795135243	25	4	148	7.4	73.815303975224	-22.9458164111202	77.2994798929951	77.6828654235063	84.0342152821704	89.2349525601133	72.0707636558386
150	-58.0423331086496	249.676308875575	25	4	149	7.45	83.3881570572279	-27.1697251933603	87.7027861842691	88.0836808104018	94.6177544003051	98.05202900957	73.2187827236127
151	-53.3781017713947	248.097042705409	25	4	150	7.5	93.2846267450981	-31.5853234033199	98.4868226793035	98.8661019756201	105.584964723231	103.604324382284	73.9517936047673
152	-48.2028661194531	246.287412153362	25	4	151	7.55	103.504713038832	-36.1926110409399	109.650037461059	110.028233492707	116.933011231901	107.986237924845	73.1967801895837
153	-42.5004453225316	244.237832748048	25	4	152	7.6	114.04841593843	-40.9915881062801	121.191383660473	121.568834012388	128.66017899844	111.377557384161	73.5725231197773
154	-36.2546585503367	241.938720018082	25	4	153	7.65	124.915735443898	-45.98225459932	133.11013747843	133.487064022956	140.765373237165	113.151523278416	73.8072009644816
155	-29.4493249725755	239.380489492079	25	4	154	7.7	136.106671555224	-51.16461052006	145.405788782672	145.782341653401	150.310830626971	116.156068297345	73.8275332947381
156	-22.0682637589544	236.553556698654	25	4	155	7.75	147.621224272422	-56.5386558684997	158.077972732147	158.454256021259	152.538655221954	114.26088497912	73.6499861687228
157	-14.0952940791803	233.448337166423	25	4	156	7.8	159.459393595482	-62.1043906446204	171.126425613283	171.502512981624	151.929087912117	114.512114091911	73.6221040414431
158	-5.51423510295994	230.055246424	25	4	157	7.85	171.621179524407	-67.86181484846	184.550955499763	179.052827241555	148.915712148049	112.008197460521	73.5860558782988
159	3.69109399999991	226.3647	25	4	158	7.9	184.106582059197	-73.8109284799998	198.351422280254	171.590246420952	142.268831274661	109.316599057104	74.8603037373087
160	12.54599	224.0286	25	4	159	7.95	177.097920000002	-46.7219999999998	183.157360082326	158.075834170833	137.694382194385	109.780018860287	75.293558837225
161	18.05424	226.5024	25	4	160	8	110.165	49.4759999999997	120.765068629136	139.377168274839	122.936805235009	108.706494483842	76.7631454076847
162	22.98682	224.9281	25	4	161	8.05	98.6516	-31.4859999999999	103.554364362686	113.035149567699	112.09121695192	103.913193932973	78.8891624463293
163	27.46779	224.1221	25	4	162	8.1	89.6194	-16.1200000000002	91.0576260197904	96.3359371472154	95.3562159226028	100.601069486882	82.291098484181
164	30.6864	223.26	25	4	163	8.15	64.3722	-17.242	66.6413287445561	74.2833640490661	77.8678248770423	96.1901726428097	81.9264230438861
165	35.66714	223.1078	25	4	164	8.2	99.6148000000001	-3.04399999999987	99.661297979908	66.1065997330078	69.249207093602	90.4981738456049	81.5637536400886
166	35.38177	223.5486	25	4	165	8.25	-5.70740000000001	8.81599999999992	10.5022031383895	51.3352635703671	64.8743337457292	83.5232883372148	81.2428844630818
167	37.96023	221.768	25	4	166	8.3	51.5692	-35.6119999999999	62.6705427823949	42.7005001863855	55.8972999538283	75.9282314387577	81.0792353070601
168	37.70823	222.5903	25	4	167	8.35	-5.04000000000005	16.4460000000003	17.200945206587	42.1624770399886	52.286426825715	67.3712630121692	82.2277051459206
169	38.05714	223.7106	25	4	168	8.4	6.97819999999993	22.4059999999997	23.4675118246479	55.4653034423924	50.111514010958	60.4856549145042	81.1997132630657
170	41.33456	220.1375	25	4	169	8.45	65.5484000000001	-71.4620000000002	96.9711822479238	45.6880001746489	43.3019654968248	52.5350886648801	80.761601819446
171	37.61246	221.1248	25	4	170	8.5	-74.4420000000001	19.7460000000001	77.0163351504083	53.2375900810629	44.1097714394203	49.9219664330855	78.7320489838673
172	38.16301	221.5394	25	4	171	8.55	11.011	8.29200000000014	13.7840264436776	57.5225278355305	39.765245925595	49.7920869678137	76.63217113543
173	39.29236	219.0348	25	4	172	8.6	22.587	-50.0920000000002	54.9488947386572	44.4414539536609	39.3863101017355	53.2046395842011	74.570240555908
174	37.33717	217.9323	25	4	173	8.65	-39.1038	-22.0499999999998	44.8922005969856	32.7542394364482	43.103484951966	50.7013228093564	71.7550362452757
175	36.30965	216.7343	25	4	174	8.7	-20.5504000000001	-23.9600000000002	31.565812838576	33.8424916765411	35.8209702361581	46.9714389828322	68.6764418199546
176	36.50933	215.827	25	4	175	8.75	3.99360000000001	-18.1459999999998	18.5802625643448	25.535030122408	34.9695991204419	48.2248839470433	93.5650654513774
177	37.01888	216.6421	25	4	176	8.8	10.1910000000001	16.302	19.2252876441421	28.6844420684016	43.686873981799	47.6463565222093	119.855497075837
178	36.37143	216.4675	25	4	177	8.85	-12.9490000000001	-3.49199999999996	13.4115869679916	27.2004865186553	54.1228523426873	52.44721283132	119.009585339815
179	35.99178	213.4594	25	4	178	8.9	-7.59299999999996	-60.1620000000003	60.6392603269535	37.1849588044355	51.2911316077548	53.0828274690275	117.375710951923
180	34.9447	212.8584	25	4	179	8.95	-20.9416	-12.02	24.1460350898445	53.5312562870568	50.6409124688395	51.7431847786055	114.595738386361
181	36.09077	209.6307	25	4	180	9	22.9214	-64.554	68.5026239932457	82.7106745629665	52.3399964546663	48.7576034838928	112.994234610628
182	32.55384	206.0292	25	4	181	9.05	-70.7386	-72.0299999999997	100.956775057249	73.897821147108	55.5274671188235	49.3511483378872	111.198351927755
183	25.73595	201.9104	25	4	182	9.1	-136.3578	-82.3759999999999	159.30867834754	74.0813384190238	65.5081155609046	48.5394116249342	110.103023263907
184	26.25472	202.5567	25	4	183	9.15	10.3754	12.9259999999999	16.5749932476607	67.4950341048972	63.062169986089	47.3198998477417	109.661223056202
185	27.43624	202.9744	25	4	184	9.2	23.6304000000001	8.35399999999993	25.0636214494235	57.5236779505902	67.6653993210529	46.8547097943044	108.496551121227
186	25.74607	203.5281	25	4	185	9.25	-33.8034	11.0739999999998	35.5711024226126	48.3055565588427	62.5456078473437	103.60684256554	108.895803798086
187	24.27257	201.4408	25	4	186	9.3	-29.47	-41.746	51.0999942857139	52.2265188250701	55.0154226939754	163.782762712916	108.509210237466
188	18.63672	200.9088	25	4	187	9.35	-112.717	-10.6399999999996	113.218071388803	61.2494602230821	42.9559709071811	170.647907667462	109.003848536062
189	20.434	201.1143	25	4	188	9.4	35.9456	4.10999999999945	36.1798045787978	57.5961815897903	43.3486680877286	174.265766989342	109.818504182469
190	22.57492	203.8944	25	4	189	9.45	42.8184	55.6020000000001	70.1783284394834	52.5071674373606	43.0685071197692	176.656388107842	108.751414624944
191	22.64111	204.7571	25	4	190	9.5	1.32380000000005	17.2540000000004	17.3047092561537	37.6063852555195	154.873688676414	176.06650278817	107.537122356605
192	21.48886	205.3208	25	4	191	9.55	-23.045	11.2739999999997	25.6549235235655	34.4708173503872	272.038058307009	172.604616887696	108.927821722165
193	19.73565	206.1413	25	4	192	9.6	-35.0642	16.4100000000002	38.7141604795972	24.8875540164563	275.787699774019	167.001406943612	109.552832602534
194	20.44939	205.4055	25	4	193	9.65	14.2748	-14.7160000000002	20.5019650531359	252.151195763037	285.469363992596	168.621123303048	108.825640843525
195	19.39388	205.7589	25	4	194	9.7	-21.1102	7.06800000000044	22.2620117698291	491.568949176657	285.647376894632	170.021663259622	108.685332050509
196	75.5462485967505	192.567005016767	25	4	195	9.75	1123.04737193501	-263.83789966466	1153.62291798906	513.969014292519	289.587397728996	169.566723649129	108.935140840428
197	134.7784	177.4241	25	4	196	9.8	1184.64302806499	-302.85810033534	1222.74369059166	536.467910634805	290.193811081417	169.372063952722	108.882450006288
198	141.0275	173.2127	25	4	197	9.85	124.982	-84.228	150.714486058905	546.407199772807	291.046842980043	165.560484240804	109.682396264615
199	146.8247	169.955	25	4	198	9.9	115.944	-65.154	132.996446764566	327.023599694955	293.893578518367	166.55418089591	110.369234341655
200	150.3397	169.187	25	4	199	9.95	70.2999999999997	-15.36	71.9584574598425	88.8186729861777	296.974819399476	165.759644471283	113.691839884015
201	152.7409	167.6794	25	4	200	10	48.0240000000003	-30.1520000000005	56.7049175997996	68.1246716675685	184.259758621845	166.316641229317	117.431564497709
202	154.3136	167.884	25	4	201	10.05	31.454	4.09199999999998	31.7190570477749	51.3192464019295	66.706069598436	168.504495106443	119.353896507839
203	155.9369	169.6001	25	4	202	10.1	32.466	34.3220000000002	47.2444794658595	47.5424390261443	55.3332687075894	170.566253580134	119.633792720669
204	158.1074	168.467	25	4	203	10.15	43.4100000000001	-22.6619999999997	48.9693204363711	41.4959175487341	47.6389977992235	170.331381839308	121.621442950233
205	160.4815	169.6527	25	4	204	10.2	47.482	23.7139999999999	53.0744205809163	44.5934662106943	45.8719120479342	170.515954306713	123.8342030004
206	161.7416	169.2476	25	4	205	10.25	25.2019999999999	-8.10200000000009	26.4723102127486	42.5418657476103	43.0458847296374	114.263439115316	124.949192960027
207	164.0946	169.4336	25	4	206	10.3	47.0600000000002	3.72000000000014	47.2068003575758	43.9587491965176	46.8151791314697	53.9821372996606	126.008816568279
208	165.9014	169.0393	25	4	207	10.35	36.1359999999996	-7.88600000000031	36.9864771504394	44.2013850697241	50.0856641802253	48.7168848617689	124.958822146851
209	168.7038	168.9992	25	4	208	10.4	56.0480000000001	-0.801999999999907	56.0537376809077	44.5958519105408	46.7691851602494	46.4727016939676	126.579694889249
210	171.4149	168.8658	25	4	209	10.45	54.2219999999998	-2.66799999999989	54.287599946949	49.0368920522452	44.057089213951	50.7272916601881	125.478056862156
211	172.3356	169.9498	25	4	210	10.5	18.4140000000002	21.6800000000001	28.444644416832	57.6294626128403	44.2671196087877	58.7966262072481	126.739729727138
212	175.7249	170.6966	25	4	211	10.55	67.7859999999998	14.9359999999996	69.4120010660978	49.5796211239812	41.2582050008853	66.1031761279823	127.241928255739
213	179.6793	170.1114	25	4	212	10.6	79.0880000000004	-11.7039999999997	79.9493299534152	43.9127933581779	42.1005010159485	72.2661784977256	127.936543841215
214	180.4648	170.0251	25	4	213	10.65	15.7099999999997	-1.72599999999989	15.8045302366122	43.9383873070347	45.3064055887116	74.6217625974191	128.571778759252
215	181.7092	169.6571	25	4	214	10.7	24.8880000000003	-7.3599999999999	25.9534611179321	33.4795179495253	55.5826712724421	77.6467427411768	129.301776087522
216	182.9993	169.0434	25	4	215	10.75	25.8019999999999	-12.2740000000005	28.572614161116	26.5715394190567	74.5473676848587	80.3316622709251	101.891590849222
217	183.5652	168.4013	25	4	216	10.8	11.318	-12.842	17.1176542785511	41.033190053442	85.3911731244949	82.6455691838363	73.0501194617869
218	185.7592	168.9856	25	4	217	10.85	43.8799999999998	11.6860000000003	45.409437301072	67.2525491867063	94.446692815226	84.357160052898	71.0358871472525
219	190.1167	169.6351	25	4	218	10.9	87.1500000000003	12.9899999999998	88.1127834085387	105.156348062683	102.474340034589	86.6052088825877	69.285646041993
220	197.7084	171.6421	25	4	219	10.95	151.834	40.1400000000001	157.050256784254	137.302828299464	111.236396268403	85.1964692530292	69.4348326748182
221	208.6107	171.8651	25	4	220	11	218.046	4.46000000000026	218.091608540998	162.321846211395	116.396204933062	87.1628182249584	69.0062704660222
222	217.3533	173.491	25	4	221	11.05	174.852	32.518	177.850055462459	163.915490015736	124.032933366787	85.9793614050344	70.0766264316732
223	225.8437	172.7212	25	4	222	11.1	169.808	-15.3960000000001	170.504526860726	155.220243350099	126.613819089847	85.3068341022964	70.8026033522358
224	230.4848	173.9618	25	4	223	11.15	92.8219999999999	24.812	96.081002430241	127.636061803442	127.904012176464	86.8121756791968	71.340236722469
225	236.0453	175.1144	25	4	224	11.2	111.21	23.0519999999996	113.57402345607	110.76303843411	114.810267233616	88.0875978683309	72.252097624849
226	239.7134	173.4978	25	4	225	11.25	73.3620000000002	-32.3319999999995	80.170700807714	90.9057919682995	99.7782687650582	89.5197425831282	73.073210534974
227	244.2813	174.4892	25	4	226	11.3	91.3579999999996	19.828	93.4849386158002	91.892534337192	86.567549685574	92.1181016239132	73.0557085633522
228	247.8288	174.1804	25	4	227	11.35	70.9500000000003	-6.17600000000039	71.2182945316724	74.4002911171338	76.1669753893668	93.3548894327361	74.1144072535913
229	252.8353	174.8474	25	4	228	11.4	100.13	13.34	101.014714274703	71.9204757266743	71.1500113238047	92.0985903900184	78.4306990056413
230	253.8804	175.63	25	4	229	11.45	20.9020000000004	15.652	26.1128073557788	62.3720609370377	64.9387994682593	88.1423736894482	79.0379030025805
231	256.4759	177.8085	25	4	230	11.5	51.9100000000003	43.5700000000003	67.7716238554165	61.4281588104341	62.6432802331939	79.2159147247964	79.6783994882833
232	257.5023	179.8524	25	4	231	11.55	20.5279999999993	40.8779999999996	45.7428646676172	50.4074883104173	60.2032698810391	74.0500767353641	79.6806207312849
233	260.5431	181.1973	25	4	232	11.6	60.8159999999998	26.8980000000005	66.4987838986549	55.4773078193848	60.0959597756248	69.3390282067459	78.7990841213632
234	261.2382	183.3851	25	4	233	11.65	13.9020000000005	43.7559999999996	45.9113617746194	53.3660847397136	56.293168603573	68.0587108475188	79.6557480121477
235	262.1997	185.7718	25	4	234	11.7	19.23	47.7340000000004	51.4619049006159	58.0344788250405	61.4744801452801	66.8574525085212	80.9862819346204
236	263.6848	188.2169	25	4	235	11.75	29.7019999999998	48.9019999999999	57.2155084570607	58.7637607408154	58.6535606845346	65.8147587990229	80.9422149767115
237	266.7709	189.7686	25	4	236	11.8	61.7219999999998	31.0339999999997	69.0848350942517	62.1788488967287	61.5326037851542	63.4658479428682	82.3637686758373
238	269.032	192.4497	25	4	237	11.85	45.222	53.6220000000003	70.1451934775294	67.4716524711754	62.511081024125	63.8716544542846	81.7975005279873
239	270.8802	194.9997	25	4	238	11.9	36.9640000000004	50.9999999999997	62.9868025541859	63.9410366293557	64.9674103712329	70.256189128695	82.466457621069
240	273.3364	198.0243	25	4	239	11.95	49.1240000000005	60.4920000000004	77.9259227728495	65.030728745268	68.7761055487832	72.8793367521318	79.7198870759649
241	272.8548	199.9429	25	4	240	12	-9.63200000000029	38.372	39.562429247962	66.2584013074347	68.986237364852	72.1939807516082	76.146561785609
242	275.5128	202.555	25	4	241	12.05	53.1600000000003	52.242	74.533295673813	67.7559718457372	66.7284260046973	73.3818800575353	73.1410325964194
243	277.633	205.7256	25	4	242	12.1	42.4039999999991	63.4119999999996	76.2835562883632	70.080558626391	67.6473491329443	72.2913341404299	70.8046887551093
244	280.2797	208.0519	25	4	243	12.15	52.9340000000002	46.5260000000001	70.4746552456983	74.0314381003482	84.2192096538169	72.4993203450986	70.2200078513582
245	283.0274	211.5871	25	4	244	12.2	54.9540000000002	70.7040000000001	89.5488566761186	68.4261232641266	84.2841933589835	73.8849660009099	68.2429303380023
246	284.3468	214.2433	25	4	245	12.25	26.3879999999995	53.1240000000003	59.3168266177482	69.036296958454	85.7344008186818	72.3646873702947	68.0289104124176
247	285.2899	216.3688	25	4	246	12.3	18.8620000000003	42.5099999999998	46.5067214927046	100.682447461897	85.2311563299164	72.6094357277615	67.2409257246987
248	288.3552	218.8865	25	4	247	12.35	61.3060000000007	50.3540000000004	79.3344247600002	98.487828091576	82.0715872567348	70.2401116232386	66.4634198370527
249	299.6434	217.0584	25	4	248	12.4	225.763999999999	-36.5620000000001	228.705407762912	97.4373635370154	80.0312303189643	72.8343248521196	65.6959937952063
250	298.1532	220.6936	25	4	249	12.45	-29.8039999999992	72.704	78.5757598245155	102.036189395706	78.9938264530366	71.2974004624815	66.87587707887
251	295.8662	222.1348	25	4	250	12.5	-45.7400000000007	28.8240000000002	54.064503844945	95.1068775550157	75.7431373757375	73.0772088464217	66.8189963952737
252	296.1966	225.5941	25	4	251	12.55	6.60799999999995	69.1859999999997	69.5008507861591	59.3800131760321	78.4904454508257	72.2319884574748	67.0120321264981
253	297.7382	227.2115	25	4	252	12.6	30.8320000000003	32.3480000000001	44.6878655565471	59.4998248144973	72.8328741135328	72.2703493034726	66.4218108514833
254	298.9803	229.3852	25	4	253	12.65	24.8419999999999	43.4739999999999	50.0710858679936	54.0489112144597	61.4494400504223	72.3813048551976	66.3387915135201
255	301.7417	232.2218	25	4	254	12.7	55.2279999999996	56.7320000000001	79.1748180168415	54.944701505945	58.3106075659795	69.6284081674834	66.3130211284658
256	303.0166	232.636	25	4	255	12.75	25.498	8.28399999999988	26.8099358447573	50.55887067205	60.4200168741615	70.2430620258122	65.6394644632444
257	303.3117	236.3232	25	4	256	12.8	5.90199999999982	73.7440000000004	73.9798022435857	63.5188669248125	59.2328205850331	71.0160035065293	64.5240831076619
258	304.0787	237.1638	25	4	257	12.85	15.3400000000011	16.8119999999999	22.7587113870717	57.1213903174617	62.4691113502104	69.0551852198208	62.8359622204939
259	302.0491	242.5368	25	4	258	12.9	-40.5920000000003	107.46	114.871067131806	66.7911225338633	64.7313793914308	61.1357984617176	62.1367470569625
260	303.7643	244.1569	25	4	259	12.95	34.3039999999996	32.4020000000002	47.1874349800875	63.5209396641212	60.2629898819302	60.8724174056083	61.2119653638722
261	305.4726	247.5041	25	4	260	13	34.1660000000002	66.9439999999997	75.1585969267653	74.3793520283709	64.7429866758868	61.4440120389392	60.3462950901648
262	308.2592	248.2373	25	4	261	13.05	55.7320000000004	14.6640000000002	57.6288878948749	65.943891858049	63.5415615622329	60.642184195461	58.9711319440734
263	311.6254	246.3636	25	4	262	13.1	67.3239999999998	-37.4740000000003	77.0507732083202	63.4045894463987	65.2774963261087	60.5522875625366	57.4278410474417
264	315.2487	246.6511	25	4	263	13.15	72.4659999999994	5.75000000000045	72.6937662801971	62.6948508179103	60.8221568730129	60.1782626819415	56.3895615166496
265	316.8958	246.1401	25	4	264	13.2	32.9420000000005	-10.2200000000005	34.4909229218361	63.5621834603446	63.4342272452371	58.7410762560216	54.3583184660887
266	319.7072	248.3573	25	4	265	13.25	56.2279999999998	44.3440000000004	71.6099037843231	56.1756406238466	62.468007203717	58.9142415561941	53.1591964132209
267	321.3806	250.9648	25	4	266	13.3	33.4680000000003	52.1499999999997	61.9655511070465	55.7004218879768	62.0515478058888	56.4387304875623	52.9279434310747
268	322.6262	252.5371	25	4	267	13.35	24.9119999999994	31.4460000000003	40.11805902583	63.4638650440754	58.6354637748628	55.4318128177492	51.5645514826541
269	325.3025	254.8172	25	4	268	13.4	53.5260000000005	45.6020000000001	70.3176726008481	62.2411635895236	55.6251459724523	51.4391692618054	46.3722803575849
270	328.1373	257.1408	25	4	269	13.45	56.6959999999995	46.472	73.3081387023292	60.5409121514331	57.219162630113	51.1265302652628	46.5373780959311
271	329.504	260.1168	25	4	270	13.5	27.3340000000007	59.52	65.4963965115642	61.0952869258789	53.0854964365013	47.6153813339079	47.4323895699402
272	330.6049	262.5528	25	4	271	13.55	22.0179999999993	48.7199999999996	53.4642939165938	55.5498700569277	49.3358994128918	45.7102754306721	49.4106070760885
273	332.6714	263.1259	25	4	272	13.6	41.3300000000004	11.4620000000002	42.8899328980594	50.9744602161506	45.5861293093897	42.5853327914107	52.8658600128946
274	333.8318	264.9115	25	4	273	13.65	23.2079999999996	35.7119999999998	42.590588256092	43.929829283479	42.0561816505979	40.3978181781016	55.2837874895261
275	336.3134	265.3586	25	4	274	13.7	49.6320000000003	8.94200000000069	50.4310894984437	38.1308866743505	38.8188332852886	39.088228764694	56.2945494763895
276	337.8257	265.2944	25	4	275	13.75	30.2459999999996	-1.28400000000056	30.2732418482061	30.0769716929004	32.7627554640988	36.0753308006297	58.0276055434004
277	338.8313	265.9913	25	4	276	13.8	20.1120000000003	13.9380000000006	24.4695808709513	28.562493244268	29.3690030554554	34.8398833556202	59.0315745189747
278	338.7198	266.0601	25	4	277	13.85	-2.22999999999956	1.37599999999907	2.62035799080879	26.6632063544266	26.5352018079586	34.0739177454875	60.9309276884082
279	340.2006	266.9944	25	4	278	13.9	29.6159999999998	18.6860000000001	35.0181960129301	21.5956816447186	25.170490383751	31.6087622534522	60.7699509040558
280	342.182	266.4814	25	4	279	13.95	39.6280000000002	-10.2599999999995	40.9346550492367	20.6071194365602	20.9572948992751	32.2023387862539	61.8617881556741
281	342.0079	266.3065	25	4	280	14	-3.4820000000002	-3.49799999999959	4.93561829966606	22.9934319230169	19.065165164758	33.4207671009412	61.3859330544719
282	342.4062	265.4151	25	4	281	14.05	7.96600000000012	-17.8280000000007	19.5267698301595	21.7784875232339	20.3438672983486	38.1790299567159	61.4394033254587
283	342.9048	265.945	25	4	282	14.1	9.97200000000021	10.598	14.551920423092	15.2513834441235	22.5617061815853	45.1794324632526	60.9608036096656
284	344.2112	265.3224	25	4	283	14.15	26.1279999999999	-12.4519999999995	28.9434740140154	16.5346486847974	21.1613428563066	50.3893122971108	60.4658268533856
285	344.4982	265.6221	25	4	284	14.2	5.73999999999955	5.99399999999946	8.29913465368459	20.0806151601369	25.5858442872192	53.8480226967573	60.6736253118272
286	343.9597	265.8015	25	4	285	14.25	-10.77	3.58799999999974	11.3519445030355	22.1299804401537	34.0787787377837	57.1409695306068	59.7846407323817
287	345.5066	264.7636	25	4	286	14.3	30.9379999999999	-20.7579999999996	37.2566022068569	20.5441981893792	46.9890568579765	61.6244185503871	62.1487761749078
288	344.2672	264.7271	25	4	287	14.35	-24.7879999999998	-0.729999999999791	24.7987468231761	35.9203051303148	63.8236631185465	66.4300425590673	62.2986411850915
289	345.3031	264.903	25	4	288	14.4	20.7179999999994	3.51800000000026	21.0145627601427	51.6229087907699	75.6081342104705	70.1007325463063	60.9880880629314
290	349.0408	266.9447	25	4	289	14.45	74.7540000000004	40.8339999999998	85.179669358363	73.8974985558161	86.7387504942395	72.5970460460853	59.7733942924677
291	352.8155	269.3821	25	4	290	14.5	75.4939999999999	48.7479999999994	89.864962805311	105.517345796939	95.2167738964555	75.1564847750358	58.4417805590086
292	360.2107	270.1155	25	4	291	14.55	147.904	14.6680000000003	148.629551032088	130.672070231562	102.904969802426	77.1685312202453	59.1274422260682
293	369.3507	269.8162	25	4	292	14.6	182.800000000001	-5.98600000000033	182.897983028792	137.557195858164	110.298378936549	79.3362744279204	61.0586771585226
294	376.5035	271.4607	25	4	293	14.65	143.055999999999	32.8899999999999	146.788184933256	138.810639002141	119.040122236306	80.5338355286695	60.708217666997
295	382.3424	272.7533	25	4	294	14.7	116.778	25.852000000001	119.605297491374	131.912441049035	119.608247804952	82.2590218589603	59.6097542767579
296	386.9603	274.0869	25	4	295	14.75	92.3580000000004	26.6719999999998	96.1321785251955	115.079412076159	116.234190812288	83.4939506641337	61.9107618724696
297	392.5109	272.7603	25	4	296	14.8	111.011999999999	-26.5320000000008	114.138561266559	107.40817424105	107.348005582514	89.4576689941955	63.1955379197208
298	397.4067	272.1266	25	4	297	14.85	97.9160000000002	-12.6739999999995	98.7328381644122	101.659299751739	94.8488857372943	90.5233646246954	66.0325934510524
299	402.8232	272.3617	25	4	298	14.9	108.33	4.70199999999977	108.43199575771	93.6577426224349	85.4595368468684	90.3674138724106	67.8699032643379
300	407.3077	271.6347	25	4	299	14.95	89.6900000000005	-14.5399999999995	90.8609250448182	82.7835701159931	77.779293223681	87.3444497986815	67.9506835914485
301	410.1139	271.6242	25	4	300	15	56.1239999999998	-0.210000000000719	56.124392878676	74.6183593984293	71.7711274318119	83.4627940170759	68.8580705505216
302	413.0882	271.914	25	4	301	15.05	59.4859999999994	5.79600000000028	59.7676987343493	63.5108994526869	76.0103681859653	80.0758544954205	69.4399269353018
303	415.9253	271.3362	25	4	302	15.1	56.7420000000004	-11.5559999999994	57.9067845765937	53.8992866956233	70.7483503128416	76.9379218537927	70.6331178657578
304	418.5417	271.7223	25	4	303	15.15	52.328	7.72199999999998	52.8946960289971	49.884512241189	61.6947055085151	71.0271230368832	70.8222165088826
305	420.68	271.6335	25	4	304	15.2	42.7660000000003	-1.77599999999984	42.8028612595002	69.2371662559376	55.0806517924114	65.3714858567585	72.5380366893085
306	422.1797	272.6335	25	4	305	15.25	29.9940000000004	20	36.0505206065047	66.8783412272538	50.6913972218638	66.6805542143324	75.4753191188674
307	429.9977	272.2678	25	4	306	15.3	156.36	-7.31400000000008	156.530968808092	59.8785115643434	52.8037034083268	64.7666572890545	76.991824185963
308	432.1535	273.0854	25	4	307	15.35	43.116	16.3519999999994	46.112659433175	56.2620168891995	59.026957970291	65.6351443430376	79.764883426041
309	432.9131	272.6125	25	4	308	15.4	15.1919999999996	-9.45799999999963	17.895547714445	51.4982822025386	56.594709226898	65.6390739823695	82.6004538439026
310	434.088058314236	272.228811451019	25	4	309	15.45	23.4991662847199	-7.67377097962026	24.7203878837808	36.3702405607161	52.9636784898359	63.3043211368116	84.2133622064725
311	433.941760093478	272.82264816576	25	4	310	15.5	-2.92596441515911	11.8767342948195	12.2318471731999	51.1755747133282	61.5899809968529	62.5596563260075	84.4902998063807
312	430.383	274.7445	25	4	311	15.55	-71.1752018695609	38.4370366848009	80.8907605989798	53.3109068894526	53.5229463921438	61.7113226503583	82.084253709225
313	424.8169	277.0033	25	4	312	15.6	-111.322	45.1760000000002	120.139330196235	49.6653400904724	60.5219383732335	61.9299613035952	80.1726228214281
314	426.0219	276.2359	25	4	313	15.65	24.1000000000008	-15.3480000000002	28.5722085950674	71.6816797911673	69.5834424562238	61.1105974890956	78.8734063050063
315	426.2964	276.0626	25	4	314	15.7	5.48999999999978	-3.4660000000008	6.49255388887941	70.6756522235714	71.5279904812119	62.8170515196567	77.1334449800102
316	430.8604	271.9918	25	4	315	15.75	91.2800000000004	-81.4159999999993	122.313545676675	69.8683020331389	74.4279154301511	67.456687573601	75.914565298156
317	430.129449839307	268.269865412074	25	4	316	15.8	-14.6190032138611	-74.43869175852	75.8606227610006	85.855978022995	70.6189418923898	64.5259793777305	73.8940335341465
318	424.706911483043	266.197282472199	25	4	317	15.85	-108.45076712528	-41.4516587975004	116.102579244072	93.3906408719514	64.8329646368994	69.0064022273865	71.8783706325438
319	419.3313	265.463	25	4	318	15.9	-107.512229660859	-14.6856494439794	108.510588544348	77.174151069135	65.6264857512933	74.8334938153947	70.1236627856865
320	417.2089	266.0729	25	4	319	15.95	-42.4479999999994	12.1979999999996	44.1658681336611	70.5622315612081	72.6704245494774	81.0822746142636	70.9098828522655
321	416.0061	267.7472	25	4	320	16	-24.0560000000005	33.4860000000003	41.2310966625925	59.7976272406599	73.323394150349	85.5178055956856	74.2467229456458
322	413.9527	267.1444	25	4	321	16.05	-41.0680000000002	-12.056	42.8010252213661	45.3969934795915	75.5290123633172	84.0926529230294	79.1455468092698
323	411.0208	268.1936	25	4	322	16.1	-58.6379999999997	20.9839999999997	62.2795576413316	51.9502082270035	77.4908660815396	83.4073237890635	83.2609930682632
324	412.5576	269.1786	25	4	323	16.15	30.7359999999994	19.7000000000003	36.5074197390061	69.4726372315631	80.0835451745656	86.7196895731294	84.4439624642584
325	416.2082	270.3908	25	4	324	16.2	73.0119999999999	24.2439999999999	76.931941870721	80.4957931654264	90.6365587473153	88.8954041032619	86.517465737432
326	422.2766	268.2284	25	4	325	16.25	121.368	-43.2479999999998	128.843241685391	95.1841049224192	96.60769576122	85.1485763819796	88.0709932438822
327	420.9579	263.5135	25	4	326	16.3	-26.3739999999996	-94.298	97.9168048906825	114.77009686954	97.5663639536691	83.0214097792385	85.7209373977403
328	420.2779	256.7616	25	4	327	16.35	-13.6000000000001	-135.038000000001	135.721116426296	129.322909267627	101.981682941228	78.1215969220501	85.5780109059202
329	418.1124	250.3981	25	4	328	16.4	-43.3100000000002	-127.27	134.437379474609	123.742754290877	107.812893394966	74.6082515890035	86.4009582473429
330	416.7992	243.0294	25	4	329	16.45	-26.2639999999999	-147.374	149.696003861158	114.636934741912	105.120383657046	78.5154445677195	86.8730324105545
331	417.2427	238.0018	25	4	330	16.5	8.87000000000057	-100.552	100.942466801639	108.779260960036	96.9737586136102	85.9337895652842	87.6706788271487
332	416.3816	235.528	25	4	331	16.55	-17.2220000000004	-49.4760000000002	52.3877071458566	100.855689920391	90.5138071951597	96.5797709681813	86.2684749740726
333	415.9022	230.228	25	4	332	16.6	-9.58799999999997	-106	106.432747516918	80.9178580464656	78.7523277625607	104.592024832931	84.0698150491591
334	416.3633	225.5095	25	4	333	16.65	9.22199999999975	-94.3700000000001	94.8195242763853	70.2047629363434	69.1329580034414	107.777327439421	84.0080782310808
335	415.9051	223.0515	25	4	334	16.7	-9.16399999999953	-49.16	50.0068444915292	66.3906796484077	66.3943303881236	110.217879955207	85.538606598154
336	416.0128	220.6851	25	4	335	16.75	2.15400000000045	-47.328	47.3769912510282	48.7253945650853	75.2598833693485	108.685298914163	84.8641368564427
337	417.0847	219.4099	25	4	336	16.8	21.4379999999994	-25.5040000000002	33.3172907061782	37.4102260864915	95.5931779826934	106.91589541775	86.2882126643593
338	416.1794	219.4045	25	4	337	16.85	-18.1060000000002	-0.107999999999606	18.1063221003054	51.8708027297815	107.202366724635	102.149619584454	87.0616183293769
339	415.187	221.039	25	4	338	16.9	-19.8479999999995	32.6899999999995	38.2436818834163	80.3150038023535	107.741761483877	97.968422679291	87.5422370918657
340	413.7272	226.9777	25	4	339	16.95	-29.1960000000006	118.774	122.309727707979	124.795676316979	115.315376253368	92.6637902068454	88.3301716837129
341	410.2148	235.7829	25	4	340	17	-70.2479999999991	176.104	189.597996613888	165.679338884184	120.396839214717	89.8235520586119	88.564010765069
342	410.2650372786	248.568833970572	25	4	341	17.05	1.00474557199959	255.71867941144	255.720653279306	178.073296881262	123.31798364034	88.4442970251158	91.6935187906712
343	412.6661	259.4329	25	4	342	17.1	48.0212544279993	217.28132058856	222.524634936331	178.759949776955	125.546911406347	84.7323063092546	98.5336631962678
344	415.313	263.6874	25	4	343	17.15	52.9380000000003	85.0900000000001	100.213471868806	160.47867462708	126.803887355141	81.2964668890321	109.628527919525
345	420.0416	267.8309	25	4	344	17.2	94.5720000000006	82.8699999999992	125.742992186443	121.840290963702	118.933250025567	82.1818090930461	116.431099239543
346	422.6137	272.0128	25	4	345	17.25	51.4419999999996	83.6380000000008	98.1916208645121	85.4144839285095	104.387220747875	84.5796973309059	114.16679285348
347	419.8062	273.3885	25	4	346	17.3	-56.1500000000001	27.5139999999999	62.5287349624155	75.5344778290188	81.2954160675381	89.5550155494802	112.997535439866
348	418.123	274.5049	25	4	347	17.35	-33.664	22.328	40.3955997603699	59.1065502741795	62.2622458938744	96.0016397367036	111.127065628264
349	418.5646	277.0069	25	4	348	17.4	8.83199999999988	50.0399999999991	50.8134413713528	48.2957668686709	54.8511722941873	100.476222594728	113.349668694884
350	417.2994	278.7824	25	4	349	17.45	-25.3039999999999	35.5100000000004	43.6033544122471	40.7505411713745	49.0482419327239	98.1448987997064	118.992702540546
351	419.3782	279.5233	25	4	350	17.5	41.576	14.8180000000002	44.1377038369692	39.1100078592394	48.762555447095	91.1942319648539	123.085700352987
352	419.1151	280.7352	25	4	351	17.55	-5.26200000000017	24.2380000000003	24.8026064759334	34.1678667593559	55.7920474586199	86.8072666131611	122.847616231604
353	420.6572	281.1966	25	4	352	17.6	30.8420000000001	9.22799999999938	32.1929331996945	38.9899335912684	66.4563680670603	92.4753015596044	122.983258455709
354	421.9495	281.014	25	4	353	17.65	25.8460000000002	-3.65199999999959	26.1027358719351	49.2293440255192	74.1485578343154	111.479728399629	121.521424686267
355	422.5539	284.3453	25	4	354	17.7	12.088	66.626	67.7136885718094	70.8335537458654	77.3565475738455	122.644318523879	120.656592921179
356	419.578203108865	288.069144420751	25	4	355	17.75	-59.5139378226997	74.4768884150199	95.3347560082234	93.8027282748811	78.0012431818323	119.648286792796	120.818944569939
357	413.705928456795	291.171030747026	25	4	356	17.8	-117.4454930414	62.0377265255001	132.823655077664	114.129248909275	92.3191171587841	119.079175461981	123.799955461929
358	406.836485908704	293.790531680242	25	4	357	17.85	-137.38885096182	52.3900186643198	147.038805844773	115.723161556423	122.688357225334	120.104511672074	125.462351801748
359	400.869285329509	296.067219921813	25	4	358	17.9	-119.3440115839	45.5337648314196	127.735339043904	106.773142338145	168.10828450507	128.730914710477	127.032421137571
360	397.703736584125	298.140668173159	25	4	359	17.95	-63.31097490768	41.4689650269202	75.6832518075487	113.804680571703	196.240395115035	145.321614874247	126.851356770358
361	399.239249537469	300.150449135694	25	4	360	18	30.7102590668796	40.1956192506998	50.5846599168374	151.573986175788	190.534018138497	156.347848647362	123.90521063748
362	407.375234054455	302.236135510835	25	4	361	18.05	162.71969033972	41.713727502821	167.981346245451	222.087320100865	182.366303465343	157.250935438092	117.782874162524
363	424.0111	304.5373	25	4	362	18.1	332.7173189109	46.0232897832998	335.885333865197	276.757628673647	173.752655277088	161.234210602163	112.994766955196
364	447.919667784466	306.796821038846	25	4	363	18.15	478.17135568932	45.1904207769201	480.302008669293	274.294893938849	183.313271586638	161.746382483503	111.664065021955
365	465.3674	307.1708	25	4	364	18.2	348.954644310679	7.47957922307933	349.034794671458	250.927926358983	213.286682174649	159.131376749311	109.055342720326
366	466.4285	305.5784	25	4	365	18.25	21.2220000000002	-31.848	38.2709862428447	195.931324378389	234.694454112891	157.058191808972	106.738760239362
367	465.7045	308.0311	25	4	366	18.3	-14.4799999999998	49.0539999999999	51.1465083461225	144.539223072411	222.1827537174	158.044895374378	105.66050047436
368	467.1966	310.6856	25	4	367	18.35	29.8419999999999	53.0900000000008	60.9023239622273	149.81573567565	199.780063978992	154.923063866792	106.60532300653
369	458.363373801911	303.853493342599	25	4	368	18.4	-176.66452396178	-136.642133148021	223.3415021394	195.094014286934	155.384480461936	153.588619680415	107.933867483639
370	443.753274825087	292.06831243519	25	4	369	18.45	-292.20197953648	-235.703618148179	375.417357687655	193.437581075816	122.022358383587	155.557814741009	108.98394714045
371	433.3609	283.876	25	4	370	18.5	-207.847496501739	-163.846248703801	264.662379299265	203.628803579594	123.582365479446	156.616189310105	109.709590557402
372	431.2235	283.7182	25	4	371	18.55	-42.7480000000003	-3.15599999999904	42.8643422905335	166.229737851461	133.723487283412	148.758481711886	110.393069372514
373	425.7022	282.826	25	4	372	18.6	-110.426	-17.8440000000001	111.858436481117	94.2289810915244	136.093472456496	133.514232350788	110.742587193352
374	425.3211	281.0491	25	4	373	18.65	-7.62200000000007	-35.5380000000002	36.3461734987332	52.070716671958	123.863967774191	111.848401644281	110.909018041059
375	425.0044	280.3465	25	4	374	18.7	-6.33400000000051	-14.0520000000004	15.4135738879734	74.0093934910081	97.82894730737	95.4663669167724	109.703797045027
376	426.6818	278.239	25	4	375	18.75	33.5480000000007	-42.1500000000003	53.8710572014331	68.5581413333975	78.5379245073194	93.8292336859279	108.257348581678
377	425.3669	270.7253	25	4	376	18.8	-26.2980000000005	-150.273999999999	152.557726385784	81.4981976969217	75.3342097063729	92.2418254867389	105.260357563976
378	422.1757	267.9486	25	4	377	18.85	-63.8239999999996	-55.5340000000001	84.6021756930634	101.428913523216	67.2484007225836	93.106134340985	102.600172852877
379	419.0404	263.9868	25	4	378	18.9	-62.7060000000006	-79.2359999999996	101.046455316354	105.005132342681	68.3123228266256	87.1368202568016	99.8553626093737
380	413.4689	262.5517	25	4	379	18.95	-111.429999999999	-28.7020000000007	115.067153019443	76.6590259217377	68.9103754499578	72.6462794066535	98.6705719563541
381	409.9791	263.3837	25	4	380	19	-69.796	16.6399999999999	71.752151298759	65.9386601117697	64.0761018924099	63.071332467443	99.0781130840773
382	409.5288	263.6842	25	4	381	19.05	-9.00600000000054	6.00999999999999	10.8271942810688	55.1264479563295	50.7601636900656	63.5352033069371	96.9330356601349
383	407.9851	263.824	25	4	382	19.1	-30.874	2.79600000000073	31.0003466432233	36.3918373766999	50.1187962254742	60.2509637845417	91.0469892673956
384	407.3447	266.0843	25	4	383	19.15	-12.808	45.2059999999994	46.9853945391539	23.147071442139	50.409672739412	60.0716535986153	79.7873056497303
385	406.2823	265.9595	25	4	384	19.2	-21.2479999999994	-2.49599999999987	21.3941001212945	24.8613014583936	47.4636115059371	60.276217340742	72.1367825409712
386	406.2564	265.6843	25	4	385	19.25	-0.518000000000711	-5.50399999999968	5.52832162595459	34.2989323391787	47.6047404275667	59.4565053543841	71.2849918122414
387	405.9714	264.7572	25	4	386	19.3	-5.69999999999936	-18.5419999999999	19.3983443623416	45.6928975224945	51.7361969075013	52.4758197535741	71.5298404507729
388	405.0604	260.9554	25	4	387	19.35	-18.22	-76.0360000000003	78.1885010471491	58.5353856351742	53.2535268464998	50.2772818389621	71.081403859043
389	407.3223	256.2756	25	4	388	19.4	45.2379999999994	-93.596	103.955220455733	72.0624094129943	51.830984370605	46.1221055383327	66.7860392491103
390	409.8967	252.856	25	4	389	19.45	51.4880000000005	-68.3920000000001	85.6065406846934	78.611092356609	51.6420592315263	41.7833291716988	59.8646567724934
391	412.8176	250.6536	25	4	390	19.5	58.4180000000003	-44.0479999999997	73.1634405150551	72.2081213538208	54.8369088163582	41.5400368580493	54.8443663390395
392	412.7238	248.0482	25	4	391	19.55	-1.87600000000089	-52.1080000000001	52.1417590804147	57.9690712187155	54.1914758170825	45.1075896083835	54.4489377712418
393	414.5727	246.6656	25	4	392	19.6	36.9780000000003	-27.6519999999999	46.1736460332084	44.7487328278784	50.43576745245	48.5797461840037	52.1595247843737
394	416.1735	246.3185	25	4	393	19.65	32.0159999999998	-6.94200000000023	32.7599697802057	37.6114082197221	41.8345383372535	47.7262096551799	51.9632904153061
395	415.392	246.9019	25	4	394	19.7	-15.6299999999999	11.6680000000002	19.5048487305081	29.771859277556	36.1030468374606	48.80719816517	52.2810764072968
396	417.1689	247.4968	25	4	395	19.75	35.5380000000002	11.8979999999999	37.4768174742735	28.6634135510791	35.4753332885318	48.7407499385548	51.4133177947826
397	416.5455	247.3229	25	4	396	19.8	-12.4680000000001	-3.47800000000007	12.9440143695842	25.7000054557915	38.4789823092657	50.8178554148068	48.5616926620916
398	416.4827	249.3535	25	4	397	19.85	-1.25599999999963	40.6119999999999	40.631417400824	27.4573608470429	43.9059655215075	49.0566733771011	48.3071491303891
399	416.4544	250.2502	25	4	398	19.9	-0.566000000000031	17.9340000000002	17.9429293037677	33.3392583573416	43.6214349397549	46.4352582414189	47.8809070846215
400	415.0774	250.5741	25	4	399	19.95	-27.5400000000002	6.47799999999961	28.2916256867647	47.1861053409754	45.9723370988137	47.0830341383333	46.1961831208821
401	413.7089	253.6256	25	4	400	20	-27.3699999999997	61.0300000000001	66.8863050257674	59.148517491936	42.6445910607514	46.617400210636	45.0538005168949
402	414.0369	257.7214	25	4	401	20.05	6.55999999999949	81.9160000000005	82.178249287753	61.5428644237182	47.4442350125312	45.3626722355465	47.8818557134828
403	411.8119	262.2238	25	4	402	20.1	-44.5000000000005	90.0479999999993	100.443478155627	64.4873133505845	47.6775793017522	44.0680857842058	49.5895629253486
404	411.9203	263.7156	25	4	403	20.15	2.16800000000035	29.8360000000002	29.9146639626792	51.9499237641613	51.0359781455843	43.8549272319969	54.5730285839609
405	411.2297	265.7524	25	4	404	20.2	-13.8120000000004	40.7360000000006	43.0138703210959	47.7023646840869	58.063021439206	44.2859354738515	58.3479554397495
406	411.0422	265.8469	25	4	405	20.25	-3.75	1.88999999999965	4.1993570936512	36.2066411115684	57.7594671327402	43.3701302351811	59.19052935754
407	414.0093	266.5402	25	4	406	20.3	59.3420000000003	13.8660000000004	60.9404538873813	40.5290918674504	52.2463621618273	44.6475655706092	62.3572890844585
408	412.2215	267.7313	25	4	407	20.35	-35.7560000000001	23.821999999999	42.9648602930343	51.6387295278275	44.2302060469041	46.337016421816	61.6122818841525
409	414.5553	268.8226	25	4	408	20.4	46.6759999999999	21.8260000000009	51.5269177420893	63.5690105013191	44.088419524239	49.6397086309103	63.2739184358631
410	419.4738	269.1301	25	4	409	20.45	98.3699999999999	6.15000000000009	98.5620586229812	56.7903596395676	42.5995338488894	50.6090370700653	69.9263256832277
411	422.622739154374	269.65591528086	25	4	410	20.5	62.9787830874807	10.5163056171989	63.8507619611095	52.2537709822397	44.0956694096108	48.5675641757405	83.3439027756352
412	423.670616602325	270.510801452634	25	4	411	20.55	20.9575489590202	17.0977234354802	27.0471995786236	47.6477471810275	41.8508961286872	50.6561218185821	98.5654689714839
413	423.264886877358	271.440195762878	25	4	412	20.6	-8.11459449934091	18.5878862048799	20.281917006395	33.5603381699514	44.9964535418799	50.5993796666935	109.639128573947
414	422.053004512978	272.18953545915	25	4	413	20.65	-24.2376472875992	14.9867939254409	28.4967987360282	24.6223283179024	48.2434391162362	61.4198475127419	114.07717315511
415	420.68242404269	272.504257789005	25	4	414	20.7	-27.4116094057604	6.29444659709975	28.1250135676005	26.9114326178069	43.1550527009247	67.8887127143291	117.37704482826
416	419.8006	272.1298	25	4	415	20.75	-17.6364808538005	-7.48915578010042	19.1607127008649	37.7391361015201	39.3756612187408	69.6403087765251	121.348818505422
417	418.5901	270.6335	25	4	416	20.8	-24.2099999999994	-29.9259999999992	38.4927210781457	48.8391310514449	49.065881475337	73.8967227541101	124.052592563891
418	415.5033	268.5556	25	4	417	20.85	-61.7359999999996	-41.558	74.4204344249612	52.749767231898	56.9685532864828	74.1678903912039	125.48788578326
419	419.4293	270.0473	25	4	418	20.9	78.5199999999998	29.8339999999996	83.996773485652	54.1289941195792	78.7512755012448	80.1125786303073	128.418873282846
420	417.17560344101	270.824395483041	25	4	419	20.95	-45.0739311797997	15.5419096608193	47.6781944698663	71.220330332867	93.1778915797687	92.7696172281222	129.458098976845
421	415.9431	270.4021	25	4	420	21	-24.6500688202002	-8.4459096608191	26.0568471392708	76.1979704714456	95.1849481434394	120.070405340634	130.050467099012
422	422.1374	270.2039	25	4	421	21.05	123.886	-3.96400000000085	123.949402144585	108.663419951045	105.942549379533	151.768265707421	131.872470830496
423	417.439158506948	271.810772551073	25	4	422	21.1	-93.9648298610405	32.1374510214605	99.308635117854	133.606015927639	103.339327240528	175.210171363688	133.737518923939
424	405.342897386177	274.127942173445	25	4	423	21.15	-241.92522241542	46.3433924474396	246.324020883647	136.2409021673	111.981718144378	184.299419078224	135.709636016919
425	396.8085	275.3366	25	4	424	21.2	-170.687947723541	24.1731565310999	172.39117435284	140.664768426199	142.38418175532	190.468154182669	137.945157698591
426	398.6459	276.0234	25	4	425	21.25	36.748	13.7360000000001	39.2312783375715	130.48068400961	200.765149462528	199.327506775663	140.879328022435
427	402.829409484534	282.009921161247	25	4	426	21.3	83.67018969068	119.730423224941	146.068733439083	115.300016337712	254.470649939506	203.457619557174	140.316537733883
428	404.2401	283.9755	25	4	427	21.35	28.21381030932	39.3115767750601	48.388213034909	151.162347583	293.451789440893	204.638755144703	141.078698373315
429	398.9974	277.2582	25	4	428	21.4	-104.853999999999	-134.346	170.420682524158	265.289396757757	289.847562655203	207.198037934782	141.398033707346
430	383.181941884857	284.946404419879	25	4	429	21.45	-316.309162302861	153.76408839758	351.702830579278	368.276531452812	287.758416785569	208.307160883624	139.445517199033
431	360.60647957905	305.444976200937	25	4	430	21.5	-451.50924611614	409.97143562116	609.866524211355	456.422894872177	303.470065407886	211.533370022283	138.266974645454
432	337.148252483718	328.726484881526	25	4	431	21.55	-469.16454190664	465.63017361178	661.004406914359	464.395108972693	300.972689734814	213.08881984241	139.726601942473
433	318.6845	344.7635	25	4	432	21.6	-369.27504967436	320.74030236948	489.120030131732	424.354485988138	305.938183048878	216.875658181184	140.002404117907
434	309.064	349.0052	25	4	433	21.65	-192.41	84.8339999999996	210.281753026742	341.650734058015	302.414357725186	209.999424521095	140.621537146949
435	302.9984	353.5427	25	4	434	21.7	-121.312	90.7500000000005	151.499715656499	233.668848016816	274.230140011929	208.001602682853	140.430604176406
436	293.8555	357.1188	25	4	435	21.75	-182.858	71.5219999999999	196.34776456074	155.45347122558	222.301590582038	212.118347268346	140.787294711122
437	289.2044	360.9953	25	4	436	21.8	-93.0219999999997	77.5299999999993	121.094976708367	140.433606477679	171.706989745315	206.736352713657	140.357759304005
438	285.8156	364.5375	25	4	437	21.85	-67.7760000000001	70.8440000000007	98.0431461755492	124.10579403572	140.299526921475	207.989506355426	139.42095243547
439	279.62	367.2394	25	4	438	21.9	-123.912	54.0379999999993	135.182429287241	102.952447106062	130.151286386988	202.683488784386	142.063995738262
440	276.1275	367.3004	25	4	439	21.95	-69.8500000000001	1.22000000000071	69.8606534467008	109.745131473814	128.244788580137	186.121417169944	148.029017195802
441	272.7992	364.2288	25	4	440	22	-66.5660000000003	-61.4320000000009	90.5810299124499	125.145582617371	120.766629128806	156.463543950274	154.106502444504
442	267.435	358.6312	25	4	441	22.05	-107.284	-111.952	155.058398547128	119.868966296297	112.500015692499	127.684938177524	155.368061620067
443	259.134	355.8571	25	4	442	22.1	-166.02	-55.4819999999995	175.045401893337	132.383783124555	110.040829661974	104.794636872126	156.608152493082
444	254.9657	352.3616	25	4	443	22.15	-83.3660000000003	-69.9099999999999	108.799347681868	138.58081115155	102.952619843585	96.9436552156751	155.216415277538
445	248.344	352.3837	25	4	444	22.2	-132.434	0.441999999999325	132.434737587991	115.254899911185	98.0126943279584	90.3930541701436	154.030131792333
446	242.2735	352.6917	25	4	445	22.25	-121.41	6.16000000000099	121.566170047427	94.9360767065766	90.6254973185089	82.2470826465821	156.083290929647
447	240.5869	351.7712	25	4	446	22.3	-33.732	-18.4100000000001	38.428842345301	86.0362733908724	83.6628866097338	77.2578990508371	154.136995764763
448	237.1476	353.0592	25	4	447	22.35	-68.7860000000001	25.7599999999991	73.4512858702961	63.641605531362	69.2897468227761	74.2031497262364	153.77269720637
449	233.944	353.3299	25	4	448	22.4	-64.0720000000005	5.41400000000067	64.3003311033471	42.6701834854676	63.736024044362	76.929953541741	149.667669347071
450	233.7679	354.3377	25	4	449	22.45	-3.52199999999982	20.1559999999995	20.461398290439	52.0708733082829	52.54131976015	87.7508735079806	141.84181892607
451	232.9362	354.4168	25	4	450	22.5	-16.6339999999997	1.58200000000079	16.7090598179548	43.6434169389755	43.7275361643584	96.6796348667249	127.556717759769
452	230.2557	357.7427	25	4	451	22.55	-53.6100000000005	66.5179999999998	85.4322914593775	41.4357746978516	42.0157824091749	97.6473033977238	112.508527647373
453	228.6993	357.5723	25	4	452	22.6	-31.1279999999999	-3.40800000000058	31.3140040237591	41.441033988938	38.3654697904989	96.3406468049788	101.096158981789
454	228.7458	354.9096	25	4	453	22.65	0.930000000000177	-53.2539999999995	53.2621198977279	44.7848888432492	50.9072872398975	100.43340603398	96.8259804888783
455	229.533	355.5651	25	4	454	22.7	15.7439999999997	13.1099999999992	20.4876947458705	31.9606915100669	77.4890526880027	100.058660901814	93.4981859251765
456	227.8664	355.4383	25	4	455	22.75	-33.3319999999998	-2.53599999999892	33.4283340895112	33.0875226420222	102.733772414941	100.048234590949	89.7401063643425
457	227.2972	354.5375	25	4	456	22.8	-11.3839999999999	-18.0160000000001	21.3113047934658	60.3787997819433	111.631720185714	101.537638815869	86.9812682058238
458	226.0673	353.159	25	4	457	22.85	-24.5980000000003	-27.5700000000006	36.9481596835356	113.537071387068	123.391546787181	99.555888057313	84.5682194409958
459	219.038326663501	346.78904613439	25	4	458	22.9	-140.57946672998	-127.3990773122	189.718505597333	160.682655986633	137.130788023598	96.6518499097562	81.6692271742805
460	208.257467134736	337.372979654145	25	4	459	22.95	-215.6171905753	-188.3213296049	286.279052771492	191.302748861361	147.576002043477	97.5622206821962	81.7926415453853
461	197.8	328.9022	25	4	460	23	-209.14934269472	-169.4155930829	269.156257087336	213.695570932341	156.368933017539	98.6498915692637	85.1750113723567
462	190.5091	324.1177	25	4	461	23.05	-145.818	-95.6899999999996	174.411769167107	213.882776265252	161.059495222563	97.3321171172222	86.4143577854875
463	183.878	320.7316	25	4	462	23.1	-132.622	-67.722	148.912270038436	181.614932699887	160.746306324127	97.3976810914516	86.1066730564571
464	175.4822	316.2168	25	4	463	23.15	-167.916	-90.2960000000007	190.65453226189	152.055210048445	142.396412579615	96.7083057620816	87.604529846221
465	170.4667	312.4926	25	4	464	23.2	-100.31	-74.4839999999999	124.939834944664	130.816241583765	117.63538867639	96.6033176802095	88.3319546313874
466	164.569	311.0656	25	4	465	23.25	-117.954	-28.5399999999993	121.357643830127	107.797041715914	94.5660107235865	97.2331300821029	88.4801152034503
467	161.5456	309.4867	25	4	466	23.3	-60.4679999999996	-31.5780000000007	68.2169268437094	70.9100488939779	83.0325140487305	96.7046373608106	90.2132321415243
468	159.9452	310.0322	25	4	467	23.35	-32.0080000000002	10.9100000000001	33.8162706991769	53.6558446528928	71.4038153957217	94.9332891557552	91.0964694008385
469	159.6786	309.8721	25	4	468	23.4	-5.33200000000022	-3.202	6.2195681522114	37.0768113987283	56.2858235005655	86.4085008068199	91.6917179669622
470	158.7278	308.1886	25	4	469	23.45	-19.0159999999997	-33.6699999999996	38.6688137392391	35.2487865136957	45.6306333169419	75.8344095827899	92.3033904259873
471	157.3917	306.8054	25	4	470	23.5	-26.7220000000003	-27.6639999999998	38.4624775593045	35.0105890755299	38.0973271466672	73.6703878779885	92.3337012950517
472	157.8112	309.7293	25	4	471	23.55	8.39000000000055	58.4780000000001	59.0768024185468	41.6615981071532	32.3497794990582	75.1814121732512	90.7510749373781
473	157.8952	308.1002	25	4	472	23.6	1.6799999999995	-32.582000000001	32.6252835083477	37.605421980991	29.1202719873833	75.8726993079355	90.2072038369076
474	157.0009	306.3407	25	4	473	23.65	-17.8859999999997	-35.1899999999989	39.4746133103279	39.1178428946062	30.4205890340248	74.7756536584621	90.0156736298068
475	157.6599	305.6996	25	4	474	23.7	13.1799999999998	-12.822000000001	18.387933108428	29.4507724844206	34.0334304891902	76.6052483609613	89.5909176523252
476	155.5025	306.5004	25	4	475	23.75	-43.1479999999999	16.0160000000008	46.0245821273808	23.2299548992368	52.7747650323904	76.911995815952	89.3030473897636
477	155.2417	306.0309	25	4	476	23.8	-5.21599999999978	-9.39000000000078	10.7414503676185	19.1795799608964	67.3303102977719	78.8888254671796	88.8714152148098
478	155.307	306.0699	25	4	477	23.85	1.30599999999959	0.780000000000882	1.5211955824286	30.4614389973894	80.3415832201492	82.637050744364	88.0193056708302
479	156.2408	305.8423	25	4	478	23.9	18.6760000000004	-4.55199999999991	19.222738618626	66.4316871701747	93.2654838163587	86.7315860241683	84.1677504125131
480	153.9164	302.9125	25	4	479	23.95	-46.4879999999999	-58.596	74.7972282908932	105.209848111123	107.579863404981	87.0445601697785	79.4183427436282
481	145.3967	295.4987	25	4	480	24	-170.394	-148.276000000001	225.875822991307	137.453211541062	115.726664485237	86.0175110208398	76.5489307895623
482	136.6294	290.2242	25	4	481	24.05	-175.346	-105.49	204.632255072361	167.351387671821	125.427871435301	84.1700327575341	76.1906459120135
483	130.0683	285.4116	25	4	482	24.1	-131.222	-96.2519999999995	162.738012732121	184.698287812572	136.153829501345	83.0167265823636	76.4685191552661
484	123.9499	279.6042	25	4	483	24.15	-122.368	-116.148000000001	168.713619272423	165.021641800299	143.042583014312	83.3230414975319	74.9178755054559
485	117.5251	274.71	25	4	484	24.2	-128.496	-97.8840000000002	161.531728994647	145.645894759479	140.055689850367	82.578517624441	76.2629278528083
486	114.6694	269.0108	25	4	485	24.25	-57.114	-113.983999999999	127.492592929942	134.854447461628	119.260257009289	81.3729646974242	75.3770679529192
487	111.7763	264.4658	25	4	486	24.3	-57.8619999999998	-90.9000000000003	107.753519868262	118.733778356802	101.009755217296	81.038193068809	76.5403014667096
488	108.3175	260.2682	25	4	487	24.35	-69.1760000000002	-83.9520000000005	108.780776242864	95.4130918881617	85.6918699445779	81.1053221859051	79.8252258754194
489	106.3066	256.3484	25	4	488	24.4	-40.2179999999998	-78.395999999999	88.110273748297	73.4988722182795	73.3805991787051	81.9270000182064	82.3659417622229
490	105.2872	254.3466	25	4	489	24.45	-20.3880000000001	-40.0360000000006	44.9282966514429	56.3736156751135	57.5771718439013	83.0022759044664	83.8043392721381
491	104.7088	253.6622	25	4	490	24.5	-11.568	-13.6879999999996	17.9214945805307	36.5292924275282	47.0192649096117	79.4274737011361	85.6486350976769
492	103.7358	253.1356	25	4	491	24.55	-19.46	-10.532	22.1272371524327	28.0274200006077	36.6485147023169	77.1998796507758	86.995602315222
493	103.8135	253.6072	25	4	492	24.6	1.55400000000014	9.4319999999999	9.5591600049376	19.741251799641	26.0568148704656	77.0643390025967	88.2760599837559
494	104.8254	255.6504	25	4	493	24.65	20.2379999999999	40.8639999999997	45.6009116136944	20.539657600944	20.811417022101	75.0600973524497	87.7468696257341
495	104.7134	255.5161	25	4	494	24.7	-2.24000000000018	-2.68599999999992	3.49745564660946	16.9234137295203	25.948861958566	75.9206073446553	87.9868733740708
496	103.8724	254.8138	25	4	495	24.75	-16.8199999999999	-14.0460000000002	21.9135235870455	15.584337313403	39.5946903929831	73.8421400898864	88.1355729255584
497	103.7723	254.9896	25	4	496	24.8	-2.00199999999995	3.51600000000019	4.04601779531444	13.5954140435943	53.3900040842554	74.1917774662397	89.1975264728021
498	103.6314	255.0151	25	4	497	24.85	-2.81800000000004	0.509999999999877	2.863777924351	32.1564721174909	68.4368080606155	77.0134010064747	91.4347759288658
499	102.7662	253.4563	25	4	498	24.9	-17.304	-31.1759999999998	35.6562952646512	58.6497231850223	76.7395955261943	78.0002975002776	94.2146486721325
500	99.72404	249.7239	25	4	499	24.95	-60.8431999999999	-74.6480000000003	96.3027460160925	89.8565944389904	94.2640428454092	80.5641183744978	95.7401148960598
501	94.59915	243.9517	25	4	500	25	-102.4978	-115.444	154.379778924703	121.289278807828	100.665015270161	85.279759174514	NA
502	88.31004	239.0008	25	4	501	25.05	-125.7822	-99.0179999999998	160.080374065155	139.883777008794	111.735040230162	89.82117187291	NA
503	84.68366	231.8684	25	4	502	25.1	-72.5275999999999	-142.648	160.027199768539	156.371613573327	127.969987142484	93.5353933851482	NA
504	80.16289	227.2939	25	4	503	25.15	-90.4154	-91.49	128.628786269482	142.6803073553	135.189177978454	92.1706977539364	NA
505	72.95174	222.0146	25	4	504	25.2	-144.223	-105.586	178.741928838759	133.613486021334	135.17937479043	93.3952291237006	NA
506	69.61343	219.3104	25	4	505	25.25	-66.7662000000001	-54.0840000000003	85.9232478345648	134.65069547714	130.964827956045	94.8981811536927	NA
507	65.25366	215.5809	25	4	506	25.3	-87.1953999999999	-74.5899999999995	114.746267395327	130.494578948114	126.252339661565	97.3568598767951	NA
508	57.69776	212.2422	25	4	507	25.35	-151.118	-66.7740000000003	165.213247047566	113.987136007532	118.633978709681	101.764229671826	NA
509	54.00651	208.3112	25	4	508	25.4	-73.8250000000001	-78.6199999999997	107.848203624353	119.24934855679	107.601799981679	106.502297326058	NA
510	49.55744	206.4825	25	4	509	25.45	-88.9814	-36.5740000000005	96.204714135847	118.891193301795	92.5264154019921	108.477953887653	NA
511	45.93661	202.1952	25	4	510	25.5	-72.4166	-85.7459999999998	112.234310580856	102.617261942222	89.1313470372242	NA	NA
512	40.83595	199.7702	25	4	511	25.55	-102.0132	-48.5000000000002	112.955491120353	84.709021015243	82.9786795234278	NA	NA
513	36.80688	198.6122	25	4	512	25.6	-80.5813999999999	-23.1599999999997	83.8435902497023	71.0656947964526	75.5584722011689	NA	NA
514	35.89368	198.5495	25	4	513	25.65	-18.2639999999999	-1.25400000000013	18.3069989894575	59.0133455176587	77.8154166736629	NA	NA
515	34.55071	198.9429	25	4	514	25.7	-26.8594	7.86800000000028	27.9880830418949	47.0661657450608	81.7765329848768	NA	NA
516	32.03869	198.2776	25	4	515	25.75	-50.2404	-13.306	51.9725641868861	48.4996824601156	NA	NA	NA
517	29.39418	197.982	25	4	516	25.8	-52.8902000000001	-5.91200000000015	53.2195922573634	70.9218123320828	NA	NA	NA
518	25.80143	200.7748	25	4	517	25.85	-71.855	55.856	91.011173824976	92.487371173301	NA	NA	NA
519	22.61511	206.4642	25	4	518	25.9	-63.7264	113.788	130.417648349294	NA	NA	NA	NA
520	17.98115	211.4282	25	4	519	25.95	-92.6792	99.28	135.815877247986	NA	NA	NA	NA
521	NA	NA	25	4	520	26	NA	NA	NA	NA	NA	NA	NA
522	NA	NA	25	4	521	26.05	NA	NA	NA	NA	NA	NA	NA
523	NA	NA	25	4	522	26.1	NA	NA	NA	NA	NA	NA	NA
524	NA	NA	25	4	523	26.15	NA	NA	NA	NA	NA	NA	NA
525	NA	NA	25	4	524	26.2	NA	NA	NA	NA	NA	NA	NA
526	NA	NA	25	4	525	26.25	NA	NA	NA	NA	NA	NA	NA
527	NA	NA	25	4	526	26.3	NA	NA	NA	NA	NA	NA	NA
528	NA	NA	25	4	527	26.35	NA	NA	NA	NA	NA	NA	NA
529	NA	NA	25	4	528	26.4	NA	NA	NA	NA	NA	NA	NA
530	NA	NA	25	4	529	26.45	NA	NA	NA	NA	NA	NA	NA
531	NA	NA	25	4	530	26.5	NA	NA	NA	NA	NA	NA	NA
532	NA	NA	25	4	531	26.55	NA	NA	NA	NA	NA	NA	NA
533	NA	NA	25	4	532	26.6	NA	NA	NA	NA	NA	NA	NA
534	NA	NA	25	4	533	26.65	NA	NA	NA	NA	NA	NA	NA
535	NA	NA	25	4	534	26.7	NA	NA	NA	NA	NA	NA	NA
536	NA	NA	25	4	535	26.75	NA	NA	NA	NA	NA	NA	NA
537	NA	NA	25	4	536	26.8	NA	NA	NA	NA	NA	NA	NA
538	NA	NA	25	4	537	26.85	NA	NA	NA	NA	NA	NA	NA
539	NA	NA	25	4	538	26.9	NA	NA	NA	NA	NA	NA	NA
540	NA	NA	25	4	539	26.95	NA	NA	NA	NA	NA	NA	NA
541	NA	NA	25	4	540	27	NA	NA	NA	NA	NA	NA	NA
542	NA	NA	25	4	541	27.05	NA	NA	NA	NA	NA	NA	NA
543	NA	NA	25	4	542	27.1	NA	NA	NA	NA	NA	NA	NA
544	NA	NA	25	4	543	27.15	NA	NA	NA	NA	NA	NA	NA
545	NA	NA	25	4	544	27.2	NA	NA	NA	NA	NA	NA	NA
546	NA	NA	25	4	545	27.25	NA	NA	NA	NA	NA	NA	NA
547	NA	NA	25	4	546	27.3	NA	NA	NA	NA	NA	NA	NA
548	NA	NA	25	4	547	27.35	NA	NA	NA	NA	NA	NA	NA
549	NA	NA	25	4	548	27.4	NA	NA	NA	NA	NA	NA	NA
550	NA	NA	25	4	549	27.45	NA	NA	NA	NA	NA	NA	NA
551	NA	NA	25	4	550	27.5	NA	NA	NA	NA	NA	NA	NA
552	NA	NA	25	4	551	27.55	NA	NA	NA	NA	NA	NA	NA
553	NA	NA	25	4	552	27.6	NA	NA	NA	NA	NA	NA	NA
554	NA	NA	25	4	553	27.65	NA	NA	NA	NA	NA	NA	NA
555	NA	NA	25	4	554	27.7	NA	NA	NA	NA	NA	NA	NA
556	NA	NA	25	4	555	27.75	NA	NA	NA	NA	NA	NA	NA
557	NA	NA	25	4	556	27.8	NA	NA	NA	NA	NA	NA	NA
558	NA	NA	25	4	557	27.85	NA	NA	NA	NA	NA	NA	NA
559	NA	NA	25	4	558	27.9	NA	NA	NA	NA	NA	NA	NA
560	NA	NA	25	4	559	27.95	NA	NA	NA	NA	NA	NA	NA
561	NA	NA	25	4	560	28	NA	NA	NA	NA	NA	NA	NA
562	NA	NA	25	4	561	28.05	NA	NA	NA	NA	NA	NA	NA
563	NA	NA	25	4	562	28.1	NA	NA	NA	NA	NA	NA	NA
564	NA	NA	25	4	563	28.15	NA	NA	NA	NA	NA	NA	NA
565	NA	NA	25	4	564	28.2	NA	NA	NA	NA	NA	NA	NA
566	NA	NA	25	4	565	28.25	NA	NA	NA	NA	NA	NA	NA
567	NA	NA	25	4	566	28.3	NA	NA	NA	NA	NA	NA	NA
568	NA	NA	25	4	567	28.35	NA	NA	NA	NA	NA	NA	NA
569	NA	NA	25	4	568	28.4	NA	NA	NA	NA	NA	NA	NA
570	NA	NA	25	4	569	28.45	NA	NA	NA	NA	NA	NA	NA
571	NA	NA	25	4	570	28.5	NA	NA	NA	NA	NA	NA	NA
572	NA	NA	25	4	571	28.55	NA	NA	NA	NA	NA	NA	NA
573	NA	NA	25	4	572	28.6	NA	NA	NA	NA	NA	NA	NA
574	NA	NA	25	4	573	28.65	NA	NA	NA	NA	NA	NA	NA
575	NA	NA	25	4	574	28.7	NA	NA	NA	NA	NA	NA	NA
576	NA	NA	25	4	575	28.75	NA	NA	NA	NA	NA	NA	NA
577	NA	NA	25	4	576	28.8	NA	NA	NA	NA	NA	NA	NA
578	NA	NA	25	4	577	28.85	NA	NA	NA	NA	NA	NA	NA
579	NA	NA	25	4	578	28.9	NA	NA	NA	NA	NA	NA	NA
580	NA	NA	25	4	579	28.95	NA	NA	NA	NA	NA	NA	NA
581	NA	NA	25	4	580	29	NA	NA	NA	NA	NA	NA	NA
582	NA	NA	25	4	581	29.05	NA	NA	NA	NA	NA	NA	NA
583	NA	NA	25	4	582	29.1	NA	NA	NA	NA	NA	NA	NA
584	NA	NA	25	4	583	29.15	NA	NA	NA	NA	NA	NA	NA
585	NA	NA	25	4	584	29.2	NA	NA	NA	NA	NA	NA	NA
586	NA	NA	25	4	585	29.25	NA	NA	NA	NA	NA	NA	NA
587	NA	NA	25	4	586	29.3	NA	NA	NA	NA	NA	NA	NA
588	NA	NA	25	4	587	29.35	NA	NA	NA	NA	NA	NA	NA
589	NA	NA	25	4	588	29.4	NA	NA	NA	NA	NA	NA	NA
590	NA	NA	25	4	589	29.45	NA	NA	NA	NA	NA	NA	NA
591	NA	NA	25	4	590	29.5	NA	NA	NA	NA	NA	NA	NA
592	NA	NA	25	4	591	29.55	NA	NA	NA	NA	NA	NA	NA
593	NA	NA	25	4	592	29.6	NA	NA	NA	NA	NA	NA	NA
594	NA	NA	25	4	593	29.65	NA	NA	NA	NA	NA	NA	NA
595	NA	NA	25	4	594	29.7	NA	NA	NA	NA	NA	NA	NA
596	NA	NA	25	4	595	29.75	NA	NA	NA	NA	NA	NA	NA
597	NA	NA	25	4	596	29.8	NA	NA	NA	NA	NA	NA	NA
598	NA	NA	25	4	597	29.85	NA	NA	NA	NA	NA	NA	NA
599	NA	NA	25	4	598	29.9	NA	NA	NA	NA	NA	NA	NA
600	NA	NA	25	4	599	29.95	NA	NA	NA	NA	NA	NA	NA
601	NA	NA	25	4	600	30	NA	NA	NA	NA	NA	NA	NA
