# Supplementary material for: An automated feeding system for the African killifish reveals the impact of diet on lifespan and allows scalable assessment of associative learning
Source: eLife. 2022 Nov 10;11:e69008. doi: 10.7554/eLife.69008 (PMC9788828; doi:10.7554/eLife.69008)
Supplement: Figure 6—source data 3. [file elife-69008-fig6-data3.zip › Filtered and Interpolated Trajectories with Kinematics/t22_REC0011 DLC_likelihood-euclidean-filtered_splines-interpolated_kinematics_02_resnet50_TrainAllTheThingsJun28shuffle1_1030000.csv]

	x2	y2	fishnum	recording_num	bodyparts_coords	seconds	velocity_x	velocity_y	velocity_xy	velocity_xy_5frame	velocity_xy_10frame	velocity_xy_20frame	velocity_xy_40frame
1	NA	NA	22	11	0	0	0	0	0	NA	NA	NA	NA
2	NA	NA	22	11	1	0.05	NA	NA	NA	NA	NA	NA	NA
3	NA	NA	22	11	2	0.1	NA	NA	NA	NA	NA	NA	NA
4	NA	NA	22	11	3	0.15	NA	NA	NA	NA	NA	NA	NA
5	NA	NA	22	11	4	0.2	NA	NA	NA	NA	NA	NA	NA
6	NA	NA	22	11	5	0.25	NA	NA	NA	NA	NA	NA	NA
7	NA	NA	22	11	6	0.3	NA	NA	NA	NA	NA	NA	NA
8	NA	NA	22	11	7	0.35	NA	NA	NA	NA	NA	NA	NA
9	NA	NA	22	11	8	0.4	NA	NA	NA	NA	NA	NA	NA
10	NA	NA	22	11	9	0.45	NA	NA	NA	NA	NA	NA	NA
11	NA	NA	22	11	10	0.5	NA	NA	NA	NA	NA	NA	NA
12	NA	NA	22	11	11	0.55	NA	NA	NA	NA	NA	NA	NA
13	NA	NA	22	11	12	0.6	NA	NA	NA	NA	NA	NA	NA
14	NA	NA	22	11	13	0.65	NA	NA	NA	NA	NA	NA	NA
15	NA	NA	22	11	14	0.7	NA	NA	NA	NA	NA	NA	NA
16	283.765167236328	304.562225341797	22	11	15	0.75	NA	NA	NA	NA	NA	NA	NA
17	269.642288208008	304.91064453125	22	11	16	0.8	-282.457580566401	6.96838378906023	282.543524420675	NA	NA	NA	NA
18	255.519409179688	305.259063720703	22	11	17	0.85	-282.457580566399	6.96838378906023	282.543524420673	NA	NA	NA	NA
19	241.396530151367	305.607482910156	22	11	18	0.9	-282.45758056642	6.96838378906023	282.543524420694	237.903968616262	NA	NA	NA
20	227.273651123047	305.955902099609	22	11	19	0.95	-282.4575805664	6.96838378905909	282.543524420674	193.264412811848	NA	NA	NA
21	224.482878464919	306.964059682992	22	11	20	1	-55.8154531625598	20.1631516676605	59.3457453985961	148.624857007433	148.624857007431	NA	NA
22	221.692105806791	307.972217266376	22	11	21	1.05	-55.8154531625598	20.1631516676798	59.3457453986027	103.985301203014	126.305079105223	NA	NA
23	218.901333148663	308.980374849759	22	11	22	1.1	-55.8154531625598	20.1631516676605	59.3457453985961	59.3457453985988	103.985301203016	NA	NA
24	216.110560490535	309.988532433143	22	11	23	1.15	-55.8154531625604	20.1631516676798	59.3457453986032	59.3457453986002	81.6655233008066	NA	NA
25	213.319787832407	310.996690016526	22	11	24	1.2	-55.8154531625598	20.1631516676593	59.3457453985957	59.3457453985989	59.3457453985995	NA	NA
26	210.529015174279	312.00484759991	22	11	25	1.25	-55.8154531625598	20.1631516676809	59.3457453986031	59.3457453986002	59.3457453985995	102.426686804924	NA
27	207.738242516151	313.013005183293	22	11	26	1.3	-55.8154531625604	20.1631516676593	59.3457453985962	59.3457453985988	59.3457453985988	95.9219473670641	NA
28	204.947469858023	314.021162766677	22	11	27	1.35	-55.8154531625598	20.1631516676798	59.3457453986027	59.3457453986003	59.3457453985995	89.4172079292047	NA
29	202.156697199895	315.02932035006	22	11	28	1.4	-55.8154531625598	20.1631516676605	59.3457453985961	59.3457453985989	57.9052413266856	82.9124684913433	NA
30	199.365924541767	316.037477933444	22	11	29	1.45	-55.8154531625604	20.1631516676798	59.3457453986032	59.3457453985988	56.8223107359385	76.4077290534839	NA
31	196.575151883639	317.045635516827	22	11	30	1.5	-55.8154531625598	20.1631516676605	59.3457453985961	59.3457453985988	56.2285166024158	81.0628785667285	NA
32	193.784379225511	318.05379310021	22	11	31	1.55	-55.8154531625598	20.1631516676593	59.3457453985957	56.4647372547725	65.5388156289047	85.7180280799716	NA
33	190.993606567383	319.061950683594	22	11	32	1.6	-55.8154531625598	20.1631516676798	59.3457453986027	54.2988760732768	74.8491146553931	90.3731775932161	NA
34	192.660247802734	317.554809570312	22	11	33	1.65	33.3328247070199	-30.1428222656398	44.9407046794647	53.1112878062326	84.1594136818801	95.0283271064603	NA
35	195.084671020508	317.472442626953	22	11	34	1.7	48.4884643554801	-1.64733886717954	48.5164394911249	71.7318858592107	93.4697127083684	99.6834766197048	NA
36	195.833343505859	314.909149169922	22	11	35	1.75	14.9734497070199	-51.2658691406205	53.4078040633752	90.3524839121875	102.780011734857	104.338626132948	127.437711234202
37	203.455773671468	314.919193267822	22	11	36	1.8	152.44860331218	0.200881957999854	152.448735663486	111.854090108988	112.090310761344	108.993775646192	124.185341515273
38	211.078203837077	314.929237365723	22	11	37	1.85	152.44860331218	0.200881958020318	152.448735663487	132.64054934346	121.400609787833	113.648925159437	120.932971796342
39	218.700634002685	314.939281463623	22	11	38	1.9	152.44860331216	0.200881957999854	152.448735663466	152.448735663482	132.151412886235	118.304074672681	117.680602077412
40	226.323064168294	314.949325561523	22	11	39	1.95	152.44860331218	0.200881957999854	152.448735663486	152.448735663478	142.544642503471	122.959224185924	114.428232358483
41	233.945494333903	314.959369659424	22	11	40	2	152.44860331218	0.200881958020318	152.448735663487	152.448735663478	152.44873566348	127.614373699169	118.93974372421
42	241.567924499511	314.969413757324	22	11	41	2.05	152.44860331216	0.200881957999854	152.448735663466	152.448735663482	152.44873566348	132.269523212413	123.451255089938
43	249.19035466512	314.979457855225	22	11	42	2.1	152.44860331218	0.200881958020318	152.448735663486	152.448735663482	152.44873566348	136.924672725657	123.077564425484
44	256.812784830729	314.989501953125	22	11	43	2.15	152.44860331218	0.200881957999854	152.448735663487	152.448735663478	152.448735663482	142.300074274859	122.703873761031
45	264.435214996338	314.999546051025	22	11	44	2.2	152.44860331218	0.200881957999854	152.448735663486	152.448735663482	152.44873566348	147.496689083476	122.330183096577
46	272.057645161946	315.009590148926	22	11	45	2.25	152.44860331216	0.200881958020318	152.448735663467	152.448735663482	152.44873566348	152.448735663481	121.956492432123
47	279.680075327555	315.019634246826	22	11	46	2.3	152.44860331218	0.200881957999854	152.448735663486	152.448735663482	152.448735663482	152.448735663481	121.58280176767
48	287.302505493164	315.029678344727	22	11	47	2.35	152.44860331218	0.200881958020318	152.448735663486	152.448735663478	152.448735663482	152.44873566348	121.209111103216
49	294.924935658773	315.039722442627	22	11	48	2.4	152.44860331218	0.200881957999854	152.448735663486	152.448735663482	152.448735663482	152.448735663481	120.835420438763
50	302.547365824381	315.049766540527	22	11	49	2.45	152.44860331216	0.200881957999854	152.448735663467	152.448735663482	152.44873566348	152.448735663481	120.461729774309
51	310.16979598999	315.059810638428	22	11	50	2.5	152.44860331218	0.200881958020318	152.448735663486	152.448735663482	152.448735663482	156.816608881692	120.088039109855
52	317.792226155599	315.069854736328	22	11	51	2.55	152.44860331218	0.200881957999854	152.448735663486	152.448735663482	152.448735663482	161.184482099904	119.714348445402
53	325.414656321208	315.079898834228	22	11	52	2.6	152.44860331218	0.200881957999854	152.448735663486	152.448735663482	152.44873566348	155.781951257752	119.340657780948
54	333.037086486817	315.089942932129	22	11	53	2.65	152.44860331218	0.200881958020318	152.448735663486	152.448735663482	152.44873566348	150.379420415601	119.327093134473
55	340.659516652425	315.099987030029	22	11	54	2.7	152.44860331216	0.200881957999854	152.448735663467	152.448735663482	152.448735663482	144.976889573449	119.224135117706
56	348.281946818034	315.11003112793	22	11	55	2.75	152.44860331218	0.200881958019181	152.448735663486	152.448735663478	161.184482099904	139.574358731299	118.998892986634
57	355.904376983643	315.12007522583	22	11	56	2.8	152.44860331218	0.200881958000991	152.448735663486	152.448735663478	169.920228536326	134.171827889147	116.297627565557
58	363.526807149251	315.13011932373	22	11	57	2.85	152.44860331216	0.200881957999854	152.448735663467	152.448735663482	159.115166852021	128.769297046996	117.957745172741
59	371.14923731486	315.140163421631	22	11	58	2.9	152.44860331218	0.200881958019181	152.448735663486	169.920228536325	148.31010516772	123.366766204844	115.901315282509
60	378.771667480469	315.150207519531	22	11	59	2.95	152.44860331218	0.200881958000991	152.448735663486	187.391721409169	137.505043483418	117.964235362694	113.313870316447
61	390.680130004883	313.751617431641	22	11	60	3	238.16925048828	-27.9718017578	239.806200027703	165.781598040565	126.699981799116	112.561704520542	110.747019730047
62	402.588592529297	312.35302734375	22	11	61	3.05	238.16925048828	-27.9718017578205	239.806200027706	144.171474671962	115.894920114812	107.159173678391	109.832918614051
63	404.607698567708	311.430426025391	22	11	62	3.1	40.3821207682199	-18.45202636718	44.3981188204433	122.561351303353	105.089858430511	101.756642836239	108.58084225461
64	406.62680460612	310.507824707031	22	11	63	3.15	40.3821207682404	-18.4520263672005	44.3981188204705	83.4797350619065	94.2847967462078	96.3541119940879	107.941257720256
65	408.645910644531	309.585223388672	22	11	64	3.2	40.3821207682199	-18.45202636718	44.3981188204433	44.3981188204541	83.4797350619054	90.9515811519367	105.818157201615
66	410.665016682943	308.662622070312	22	11	65	3.25	40.3821207682404	-18.4520263671993	44.39811882047	44.3981188204576	63.9389269411802	85.5490503097859	102.505734119085
67	412.684122721354	307.740020751953	22	11	66	3.3	40.3821207682199	-18.45202636718	44.3981188204433	44.3981188204539	44.3981188204558	80.1465194676338	100.397162501097
68	414.703228759766	306.817419433594	22	11	67	3.35	40.3821207682392	-18.45202636718	44.3981188204609	44.3981188204576	44.3981188204558	83.4667546820019	96.8847629738303
69	416.722334798177	305.894818115234	22	11	68	3.4	40.3821207682199	-18.4520263672005	44.3981188204518	44.3981188204539	44.3981188204558	79.3538949015364	94.0051079034345
70	418.741440836589	304.972216796875	22	11	69	3.45	40.3821207682404	-18.45202636718	44.3981188204619	44.3981188204576	44.3981188204558	74.1790049694121	90.6042483108611
71	420.760546875	304.049615478515	22	11	70	3.5	40.3821207682199	-18.4520263671993	44.3981188204514	44.3981188204541	44.3981188204558	64.677430578402	87.1684724691175
72	422.779652913412	303.127014160156	22	11	71	3.55	40.3821207682404	-18.45202636718	44.3981188204619	44.3981188204578	44.3981188204558	58.4813551281973	85.3628692207169
73	424.798758951823	302.204412841797	22	11	72	3.6	40.3821207682199	-18.45202636718	44.3981188204433	44.3981188204541	61.8436509334925	61.3797332514676	82.1150028996718
74	426.817864990235	301.281811523437	22	11	73	3.65	40.3821207682404	-18.4520263672005	44.3981188204705	44.3981188204577	64.422993056865	65.503095024911	78.5237704705282
75	428.836971028646	300.359210205078	22	11	74	3.7	40.3821207682199	-18.45202636718	44.3981188204433	44.398118820454	64.8782748769189	66.6594248297806	74.7716883816485
76	430.856077067058	299.436608886718	22	11	75	3.75	40.3821207682392	-18.4520263672005	44.3981188204694	79.289183046531	65.4159342156238	65.4371095068719	72.1611331928144
77	432.875183105469	298.514007568359	22	11	76	3.8	40.3821207682199	-18.45202636718	44.3981188204433	84.4478672932722	72.5645914359388	66.6224971130471	69.5503258256431
78	433.484588623047	287.588317871094	22	11	77	3.85	12.1881103515602	-218.5137939453	218.853439950828	85.3584309333838	78.3613476824795	65.0002289006649	66.0515499699889
79	433.112884521484	284.098480224609	22	11	78	3.9	-7.43408203126023	-69.7967529297	70.1915400541767	86.43374961079	86.6080712293662	64.643449602025	62.8218866759952
80	433.678405761719	281.717163085938	22	11	79	3.95	11.3104248047	-47.6263427734193	48.950937021001	100.731064051424	88.9207308391055	63.2442612590285	59.9419420065907
81	433.551025390625	279.231689453125	22	11	80	4	-2.54760742187955	-49.7094726562602	49.7747122075005	77.4335123184279	86.476100193288	61.7752404176931	55.7707759837733
82	434.899139404297	273.596466064453	22	11	81	4.05	26.9622802734398	-112.70446777344	115.884691023611	88.7682751654601	88.8468754056384	63.5665647630431	50.0627983094714
83	434.307586669922	268.512481689453	22	11	82	4.1	-11.8310546875	-101.6796875	102.36568128585	92.4830307448272	68.1568068678373	62.4733629631049	49.4291245795236
84	434.107727050781	262.17236328125	22	11	83	4.15	-3.99719238281932	-126.80236816406	126.865354289338	86.5184507757859	64.863906147185	60.6934289469686	49.0123477228586
85	432.874725341797	259.029327392578	22	11	84	4.2	-24.6600341796807	-62.8607177734398	67.5247149178363	76.9626867598533	61.6102476411381	58.5917956113602	48.7117095761743
86	433.424591064453	259.861694335938	22	11	85	4.25	10.9973144531205	16.6473388672	19.9518123622943	58.8801014172468	58.1345466197623	58.7732160758429	48.5016763467178
87	432.277648925781	256.655364990234	22	11	86	4.3	-22.9388427734398	-64.1265869140807	68.1058709439482	40.9595371289099	54.5685380901474	58.9541321836525	47.8056644168106
88	431.714691162109	256.454742431641	22	11	87	4.35	-11.2591552734409	-4.01245117185908	11.9527545728173	30.737464537449	46.5853782437303	48.6363452579759	47.5669491359385
89	433.523712158203	256.900482177734	22	11	88	4.4	36.1804199218807	8.91479492185908	37.2625328476531	29.7506424637386	34.778786664571	46.2898784504539	47.8212991400071
90	433.337249755859	257.699737548828	22	11	89	4.45	-3.72924804688068	15.9851074218807	16.4143519605322	32.1743894204415	28.262860383615	45.7048790437693	47.5938646811948
91	433.0673828125	256.9990234375	22	11	90	4.5	-5.39733886717954	-14.0142822265602	15.0177019937422	34.2906550702139	31.0703319583979	46.8641213891445	47.6001953611093
92	434.881652832031	253.421539306641	22	11	91	4.55	36.2854003906205	-71.5496826171801	80.2246057274627	28.5980362002321	29.0613889616666	41.6442414907455	47.6048398918396
93	435.475494384766	252.46403503418	22	11	92	4.6	11.8768310547	-19.1500854492199	22.5340828216795	25.7882562297809	29.1158836481144	37.4785159075795	47.404638138249
94	435.211486816406	252.112075805664	22	11	93	4.65	-5.28015136720001	-7.03918457031989	8.79943849774369	32.3900214530571	27.7158507537229	32.5216004208062	46.8910957523089
95	435.329650878906	252.117141723633	22	11	94	4.7	2.36328125	0.101318359380116	2.36545210827635	25.9483885028917	29.7995104464004	30.7639943225678	47.1888821874093
96	436.492095947266	250.015930175781	22	11	95	4.75	23.2489013672	-42.0242309570403	48.0265281101233	23.9411122260148	35.5936961585268	31.5662431865637	46.7665740474061
97	434.107055664062	249.741104125977	22	11	96	4.8	-47.7008056640807	-5.49652099608011	48.0164409766357	26.8336653072137	28.7199448913436	28.9888317205741	48.1459374003583
98	434.705139160156	249.56005859375	22	11	97	4.85	11.9616699218807	-3.62091064453978	12.497701437295	33.8107646630199	28.3716535714286	30.1336693712121	45.170702393868
99	435.705780029297	248.967147827148	22	11	98	4.9	20.0128173828193	-11.8582153320398	23.2622039037383	38.7973708639965	30.2644141770415	30.9991486779893	44.7815421209161
100	435.574645996094	247.109222412109	22	11	99	4.95	-2.62268066406023	-37.1585083007801	37.2509488873073	31.4915012797954	33.2651282615207	31.9434681033611	44.1695710111882
101	435.100280761719	243.492218017578	22	11	100	5	-9.4873046875	-72.3400878906199	72.9595591150061	32.8021949168423	32.0621544147296	33.4251503045256	43.3826565860068
102	434.666748046875	243.868957519531	22	11	101	5.05	-8.67065429687955	7.53479003905966	11.4870930556302	33.6951630468692	28.9162744794817	31.643115020636	41.0006578374516
103	433.7744140625	244.202285766602	22	11	102	5.1	-17.8466796875	6.66656494141989	19.0511696225296	32.7194918600215	31.1514550943097	32.3359133133931	39.0939425588171
104	434.386474609375	242.958358764648	22	11	103	5.15	12.2412109375	-24.8785400390796	27.7270445538729	25.3269379654627	34.2824466022556	33.0887625576493	36.5664836532165
105	434.441589355469	244.576049804688	22	11	104	5.2	1.10229492187955	32.3538208008	32.3725929530688	26.341047679168	34.0874257603219	35.7859687634583	35.4957906073564
106	432.787475585938	243.866592407227	22	11	105	5.25	-33.0822753906193	-14.1891479492205	35.9967896422118	29.5007152717772	31.2566044505245	34.7599320189692	35.6678417165395
107	433.35302734375	243.261993408203	22	11	106	5.3	11.3110351562398	-12.0919799804796	16.5576416241568	34.869730157642	34.5662851499285	37.3377426170641	34.7855842308492
108	433.065093994141	241.543472290039	22	11	107	5.35	-5.75866699217954	-34.3704223632801	34.8495075855755	35.4553596606222	36.3001730553577	41.7050595297601	34.8733852252727
109	435.492126464844	240.29655456543	22	11	108	5.4	48.5406494140591	-24.9383544921801	54.5721189831972	37.1862709355863	35.9131109382571	43.2732057913782	34.3830135204963
110	433.813873291016	239.749908447266	22	11	109	5.45	-33.5650634765591	-10.9329223632801	35.3007404679697	42.791522620689	38.3068092653959	42.6342629786071	36.1022430775603
111	433.117736816406	237.628646850586	22	11	110	5.5	-13.9227294922	-42.4252319336	44.6513460170321	43.0996308389383	37.4577096232088	39.901191782869	36.6853031410023
112	431.160430908203	236.561752319336	22	11	111	5.55	-39.1461181640602	-21.337890625	44.5839000496707	36.9564917188722	45.7592107546466	40.3570741841576	35.6938099597693
113	430.294189453125	234.961685180664	22	11	112	5.6	-17.3248291015602	-32.0013427734398	36.3900486768217	41.1582588701695	52.2586639652105	40.7093692100547	35.7352354961424
114	430.712463378906	236.078765869141	22	11	113	5.65	8.36547851562045	22.3416137695398	23.8564233828669	37.7291483108314	52.2639649805009	40.6113668856268	36.7822682302447
115	432.320404052734	233.767608642578	22	11	114	5.7	32.1588134765591	-46.2231445312597	56.3095762244562	48.7268988886041	51.1811001968923	40.227586892145	37.4422737332723
116	431.587127685547	232.604110717773	22	11	115	5.75	-14.6655273437398	-23.2699584961	27.5057932203417	61.4176970914827	48.5457791152136	39.7694402465152	37.2298987214028
117	431.654266357422	227.625930786133	22	11	116	5.8	1.3427734375	-99.5635986328	99.572652938534	67.5714382421295	46.1478632183868	40.5823367411242	36.5326897412926
118	432.862884521484	222.782241821289	22	11	117	5.85	24.1723632812398	-96.8737792968801	99.8440396912147	61.2039415236151	45.1185653647518	39.6131010793334	37.446220247377
119	431.022491455078	220.764144897461	22	11	118	5.9	-36.8078613281193	-40.3619384765602	54.6251291361008	59.3624099195958	45.3096228329964	37.7668783630033	37.446381635199
120	430.396667480469	219.712692260742	22	11	119	5.95	-12.5164794921807	-21.0290527343801	24.4720926318842	43.5688275481695	42.1483645188941	40.2610180517595	36.9552643517625
121	430.587036132812	218.817810058594	22	11	120	6	3.80737304686022	-17.8976440429597	18.298135200245	28.8194336380208	42.0811708698216	39.945455977479	35.3768692665029
122	431.537994384766	219.214126586914	22	11	121	6.05	19.0191650390807	7.9263305664	20.6047410814025	23.0478074238633	35.4054627276018	39.7445048989027	36.4902010818962
123	430.2333984375	219.188201904297	22	11	122	6.1	-26.0919189453205	-0.518493652340339	26.0970701404715	23.092787514173	26.9675381934562	39.1345576788916	37.79110347609
124	430.692840576172	220.391845703125	22	11	123	6.15	9.18884277343977	24.0728759765602	25.7669980653131	24.7999318200475	23.2697917455058	40.4757739028401	38.1610823697983
125	431.886291503906	220.074783325195	22	11	124	6.2	23.8690185546807	-6.3412475586	24.6969930834331	27.2420979070341	29.3409359066266	39.0985787030863	38.6487926307815
126	430.660308837891	219.529708862305	22	11	125	6.25	-24.5196533203	-10.9014892578	26.8338567296173	25.1156427488916	31.3451328397444	39.6998654238363	38.3545804684272
127	429.01953125	219.531509399414	22	11	126	6.3	-32.8155517578205	0.0360107421801104	32.8155715163357	23.4917760671483	33.3411465794185	35.7276368655211	38.4977576703814
128	428.333801269531	219.174194335938	22	11	127	6.35	-13.7145996093795	-7.14630126951988	15.4647943497589	35.5890842990801	33.1505499930315	33.1873809649939	38.3594020843888
129	429.184265136719	219.409378051758	22	11	128	6.4	17.0092773437591	4.7036743164	17.6476646565963	37.8903338594412	35.6419249726837	31.6195574790198	37.2332741520524
130	432.878692626953	221.528762817383	22	11	129	6.45	73.8885498046807	42.3876953125	85.1835342430925	39.4401952518029	36.0487928872786	31.276265724918	36.3990839356782
131	432.015594482422	219.817047119141	22	11	130	6.5	-17.2619628906205	-34.2343139648403	38.3401045314227	41.1854572371714	37.318559977851	30.8525467501367	36.0293066889184
132	429.987365722656	219.824890136719	22	11	131	6.55	-40.5645751953193	0.156860351560226	40.5648784781442	47.7920738782192	36.0498110034403	32.6233279796347	36.013750181728
133	429.628295898438	218.669860839844	22	11	132	6.6	-7.18139648436022	-23.1005859375	24.1911042766014	36.508501475477	39.4072237365316	34.8728377421252	36.2493393801929
134	432.160827636719	218.58251953125	22	11	133	6.65	50.6506347656193	-1.74682617188012	50.6807478618354	36.7467860962608	39.9693232125339	35.7107978539698	37.6721348649209
135	431.519866943359	219.870086669922	22	11	134	6.7	-12.8192138672	25.7513427734398	28.7656722293814	32.6594267550778	33.2115955432094	37.0699983694181	36.5616742662346
136	430.612609863281	218.114028930664	22	11	135	6.75	-18.1451416015591	-35.1211547851597	39.5315276353416	37.6289902358917	30.359960660529	36.9397206903391	36.785407043496
137	429.664367675781	217.77685546875	22	11	136	6.8	-18.96484375	-6.74346923828011	20.1280817722292	32.1465725468485	31.9055093798509	36.4131785996386	35.362782907033
138	430.405517578125	215.439605712891	22	11	137	6.85	14.8229980468795	-46.7449951171801	49.038921680671	29.9146896109418	36.5951254912189	37.1057030894443	33.6025709229796
139	429.558624267578	214.641891479492	22	11	138	6.9	-16.9378662109398	-15.9542846679801	23.2686594166196	23.9731352247972	35.7796707352559	36.6996699411015	33.3010152345305
140	429.170867919922	213.851577758789	22	11	139	6.95	-7.75512695312045	-15.8062744140597	17.6062575498478	31.151592004624	38.0912038515577	32.537149819597	33.1553092743944
141	429.220458984375	214.340255737305	22	11	140	7	0.991821289060226	9.77355957031989	9.8237557046185	35.5612607465461	36.5608814028272	32.1131574003578	34.0622847299259
142	426.453765869141	214.777420043945	22	11	141	7.05	-55.3338623046795	8.74328613279999	56.0203656713632	39.4127689236633	36.7765461958369	32.2829954645534	34.6883319003383
143	429.337310791016	212.699279785156	22	11	142	7.1	57.6708984375	-41.5628051757801	71.0872653902814	46.2677180921736	34.8041824423571	33.3641210814941	34.9294394032166
144	429.316223144531	210.57307434082	22	11	143	7.15	-0.421752929700006	-42.5241088867199	42.5262003022057	49.1486275808572	33.4300166696691	34.8684958270017	35.3899087360815
145	426.8583984375	209.743499755859	22	11	144	7.2	-49.1564941406205	-16.5914916992199	51.8810033923992	42.4015003870498	31.8627040959846	34.0247698293829	35.337100499679
146	427.874114990234	209.083312988281	22	11	145	7.25	20.3143310546795	-13.2037353515602	24.2283031480366	34.0471041381681	33.8663541401866	33.8709486631557	35.2667237068991
147	427.289123535156	208.134994506836	22	11	146	7.3	-11.6998291015591	-18.9663696289	22.2847297023264	27.4472644156749	32.6604815492559	34.9979289485449	34.9451439973155
148	427.712493896484	206.731704711914	22	11	147	7.35	8.46740722655909	-28.0657958984398	29.3152841458728	17.4576900997957	30.1331166717694	34.0177608809653	35.3823504993249
149	427.238616943359	206.683227539062	22	11	148	7.4	-9.4775390625	-0.969543457040345	9.5270016897397	18.5840806995159	33.9573209187476	34.9824729900411	35.6435692012829
150	427.291809082031	206.602523803711	22	11	149	7.45	1.06384277344091	-1.61407470701988	1.93313181300287	22.919462711462	29.9583358072081	35.0343528238708	34.2137160742086
151	427.311004638672	208.095413208008	22	11	150	7.5	0.383911132819321	29.8577880859403	29.8602561466378	26.2191292053707	31.1810159234841	37.272022709715	35.6623589331415
152	426.356414794922	210.075393676758	22	11	151	7.55	-19.091796875	39.599609375	43.9616397620567	40.4673774218202	33.2193117012529	36.7533358210418	35.9934199958501
153	427.726287841797	211.911331176758	22	11	152	7.6	27.3974609375	36.71875	45.8136166154162	42.4589815146205	33.2313393195735	34.986041064308	38.0171457300476
154	429.811676025391	215.369644165039	22	11	153	7.65	41.7077636718807	69.1662597656199	80.7682427719872	43.7779511474523	36.5349293104132	35.0690196181931	37.3714884273512
155	430.076354980469	214.837249755859	22	11	154	7.7	5.29357910155909	-10.6478881836	11.8911522770046	43.5191606910439	38.206001551757	33.6042026299399	38.9371613151954
156	431.464996337891	213.656524658203	22	11	155	7.75	27.7728271484409	-23.6145019531199	36.4551043107968	40.2435494337763	40.6776912792435	33.5937267234592	38.1339947701354
157	430.075073242188	215.274993896484	22	11	156	7.8	-27.7984619140602	32.3693847656199	42.6676874800147	32.6024811990061	40.8461900928277	33.4771093949925	38.3072244504437
158	429.634429931641	216.679260253906	22	11	157	7.85	-8.81286621093977	28.0853271484398	29.4355603290784	33.9530215888934	39.8389654568466	33.6589979092054	37.5044201328754
159	431.5810546875	217.539291381836	22	11	158	7.9	38.9324951171795	17.2006225586	42.5629015981362	37.5774314110347	36.1807183176387	34.5874684614642	37.7730020935228
160	431.935638427734	216.677169799805	22	11	159	7.95	7.09167480467954	-17.2424316406199	18.6438542264408	38.1732194946115	37.2500694526717	35.8902823288203	38.0364272986092
161	430.533111572266	214.336318969727	22	11	160	8	-28.0505371093591	-46.8170166015602	54.5771534215032	39.4343814799169	36.0064375234342	39.2115604659253	38.5700389787418
162	428.455169677734	213.392288208008	22	11	161	8.05	-41.5588378906409	-18.8806152343795	45.6466278978991	39.7589554362712	33.734907088732	39.7038445271468	37.9487354097065
163	426.90380859375	212.505218505859	22	11	162	8.1	-31.0272216796795	-17.7413940429801	35.7413702556053	40.54711731645	34.0866564988373	42.6701703786011	36.3832306585598
164	428.773101806641	213.682800292969	22	11	163	8.15	37.3858642578205	23.5516357422	44.1857713799075	34.4354436358338	32.6400076125152	39.8744810277006	35.7316206046929
165	428.041259765625	214.542785644531	22	11	164	8.2	-14.6368408203205	17.1997070312398	22.5846636273352	29.2965946828524	33.5745631058836	43.8495528010078	35.5434710565514
166	428.706970214844	215.542327880859	22	11	165	8.25	13.3142089843795	19.9908447265602	24.018785018422	28.7389315177577	37.7454296526071	42.397040877115	36.0673531058762
167	429.15234375	216.435012817383	22	11	166	8.3	8.90747070312045	17.8536987304801	19.9523831329918	25.5210597887593	38.5614989614658	41.6165199523425	36.657822954398
168	429.475982666016	214.819458007812	22	11	167	8.35	6.47277832032046	-32.3110961914205	32.9530544301319	26.6020088953171	45.5013753003555	40.9910793847855	37.5491916412432
169	430.856872558594	214.561264038086	22	11	168	8.4	27.6177978515591	-5.16387939451988	28.0964127349156	41.0554156693804	43.5682437377625	40.5635311970045	37.9782861046488
170	431.134338378906	213.189575195312	22	11	169	8.45	5.54931640624091	-27.4337768554801	27.9894091601243	47.8264032400793	50.4490361493439	41.0385017733476	38.6963321763136
171	429.293365478516	208.741180419922	22	11	170	8.5	-36.8194580078	-88.9678955078	96.2858188887386	62.2638190829533	48.7876442307958	39.8680552477686	38.9395262038933
172	427.081634521484	207.209411621094	22	11	171	8.55	-44.2346191406409	-30.6353759765597	53.8073209864859	61.6154276867658	49.498132815953	39.1441349983711	39.4071190257368
173	428.320556640625	202.100479125977	22	11	172	8.6	24.7784423828205	-102.17864990234	105.140133644502	74.2960634033707	47.8955022707336	37.7804202528117	39.8999828896961
174	427.081817626953	202.001052856445	22	11	173	8.65	-24.7747802734398	-1.98852539063978	24.8544557539778	56.5198727922112	48.4870547814938	36.3942215911927	39.5640251668627
175	423.191650390625	204.398574829102	22	11	174	8.7	-77.8033447265602	47.9504394531398	91.392587743149	51.1698623918268	48.5024404408117	37.4827394831628	40.2625854222593
176	423.185577392578	204.768768310547	22	11	175	8.75	-0.121459960939774	7.4038696289	7.40486583294115	33.527185458514	41.9906808429301	38.5409794882932	39.5236335527932
177	422.324676513672	205.812362670898	22	11	176	8.8	-17.2180175781205	20.8718872070204	27.057268984564	35.3586818762218	39.7267710352764	39.8385365138035	39.9777133191733
178	422.117858886719	206.633041381836	22	11	177	8.85	-4.13635253906023	16.4135742187597	16.9267489779379	22.7088174782527	30.0594652052678	41.4393853732811	41.5638650690308
179	423.473358154297	207.660003662109	22	11	178	8.9	27.1099853515602	20.5392456054602	34.0119378425168	27.4614888936489	29.2201994446228	41.3691037478334	41.6175176450431
180	424.624359130859	208.469512939453	22	11	179	8.95	23.0200195312398	16.1901855468801	28.1432657533035	28.2836796787259	24.5164428169818	41.502382023807	42.2691464053483
181	425.536346435546	207.20581817627	22	11	180	9	18.2397460937409	-25.2738952636605	31.1682229099225	26.5917449520216	28.2943147457907	38.6674919418614	43.4400919241665
182	426.448333740234	205.942123413086	22	11	181	9.05	18.2397460937591	-25.2738952636798	31.1682229099488	23.0817170130239	30.1789402116539	39.1103935243268	44.2781122728671
183	426.428680419922	205.519226074219	22	11	182	9.1	-0.393066406239768	-8.45794677733977	8.46707534441654	26.3240681557108	34.9832684758285	37.1297954007911	44.697509512003
184	425.692718505859	205.887786865234	22	11	183	9.15	-14.7192382812602	7.37121582029999	16.461798147528	29.1271405979324	34.2511527141731	39.2535693060249	44.0562227436735
185	427.094390869141	207.606430053711	22	11	184	9.2	28.0334472656409	34.3728637695398	44.3550214667383	32.0742007445818	34.5023236068023	36.6756180435108	45.1269396204996
186	428.931732177734	208.920989990234	22	11	185	9.25	36.7468261718591	26.2911987304602	45.1835851210302	43.3747919996353	35.3443030407927	36.6502262284713	46.2053682286639
187	430.769165039062	207.545608520508	22	11	186	9.3	36.7486572265602	-27.5076293945199	45.9035236431962	45.4205884153222	38.4940160133773	38.3389066860041	46.468079702948
188	427.554565429688	207.077514648438	22	11	187	9.35	-64.2919921874795	-9.3618774414	64.9700316196839	42.6805790578939	44.2001255963145	42.1366507532762	47.2041028015962
189	426.22607421875	206.950607299805	22	11	188	9.4	-26.5698242187602	-2.53814697266023	26.6907802259627	41.561465483653	49.2869391674269	42.6715040930818	48.2877991633435
190	424.796569824219	207.503631591797	22	11	189	9.45	-28.5900878906205	11.0604858398398	30.6549746795964	44.9138312821727	48.8347932700398	43.499791037349	48.6792342156411
191	426.761383056641	207.743499755859	22	11	190	9.5	39.2962646484409	4.79736328124034	39.5880172498257	45.0254591929937	45.0061377111519	47.0121286005643	48.1314687687541
192	427.719207763672	210.726776123047	22	11	191	9.55	19.1564941406193	59.6655273437597	62.6653526357948	53.1532899195315	46.4988731603544	49.4120895473631	47.3340599060337
193	430.559020996094	209.092666625977	22	11	192	9.6	56.7962646484398	-32.6821899414	65.5281711737887	54.9890074821858	49.2900330307238	51.6145987711944	45.6607801505315
194	427.219665527344	208.666046142578	22	11	193	9.65	-66.787109375	-8.53240966797955	67.3299338586519	48.4508099386508	51.0918554719905	51.7182238961542	45.4637973623701
195	426.904876708984	206.699401855469	22	11	194	9.7	-6.29577636720001	-39.3328857421801	39.8335624928676	48.0839150385361	52.4972584678956	52.7711397578364	44.3671967624273
196	427.118957519531	206.429046630859	22	11	195	9.75	4.28161621094091	-5.40710449220001	6.89702953215089	53.554606868454	58.679954160336	53.8697569690345	45.3702892102395
197	425.943054199219	209.234085083008	22	11	196	9.8	-23.5180664062409	56.1007690429801	60.8308781352214	49.0304210244494	60.3301630813489	53.0976228920926	45.8820715792618
198	430.499969482422	208.338531494141	22	11	197	9.85	91.1383056640602	-17.9110717773403	92.8816303233783	50.0055094536054	59.0290719460743	52.9688202299112	46.6471169484493
199	432.526473999023	207.394859313965	22	11	198	9.9	40.5300903320199	-18.8734436035202	44.709004638629	68.9090983820212	54.1495086248816	55.2064945788536	47.3317993167165
200	434.552978515625	206.451187133789	22	11	199	9.95	40.5300903320403	-18.8734436035196	44.7090046386473	72.5764111241618	56.7074862456331	55.8560864074752	47.1341905557624
201	434.864715576172	201.390029907227	22	11	200	10	6.23474121093977	-101.22314453124	101.41497417423	64.5035370236945	62.7333762269171	57.5954455956468	46.7228343009023
202	431.966644287109	198.693756103516	22	11	201	10.05	-57.9614257812602	-53.9254760742199	79.1674418459243	59.2685962253137	59.6963726238309	55.5577262877407	46.377460452589
203	433.718536376953	196.737731933594	22	11	202	10.1	35.0378417968807	-39.1204833984398	52.5172598210421	63.4094630376608	56.6476074290986	54.1917649002718	46.8594522369522
204	434.562225341797	196.354339599609	22	11	203	10.15	16.8737792968795	-7.66784667970001	18.5343006467249	56.557654071813	59.3211336857167	51.6740254187153	47.1415759512376
205	431.510650634766	197.531265258789	22	11	204	10.2	-61.0314941406193	23.5385131836	65.4133387003825	46.8163341234999	59.2149143470548	52.0587754813438	47.9734940562538
206	429.309234619141	200.06672668457	22	11	205	10.25	-44.0283203125	50.7092285156199	67.1559293449913	48.7916778345027	56.5109370309577	54.0903521920078	48.784698069913
207	428.59912109375	201.414093017578	22	11	206	10.3	-14.2022705078205	26.9473266601602	30.460842104359	59.3736711461196	50.7852894941324	53.4252364725196	49.7979884970322
208	428.379211425781	204.526031494141	22	11	207	10.35	-4.39819335937955	62.2387695312597	62.393978376056	55.0203656564489	49.3544578544693	51.1575831436225	49.3020136295387
209	426.669128417969	207.662322998047	22	11	208	10.4	-34.2016601562409	62.7258300781199	71.4442672048091	56.4642199901024	49.1985422125491	51.9920945403513	49.5551435449167
210	426.854675292969	209.836761474609	22	11	209	10.45	3.7109375	43.4887695312403	43.646811252029	54.7542448647648	47.4100647170545	50.7685900741759	49.441211736423
211	429.377563476562	212.568832397461	22	11	210	10.5	50.4577636718602	54.6414184570398	74.3752010132586	49.9172378744359	45.4473281570985	46.4335400012403	49.6183180720135
212	429.258697509766	213.657913208008	22	11	211	10.55	-2.37731933591931	21.7816162109403	21.9109664776713	39.0234132789786	47.1541003212082	43.3428313578148	50.1168136629556
213	430.372467041016	215.210113525391	22	11	212	10.6	22.275390625	31.0440063476597	38.2089434244114	39.7997637776602	45.6675588581463	42.1043057027101	50.0622114770987
214	430.104400634766	216.015426635742	22	11	213	10.65	-5.361328125	16.1062622070199	16.9751442275226	34.4304363240947	44.6630553949859	42.5649280063209	49.7209197521234
215	430.750854492188	218.302238464355	22	11	214	10.7	12.9290771484398	45.7362365722605	47.5285637454372	39.5539557776517	42.322265801297	43.1758483546711	50.6210337497837
216	431.397308349609	220.589050292968	22	11	215	10.75	12.9290771484193	45.7362365722599	47.5285637454311	41.4178798418567	36.3561429715228	43.6996391707915	52.6187887868118
217	432.043762207031	222.875862121582	22	11	216	10.8	12.9290771484409	45.7362365722798	47.5285637454561	50.3026975109932	35.9003732214972	46.4983541019717	52.5309464618749
218	432.690216064453	225.162673950195	22	11	217	10.85	12.9290771484398	45.7362365722599	47.5285637454366	44.8447678249337	34.8541535509508	45.6352070291661	51.1607388459969
219	430.786407470703	222.754318237305	22	11	218	10.9	-38.076171875	-48.1671142578	61.3992325732049	38.281849618951	35.9313138000927	43.9037925109799	50.994846872238
220	431.2724609375	221.866744995117	22	11	219	10.95	9.72106933593977	-17.7514648437602	20.2389153151399	32.2467906653428	38.9416319922878	43.0263370653709	50.7743558714458
221	430.599914550781	221.56852722168	22	11	220	11	-13.4509277343795	-5.96435546873977	14.7139727155173	28.290427260045	41.9519501844846	41.6411905483802	49.0727196515985
222	431.244781494141	222.149032592773	22	11	221	11.05	12.8973388672	11.6101074218602	17.3532689774152	21.5599300891922	45.8426078827353	44.6759010381706	47.6384829090059
223	432.525314331055	222.682830810547	22	11	222	11.1	25.610656738279	10.6759643554796	27.7467467189475	33.0384961596418	45.6028552001859	45.9326580539256	47.3687513376705
224	433.805847167969	223.21662902832	22	11	223	11.15	25.6106567382801	10.6759643554602	27.7467467189411	45.6220507500181	43.1445296269739	47.7678140855315	47.948593745693
225	432.298156738281	219.63981628418	22	11	224	11.2	-30.1538085937591	-71.5362548828	77.6317456673878	59.4384251001277	43.7304083294448	49.1832920182236	46.5977940623034
226	430.790466308594	216.063003540039	22	11	225	11.25	-30.1538085937409	-71.5362548828199	77.6317456673991	62.9152831403268	46.9262381252375	51.1472253816158	45.2034296127991
227	431.580505371094	211.814071655273	22	11	226	11.3	15.80078125	-84.9786376953199	86.4351407279631	64.7291291647556	53.4514288548441	51.6366564512303	44.7264423443101
228	429.427673339844	211.137802124023	22	11	227	11.35	-43.056640625	-13.525390625	45.1310369199428	54.4223204992479	57.0111625569003	51.1638945483713	43.792945974895
229	427.81787109375	210.245010375977	22	11	228	11.4	-32.1960449218795	-17.8558349609204	36.8159768410851	48.2304255004568	59.6043143709703	49.9975992041247	42.6950318166642
230	426.770690917969	211.023559570312	22	11	229	11.45	-20.9436035156205	15.5709838867	26.0977023398494	47.4644326095604	59.4249520441595	50.7801216687157	41.746008923017
231	425.104217529297	212.657150268555	22	11	230	11.5	-33.3294677734398	32.6718139648602	46.6722706734437	51.1070419734739	60.342500578747	51.7118993019568	41.5963385387368
232	422.641754150391	215.973068237305	22	11	231	11.55	-49.2492675781193	66.318359375	82.6051762734809	54.4794995771851	57.4307050197254	51.9341344601969	41.7089307813896
233	422.625030517578	219.140228271484	22	11	232	11.6	-0.334472656260232	63.3432006835801	63.3440837395103	64.4275835890711	56.7249338965566	52.6331969726308	41.4140736003743
234	422.528442382812	221.822402954102	22	11	233	11.65	-1.93176269532046	53.6434936523597	53.6782648596411	72.4545756570372	56.8506687812755	53.332259485065	41.6500613992809
235	424.558319091797	225.025238037109	22	11	234	11.7	40.5975341797	64.0567016601403	75.8381223992797	67.3969774298905	57.8298350079865	50.0197397699357	41.4506617470183
236	428.060424804688	227.589218139648	22	11	235	11.75	70.0421142578205	51.2796020507801	86.8072310132742	62.3428258196394	56.4975604786762	46.7072200548067	40.7987143401455
237	429.01318359375	230.292068481445	22	11	236	11.8	19.0551757812398	54.0570068359398	57.3171851377472	59.2218379853658	50.4168400655498	42.9545305866485	40.4742123124216
238	427.118041992188	230.112113952636	22	11	237	11.85	-37.9028320312398	-3.59909057617983	38.0733256882548	51.2320864269019	48.2552313883613	41.9506849206239	39.8864532238518
239	425.222900390625	229.932159423828	22	11	238	11.9	-37.9028320312602	-3.59909057615994	38.0733256882733	40.5405453003152	47.0602045991597	41.4862711223484	39.667334121188
240	427.012908935547	230.05859375	22	11	239	11.95	35.8001708984398	2.52868652343977	35.8893646069601	33.4367027012092	40.6145274957118	40.4656807806631	39.336992751973
241	428.310791015625	231.105484008789	22	11	240	12	25.9576416015602	20.9378051757801	33.3495253803405	34.1676369570833	33.0719395308663	41.5514865290934	39.6358234097233
242	428.983703613281	231.962844848633	22	11	241	12.05	13.4582519531205	17.1472167968801	21.7979721422172	34.8985712129536	28.4783561535716	38.7419605246086	40.3206524993699
243	427.535049438477	233.464332580567	22	11	242	12.1	-28.9730834960801	30.0297546386798	41.7279969676253	29.9969685645217	27.1764359446912	36.895489146823	41.7372100913525
244	426.086395263672	234.9658203125	22	11	243	12.15	-28.9730834961006	30.0297546386599	41.7279969676251	25.6033337614175	26.1218734634214	35.5323087130302	44.6935486462341
245	425.9873046875	234.405446370443	22	11	244	12.2	-1.98181152343977	-11.20747884114	11.3813513648002	23.5200096059341	23.1015265533397	33.718031475813	46.4027622274045
246	425.888214111328	233.845072428385	22	11	245	12.25	-1.98181152343977	-11.2074788411599	11.3813513648198	20.1852349322991	26.6054125795106	30.4502032986753	45.6567827438838
247	425.789123535156	233.284698486328	22	11	246	12.3	-1.98181152343977	-11.20747884114	11.3813513648002	17.3451757138892	27.0670809836673	29.3117681736129	44.7052176273064
248	425.819000244141	234.537048339844	22	11	247	12.35	0.597534179700006	25.0469970703199	25.0541235994501	16.2060845421578	25.5357469052847	28.6090118993324	45.4817628651663
249	424.498718261719	234.148086547852	22	11	248	12.4	-26.4056396484409	-7.77923583984034	27.5277008755757	27.6074913976037	24.0044128269007	29.3370690382514	46.2585465079764
250	424.781524658203	234.119033813477	22	11	249	12.45	5.65612792968068	-0.5810546875	5.68589550614321	30.6141523614005	26.8215354559143	27.8938638352303	47.0380468798458
251	423.84912109375	237.408874511719	22	11	250	12.5	-18.6480712890602	65.7968139648403	68.3883856420495	30.8862588782704	27.8284670664842	27.5597475174897	46.967778002561
252	424.84678141276	236.543421427409	22	11	251	12.55	19.9532063801996	-17.3090616862004	26.4146561837842	30.6636499399122	30.1451801936542	28.7071705385428	47.1994657414523
253	425.844441731771	235.677968343099	22	11	252	12.6	19.9532063802201	-17.3090616861998	26.4146561837993	37.4369863696708	30.0415878539736	30.8412232100741	47.3035937302849
254	426.842102050781	234.812515258789	22	11	253	12.65	19.9532063802008	-17.3090616861998	26.4146561837847	28.0494427353647	32.5522646130813	36.0548378074031	47.8013110160134
255	426.908416748047	232.835998535156	22	11	254	12.7	1.32629394531932	-39.5303344726602	39.5525776549365	29.676208025908	32.686201117121	42.7857846848734	47.5092209973837
256	426.321258544922	231.938461303711	22	11	255	12.75	-11.7431640625	-17.9507446289	21.4506674705188	29.1969168296767	28.5140824554688	44.6063454329609	46.3109298170736
257	425.734985351562	230.313568115234	22	11	256	12.8	-11.7254638672	-32.4978637695398	34.5484826365005	34.4408792862505	30.3472600934182	46.4559046679642	45.82935937463
258	424.825164794922	231.097412109375	22	11	257	12.85	-18.1964111328	15.6768798828199	24.0182002026432	27.9354158645711	36.1466995148635	49.0128408097088	45.6853784820381
259	422.538818359375	232.40071105957	22	11	258	12.9	-45.7269287109398	26.0659790039	52.6344684666533	28.9787221755729	48.1052627879056	51.0308218936045	45.373512217325
260	422.276336669922	232.634140014648	22	11	259	12.95	-5.24963378906023	4.66857910156023	7.02526054653973	31.0183121609285	58.7500339138325	53.6104129790284	44.9986958306248
261	422.282958984375	233.967483520508	22	11	260	13	0.132446289060226	26.6668701172	26.6671990255276	43.0964822000504	61.3842237994375	52.3840694760285	44.4994762060779
262	424.416870117188	234.63981628418	22	11	261	13.05	42.6782226562602	13.4466552734398	44.7464325632787	61.7696462895607	62.7666291422741	55.656970958296	44.3881477095022
263	428.471069335938	233.466918945312	22	11	262	13.1	81.083984375	-23.4579467773602	84.4090503982524	89.5646519630938	67.984093765444	57.7116983137469	44.8044135007646
264	428.62599182129	226.168548583984	22	11	263	13.15	3.09844970703921	-145.96740722656	146.000288914205	93.7897254233022	69.5093791741276	60.0703133189965	44.50079484748
265	428.780914306641	218.870178222656	22	11	264	13.2	3.09844970702102	-145.96740722656	146.000288914205	94.5149461236197	74.5346248409358	61.3004105189544	44.7558150797573
266	428.546600341797	216.492065429688	22	11	265	13.25	-4.68627929688068	-47.5622558593597	47.7925663265697	92.8717053308376	76.2540564965883	62.171656335472	45.5192285227243
267	428.837432861328	214.09098815918	22	11	266	13.3	5.81665039062045	-48.0215454101602	48.3725360648663	77.2491120586945	80.9666818231737	62.3469505756471	49.3280784951388
268	427.704986572266	210.453552246094	22	11	267	13.35	-22.6489257812398	-72.7487182617199	76.1928464343419	59.5045977187779	79.2766971126302	62.7617450647439	50.9885721212749
269	427.272247314453	207.086883544922	22	11	268	13.4	-8.65478515626023	-67.3333740234403	67.8873225534896	58.7183875698744	72.0353638500875	61.4099553963986	52.5872263155082
270	427.880615234375	204.288360595703	22	11	269	13.45	12.1673583984398	-55.9704589843795	57.2777172146219	67.4184175227277	63.8507871240763	62.1035278260192	54.6058034646406
271	427.097106933594	202.240020751953	22	11	270	13.5	-15.6701660156205	-40.966796875	43.8615155820523	65.6816888944227	62.9590888715065	61.4392048946661	55.0568183603749
272	425.891937255859	197.80729675293	22	11	271	13.55	-24.1033935547	-88.6544799804602	91.872685829133	66.8216156414804	61.92727200902	60.0691248804615	56.5571764925664
273	427.304382324219	194.741561889648	22	11	272	13.6	28.2489013672	-61.3146972656398	67.5092032928167	68.1969765293748	57.5393963640439	58.7676037914551	58.057534624757
274	425.746978759766	191.408081054688	22	11	273	13.65	-31.1480712890591	-66.6696166992	73.5869562887782	67.1997901731386	53.3105316186695	52.9467518875568	59.5578927569483
275	424.320037841797	188.535217285156	22	11	274	13.7	-28.5388183593807	-57.4572753906403	64.1545216540939	56.4361264953124	49.6724308111025	46.7258454746413	67.0716716011239
276	423.759613037109	186.673980712891	22	11	275	13.75	-11.2084960937602	-37.2247314453	38.875583800871	49.3971038336651	46.6243532927438	46.4321116124877	75.0379981999098
277	422.969329833984	184.943145751953	22	11	276	13.8	-15.8056640625	-34.6166992187597	38.0543674400019	39.7994475958586	39.1715679377493	52.2002523223133	82.6768794195463
278	421.440216064453	184.421310424805	22	11	277	13.85	-30.5822753906193	-10.4367065429602	32.3140899845802	31.1478850928302	38.2585104702801	52.9643034328411	85.9319790591914
279	422.705902099609	184.230865478516	22	11	278	13.9	25.3137207031193	-3.80889892578011	25.5986750997457	26.0489164123491	33.8581399250262	54.143630737412	85.8083438573463
280	423.415405273438	183.4638671875	22	11	279	13.95	14.1900634765807	-15.3399658203199	20.8967091389523	21.9070093801863	29.6009038252062	55.6011939502528	90.9046526887669
281	424.076751708984	183.362716674805	22	11	280	14	13.2269287109193	-2.0230102539	13.3807403984655	27.1199171068951	29.9051343534688	57.7295672447213	95.5099130582132
282	424.560546875	182.642959594727	22	11	281	14.05	9.67590332032046	-14.3951416015602	17.3448322791879	27.9168322541938	42.4732326356066	57.4573820268369	95.4637339046513
283	424.946441650391	179.749649047852	22	11	282	14.1	7.71789550782046	-57.8662109375	58.3786286181243	28.0539225575821	48.3892105016383	58.4033709357671	94.1971222722392
284	423.469055175781	179.822113037109	22	11	283	14.15	-29.5477294922	1.44927978514033	29.5832508362391	33.7613522945886	54.9767298561545	59.0454721949002	91.197662385515
285	422.842315673828	180.700561523438	22	11	284	14.2	-12.5347900390602	17.5689697265801	21.5821606558938	63.0394558910269	61.5299570894032	72.8429326832934	87.7746355811962
286	423.8154296875	182.556854248047	22	11	285	14.25	19.4622802734398	37.1258544921795	41.9178890834976	69.6585038963815	68.8347811966987	87.9043400643477	86.9654001309005
287	422.077758789062	190.557083129883	22	11	286	14.3	-34.7534179687602	160.00457763672	163.73535026138	82.0366274581153	75.7431961159245	103.006808263445	86.5344603525309
288	424.679611206054	194.318603515625	22	11	287	14.35	52.0370483398403	75.2304077148398	91.4738686448972	95.0059916212242	78.5482314012541	109.102213053639	84.8034520793156
289	427.281463623047	198.080123901367	22	11	288	14.4	52.0370483398597	75.2304077148398	91.4738686449082	103.908210098809	84.2328044647741	110.206732318294	85.2449116714829
290	423.262884521484	199.669445800781	22	11	289	14.45	-80.3715820312595	31.7864379882803	86.4289814714386	88.446936340822	116.084961541381	119.705777551515	84.9769067037762
291	419.244305419922	201.258767700195	22	11	290	14.5	-80.3715820312402	31.7864379882798	86.4289814714204	87.4379589061267	145.903545775226	129.58062122176	85.006580778085
292	415.225726318359	202.84808959961	22	11	291	14.55	-80.3715820312595	31.7864379883002	86.4289814714459	86.428981471433	163.540383891284	130.858342928841	83.8359755962173
293	411.207147216797	204.437411499024	22	11	292	14.6	-80.3715820312402	31.7864379882798	86.4289814714204	137.163931461537	169.815215605639	129.626640753023	83.2744574777576
294	407.188568115234	206.026733398438	22	11	293	14.65	-80.3715820312607	31.7864379882803	86.4289814714396	187.898881451644	165.436734780434	129.448572883473	82.5609955343983
295	424.133107503255	204.591827392578	22	11	294	14.7	338.890787760421	-28.6981201172	340.103731421959	238.633831441746	177.881598013626	128.823425687751	81.9835575755883
296	441.077646891276	203.156921386719	22	11	295	14.75	338.89078776042	-28.6981201171801	340.103731421956	252.192472305152	190.326461246822	127.498688649313	82.0380930631092
297	458.022186279297	201.722015380859	22	11	296	14.8	338.89078776042	-28.6981201172	340.103731421958	244.444488089434	185.973489741758	120.868668382748	82.236558622358
298	450.573272705078	203.715728759766	22	11	297	14.85	-148.97827148438	39.8742675781398	154.222185788448	218.599264565715	180.705050104792	116.64260072579	83.4880161530712
299	452.283294677734	205.377487182617	22	11	298	14.9	34.2004394531193	33.2351684570199	47.6890603928508	192.754041042	174.664341302172	116.346192605554	83.7139128783124
300	443.748886108398	211.569198608398	22	11	299	14.95	-170.68817138672	123.83422851562	210.877613803365	133.313148041769	141.561889834122	114.352619457299	84.3979037032304
301	435.214477539062	217.76091003418	22	11	300	15	-170.68817138672	123.83422851564	210.877613803376	109.217627904433	109.0938315234	112.283594311449	84.4691880442397
302	434.829528808594	219.871047973633	22	11	301	15.05	-7.69897460936022	42.2027587890602	42.8992664208046	104.88419451491	78.1969528742127	110.214569165598	85.1736055742226
303	433.169006347656	220.170059204102	22	11	302	15.1	-33.2104492187591	5.98022460937955	33.7445851017672	64.5245151025276	63.4699858459411	108.145544019748	84.227835073614
304	432.095550537109	220.9052734375	22	11	303	15.15	-21.4691162109409	14.7042846679602	26.0218934452375	25.433622004801	67.2556504306741	106.076518873896	84.1924619705849
305	431.694030761719	220.693466186523	22	11	304	15.2	-8.03039550779999	-4.23614501953978	9.0792167414522	23.0807577066565	50.8236409009727	91.1241824678832	84.5014807330502
306	430.972747802734	220.420639038086	22	11	305	15.25	-14.4256591797	-5.45654296874034	15.4231483147434	17.7223437874494	34.2407273760756	76.1718460618707	83.7340146865805
307	429.932678222656	221.578964233398	22	11	306	15.3	-20.8013916015591	23.1665039062403	31.1349449300824	29.627106346438	34.4556485894378	61.4663089812706	80.2631460725506
308	430.020324707031	221.242568969727	22	11	307	15.35	1.7529296875	-6.72790527342045	6.95251550573154	37.1227666994179	35.5860379347038	57.8738192525036	86.6286907707891
309	426.777282714844	224.031448364258	22	11	308	15.4	-64.8608398437409	55.7775878906205	85.5457062401807	43.0478327473502	37.4886964456206	57.2210934383308	92.9942354690274
310	425.236694335938	225.776611328125	22	11	309	15.45	-30.8117675781193	34.9032592773398	46.5575185063514	45.8305394722191	40.6864751016448	49.0900298549462	93.1803704089009
311	425.463928222656	228.017543792724	22	11	310	15.5	4.54467773436022	44.8186492919803	45.0484785544053	53.4497320819582	43.2498606003411	39.3577548667192	96.3650607838538
312	425.691162109375	230.258476257324	22	11	311	15.55	4.54467773437955	44.8186492919996	45.0484785544264	45.3502865448031	44.7356650883284	39.4888682196042	99.5497511588055
313	425.918395996094	232.499408721924	22	11	312	15.6	4.54467773437955	44.8186492920001	45.048478554427	44.2501835038718	52.277652659066	38.8290293942047	102.734441533758
314	426.145629882812	234.740341186523	22	11	313	15.65	4.54467773436022	44.8186492919803	45.0484785544053	43.451888453332	47.1865364459875	38.9363510576967	101.468595136528
315	427.414260864257	233.126411437988	22	11	314	15.7	25.3726196289006	-32.2785949707003	41.0570033016949	43.6407907044377	47.3564188089196	40.1795357783494	93.3529371202388
316	428.682891845703	231.512481689453	22	11	315	15.75	25.3726196289199	-32.2785949706997	41.0570033017064	51.1055732361739	44.4747823573628	39.9693407238476	85.4483528473349
317	430.980010986328	231.620330810547	22	11	316	15.8	45.9423828125	2.15698242187955	45.9929898099547	49.022786347172	44.5220878497705	39.6576237623526	77.059275321943
318	432.063354492188	235.59391784668	22	11	317	15.85	21.6668701172	79.4717407226602	82.3723912131082	50.4626541139675	42.0720208537056	56.614780815788	73.7594798396694
319	433.155059814453	236.938186645508	22	11	318	15.9	21.8341064453	26.8853759765602	34.6345441093959	45.4976762613936	40.3840056697727	69.642278332501	73.1230124922855
320	433.751678466797	239.276077270508	22	11	319	15.95	11.9323730468795	46.7578125	48.2563421356722	45.4033849951034	39.672596455054	72.0081213605023	70.3693655057483
321	434.478057861328	239.638122558594	22	11	320	16	14.5275878906205	7.24090576171989	16.232114038837	33.0384684712373	36.6888208473541	80.4465272562588	66.3865229375514
322	434.777435302734	241.894424438477	22	11	321	16.05	5.98754882811932	45.1260375976597	45.5215334785034	31.7452249923735	34.5795824363768	88.8849331520133	65.5397540588384
323	435.444885253906	241.113372802734	22	11	322	16.1	13.3489990234409	-15.6210327148597	20.5478085937781	28.8825387961406	60.95190897251	97.3233390477687	65.0959301134782
324	435.810028076172	239.753112792969	22	11	323	16.15	7.30285644531932	-27.2052001953	28.1683267150765	27.8799654333146	92.0980202190144	96.8606713991588	64.8451734595313
325	435.674896240234	238.06135559082	22	11	324	16.2	-2.70263671876023	-33.8351440429801	33.9429111545077	23.7557798776503	96.659823912085	95.5816917725944	65.017983723179
326	435.191162109375	238.345397949219	22	11	325	16.25	-9.67468261717954	5.68084716798012	11.2192472247074	88.8653494737826	116.418272155155	94.7248596327992	65.1676383163874
327	436.103454589844	239.192642211914	22	11	326	16.3	18.2458496093795	16.9448852539	24.9006057001819	152.450815445655	133.247778454256	92.6522416626155	66.9769172201063
328	420.281646728516	232.183654785156	22	11	327	16.35	-316.436157226559	-140.17974853516	346.09565657444	164.437109028029	152.574657241832	89.6451404268352	69.3907568594339
329	404.459838867188	225.174667358398	22	11	328	16.4	-316.43615722656	-140.17974853516	346.09565657444	204.956578876995	153.337337128545	89.0249315462401	67.9981277595348
330	405.867950439453	229.652191162109	22	11	329	16.45	28.1622314453	89.5504760742199	93.8743790663782	242.739777030862	151.490787090135	91.6487011565504	68.681387945151
331	416.416473388672	231.39072672526	22	11	330	16.5	210.97045898438	34.7707112630201	213.816596469535	216.283965009881	152.760898418244	93.4152910083836	68.7519473137877
332	426.96499633789	233.129262288411	22	11	331	16.55	210.97045898436	34.7707112630201	213.816596469516	154.223858811434	150.724900888854	91.5906398980727	68.8225066824237
333	437.513519287109	234.867797851562	22	11	332	16.6	210.97045898438	34.7707112630195	213.816596469535	138.54446515224	118.33837188116	91.3628308327518	68.8930660510597
334	436.378387451172	236.251525878906	22	11	333	16.65	-22.7026367187398	27.6745605468801	35.7951255822075	100.565217959493	85.9518428734658	90.7539958613659	68.9636254196965
335	437.130950927734	236.071182250977	22	11	334	16.7	15.0512695312398	-3.60687255858011	15.4774107704055	58.7100247468463	86.6375784010158	89.8564316680085	69.1339716696508
336	436.396545410156	235.127197265625	22	11	335	16.75	-14.6881103515591	-18.8796997070398	23.9203605058029	20.3927787524396	70.4123098616125	90.3659359089272	69.304317919605
337	436.592712402344	235.012908935547	22	11	336	16.8	3.92333984375909	-2.28576660156023	4.54063040628015	17.6798269354971	49.9335013418893	94.2962106778599	70.8393967344014
338	435.636810302734	235.580116271972	22	11	337	16.85	-19.1180419922	11.3441467285003	22.2303664975022	34.7306916497916	30.1510044236717	82.1667329030798	71.4649905141189
339	434.680908203125	236.147323608398	22	11	338	16.9	-19.1180419921795	11.3441467285202	22.2303664974947	40.2594017637315	28.1706545941869	66.3539771865687	73.2840304714293
340	429.932525634766	234.468017578125	22	11	339	16.95	-94.9676513671795	-33.5861206054602	100.731734341878	41.1569779369324	28.2220762458823	65.3546545297996	73.732632112195
341	432.480133056641	234.863983154297	22	11	340	17	50.9521484375	7.91931152343977	51.5639110755024	39.9092300949038	27.9709733996102	57.0573673713165	79.0638142685741
342	432.288543701172	235.272735595703	22	11	341	17.05	-3.83178710938068	8.17504882812045	9.02851127228457	38.6614822528767	37.8675204668658	48.7600802128341	83.662760938961
343	431.518768310547	235.489013671875	22	11	342	17.1	-15.3955078125	4.32556152343977	15.9916272873592	21.7134608419729	45.9950939249992	40.4627930543508	83.5737637761426
344	430.748992919922	235.705291748047	22	11	343	17.15	-15.3955078125	4.32556152343977	15.9916272873592	15.682545035489	46.7561114996716	41.0665794402341	83.2182505972243
345	429.979217529297	235.921569824219	22	11	344	17.2	-15.3955078125	4.32556152344034	15.9916272873593	34.5780629967993	44.0717306585835	42.6862515667072	82.7183728073203
346	431.049682617188	235.923370361328	22	11	345	17.25	21.4093017578205	0.0360107421801104	21.4093320430827	52.0809577550947	43.7024248810206	43.8837762064108	83.489232957836
347	425.874649047852	235.870361328125	22	11	346	17.3	-103.50067138672	-1.06018066406023	103.506101078836	54.8507407464666	47.586659083779	49.0265518061873	85.501347526041
348	420.699615478516	235.817352294922	22	11	347	17.35	-103.50067138672	-1.06018066406023	103.506101078836	66.430000475194	50.7745816850298	53.2848406014027	80.9449859756346
349	421.065307617188	234.370834350586	22	11	348	17.4	7.31384277343977	-28.9303588867199	29.8405422442188	71.7223047265523	53.9625042862813	57.5431293966186	72.6726485188416
350	417.524658203125	235.425521850586	22	11	349	17.45	-70.8129882812602	21.09375	73.8879259309963	60.5952551707586	57.1504268875321	55.8165630678397	71.7991628099565
351	419.808344523112	236.142336527507	22	11	350	17.5	45.67372639974	14.3362935384204	47.870853299874	49.468205614965	59.7965790132113	64.7123375287645	68.0031178315766
352	422.092030843099	236.859151204427	22	11	351	17.55	45.67372639974	14.3362935383999	47.8708532998679	53.074267826096	60.1855831455087	75.7348819798492	63.8887444071928
353	424.375717163086	237.575965881347	22	11	352	17.6	45.67372639974	14.3362935383999	47.8708532998679	47.8708532998703	60.5745872778062	75.7846967195334	58.677825229647
354	426.659403483073	238.292780558268	22	11	353	17.65	45.67372639974	14.3362935384198	47.8708532998738	47.8708532998703	68.3301472935655	75.6825053330828	57.9174428242843
355	428.94308980306	239.009595235188	22	11	354	17.7	45.67372639974	14.3362935383999	47.8708532998679	59.7759111202589	67.5613954770959	75.5803139466322	57.6650032892167
356	431.226776123047	239.726409912109	22	11	355	17.75	45.67372639974	14.3362935384204	47.870853299874	71.6809689406475	85.7222501765085	76.6125300067447	57.2014900107647
357	425.969248453776	238.63405863444	22	11	356	17.8	-105.15055338542	-21.8470255533799	107.396142401811	83.5860267610351	103.88310487592	76.706484374222	57.2224699848002
358	420.711720784505	237.541707356771	22	11	357	17.85	-105.15055338542	-21.8470255533799	107.396142401811	87.2519376543215	100.794811754037	79.7232390481893	56.8012065565552
359	415.454193115234	236.449356079102	22	11	358	17.9	-105.150553385421	-21.8470255533805	107.396142401812	123.573647053147	97.4025063798843	78.9913198511145	56.3799431283103
360	412.237609863281	235.668441772461	22	11	359	17.95	-64.3316650390591	-15.6182861328199	66.2004077662995	147.99029863158	94.0102010057323	78.2436710901134	53.9961455039559
361	423.581237792969	237.3929977417	22	11	360	18	226.872558593759	34.4911193847798	229.479400294	129.908654567426	93.4284810002781	78.9488682918366	52.8415434612609
362	434.924865722656	239.117553710938	22	11	361	18.05	226.872558593741	34.4911193847605	229.479400293979	111.218985998733	93.2273856029353	79.0174086015515	52.7503264136463
363	435.478424072266	238.47331237793	22	11	362	18.1	11.0711669922	-12.8848266601602	16.987922081042	100.768464357143	98.8718908185725	76.8928574049432	52.4850314656549
364	435.448837280274	237.776550292969	22	11	363	18.15	-0.591735839840339	-13.9352416992199	13.9477995583471	63.2833149474096	89.6524924086635	74.7683062083346	52.2197365176639
365	435.419250488281	237.079788208008	22	11	364	18.2	-0.591735839859666	-13.9352416992199	13.9477995583479	38.4644725742905	88.9259467031308	72.6437550117263	51.9544415696724
366	435.883209228516	239.130645751953	22	11	365	18.25	9.27917480470001	41.0171508789	42.053653245332	67.8351270697184	72.1754864071648	70.5192038151186	51.5537040027879
367	438.837066650391	234.767181396484	22	11	366	18.3	59.0771484375	-87.2692871093801	105.385188428383	68.0859988185936	54.1517123271835	65.4183881634131	49.1005472100096
368	442.414459228516	227.397506713867	22	11	367	18.35	71.5478515625	-147.39349365234	163.841194558182	77.0834290491185	52.9909030558494	60.3175725117076	46.6473904172312
369	442.337432861328	226.641311645508	22	11	368	18.4	-1.54052734376023	-15.1239013671795	15.2021583027229	81.06765786692	52.1341060367849	55.2167568600021	46.0358725953182
370	442.335388183594	223.694564819336	22	11	369	18.45	-0.0408935546806788	-58.9349365234403	58.9349507109725	69.8389520800765	51.2773090177202	52.1757279400722	44.3231701812359
371	439.241973876953	223.512969970703	22	11	370	18.5	-61.8682861328193	-3.63189697265966	61.9747973343392	38.1466790419804	47.609926629959	40.9707493937572	43.2608945829315
372	436.841339111328	222.966339111328	22	11	371	18.55	-48.0126953125	-10.9326171875	49.2416594941659	36.1822132549761	37.6093907238909	29.7657708474434	42.1986189846278
373	436.572521707286	222.976014510445	22	11	372	18.6	-5.37634808084022	0.193507982339725	5.3798293677015	25.4711889863219	21.7632542048428	29.1853662117763	41.1363433863237
374	436.303704303244	222.985689909562	22	11	373	18.65	-5.37634808084022	0.193507982340293	5.37982936770152	14.1521953929981	20.7810213113406	28.756967702245	40.0740677880194
375	436.034886899202	222.995365308679	22	11	374	18.7	-5.37634808084022	0.193507982339725	5.3798293677015	5.37982936770522	15.4255091770135	28.3285691927127	39.0117921897152
376	435.766069495159	223.005040707795	22	11	375	18.75	-5.37634808085954	0.193507982319829	5.37982936772009	5.37982936770522	9.76601238034969	26.4948779988311	38.0563332014307
377	435.497252091117	223.014716106912	22	11	376	18.8	-5.37634808084022	0.193507982340293	5.37982936770152	5.379829367705	5.37982936770325	21.4946100457971	35.6127419855972
378	435.228434687075	223.024391506029	22	11	377	18.85	-5.37634808084022	0.193507982339725	5.3798293677015	5.379829367705	5.37982936770325	13.571541786273	33.1691507697642
379	434.959617283033	223.034066905146	22	11	378	18.9	-5.37634808083908	0.193507982340293	5.37982936770038	5.37982936770128	5.37982936770511	13.0804253395219	30.81126246444
380	434.690799878991	223.043742304263	22	11	379	18.95	-5.37634808084022	0.193507982339725	5.3798293677015	5.37982936770128	5.37982936770511	10.4026692723584	29.483267525004
381	434.421982474949	223.05341770338	22	11	380	19	-5.37634808084022	0.193507982340293	5.37982936770152	5.37982936770128	5.37982936770325	7.57292087402647	24.0732977723751
382	434.153165070907	223.063093102497	22	11	381	19.05	-5.37634808084022	0.193507982339725	5.3798293677015	5.37982936770522	5.37982936770325	5.37982936770418	19.4279703825652
383	433.884347666865	223.072768501614	22	11	382	19.1	-5.37634808084022	0.193507982340293	5.37982936770152	5.37982936770523	5.37982936770314	5.37982936770418	19.2295891543482
384	433.615530262822	223.08244390073	22	11	383	19.15	-5.37634808085954	0.193507982319829	5.37982936772009	5.37982936770522	5.37982936770325	5.37982936770418	19.1072109891986
385	433.34671285878	223.092119299847	22	11	384	19.2	-5.37634808084022	0.193507982340293	5.37982936770152	5.37982936770523	5.37982936770325	5.37982936770418	18.9848328240489
386	433.077895454738	223.101794698964	22	11	385	19.25	-5.37634808084022	0.193507982339725	5.3798293677015	5.379829367705	5.37982936770325	5.59346258774274	18.4341574978505
387	432.809078050696	223.111470098081	22	11	386	19.3	-5.37634808084022	0.193507982340293	5.37982936770152	5.37982936770128	5.37982936770511	5.80709580778126	16.3001937920753
388	432.540260646654	223.121145497198	22	11	387	19.35	-5.37634808083908	0.193507982339725	5.37982936770036	5.37982936770128	5.37982936770511	6.02072902782075	13.7000310429473
389	432.271443242612	223.130820896315	22	11	388	19.4	-5.37634808084022	0.193507982339725	5.3798293677015	5.37982936770128	5.37982936770325	6.40576806887803	14.2267029388949
390	432.00262583857	223.140496295432	22	11	389	19.45	-5.37634808084022	0.193507982340293	5.37982936770152	5.379829367705	5.37982936770325	6.79080710993584	13.208985833819
391	431.733808434528	223.150171694549	22	11	390	19.5	-5.37634808084022	0.193507982339725	5.3798293677015	5.37982936770522	5.80709580778222	7.17584615099306	12.1152725631584
392	431.464991030485	223.159847093665	22	11	391	19.55	-5.37634808085954	0.193507982320398	5.37982936772011	5.37982936770523	6.23436224785926	9.09016991768705	11.3398877385027
393	431.196173626443	223.169522492782	22	11	392	19.6	-5.37634808084022	0.193507982339725	5.3798293677015	5.37982936770522	6.66162868793837	9.27381209692005	11.7396912364703
394	430.927356222401	223.179197891899	22	11	393	19.65	-5.37634808084022	0.193507982340293	5.37982936770152	6.23436224786316	7.43170677005281	9.45745427615213	11.7310414020844
395	430.658538818359	223.188873291016	22	11	394	19.7	-5.37634808084022	0.193507982339725	5.3798293677015	7.08889512801353	8.20178485216843	9.64109645538514	12.4877134080296
396	430.559366861979	222.716547648112	22	11	395	19.75	-1.98343912759924	-9.44651285807993	9.65249376849118	7.94342800817151	8.97186293428287	10.3734369968698	12.9737001433768
397	430.460194905599	222.244222005209	22	11	396	19.8	-1.98343912760038	-9.44651285806003	9.65249376847194	9.48358417240039	12.800510467669	11.1057775383536	13.4596868787241
398	430.361022949219	221.771896362305	22	11	397	19.85	-1.98343912760038	-9.44651285807993	9.65249376849141	11.0237403366316	13.167794826135	13.8285202996216	14.594092297789
399	429.762349446615	222.035232543946	22	11	398	19.9	-11.9734700520792	5.26672363281989	13.0806101888459	11.7093636207026	13.535079184601	15.3729805382679	14.7883552310141
400	429.16367594401	222.298568725586	22	11	399	19.95	-11.9734700521008	5.26672363279999	13.0806101888577	18.5121258073245	13.902363543067	16.0153023952797	15.8441979600001
401	428.565002441406	222.561904907227	22	11	400	20	-11.9734700520792	5.26672363281989	13.0806101888459	18.3921616440985	14.9397781859573	16.6576242522903	17.5503700705851
402	426.595153808594	223.503479003906	22	11	401	20.05	-39.3969726562409	18.8314819335801	43.6663047015814	17.5865741968016	15.9771928288479	17.2999461093011	19.9492147570975
403	426.196746826172	223.288655598958	22	11	402	20.1	-7.96813964843977	-4.29646809895985	9.05267295236151	16.7809867495024	20.9954119113049	18.0995531052363	20.5966158658037
404	425.79833984375	223.07383219401	22	11	403	20.15	-7.96813964843977	-4.29646809895985	9.05267295236151	18.1701927512121	23.314254306483	18.0822534364646	21.3524060442064
405	425.399932861328	222.859008789062	22	11	404	20.2	-7.96813964843977	-4.29646809896042	9.05267295236177	13.4422598503713	23.828819938391	19.595597448355	21.7828665052342
406	426.352462768555	223.16780090332	22	11	405	20.25	19.0505981445392	6.17584228516023	20.0266401973944	23.5986621785113	24.3433855702977	20.3539376990108	22.6422937561289
407	427.304992675781	223.476593017578	22	11	406	20.3	19.050598144521	6.17584228516023	20.0266401973771	29.0419344161643	21.7993817509333	21.112277949667	23.2951015146454
408	425.348785400391	221.213027954102	22	11	407	20.35	-39.1241455078	-45.2713012695204	59.8346845930618	30.8766531272796	23.0313113843377	23.1674555677573	24.7059859024683
409	426.079162597656	222.872894287109	22	11	408	20.4	14.6075439453	33.1973266601403	36.2690341406266	30.5165783893834	22.6294276883282	23.1709423931502	27.5084408840653
410	425.189819335937	223.071792602539	22	11	409	20.45	-17.7868652343807	3.9779663086	18.2262665079379	30.1565036514953	25.2888313536429	24.8975888100644	27.989147415533
411	424.300476074219	223.270690917968	22	11	410	20.5	-17.7868652343602	3.97796630858011	18.2262665079135	22.463960590164	25.7680972120643	27.9248939901771	29.9597292904095
412	423.4111328125	223.469589233398	22	11	411	20.55	-17.7868652343795	3.9779663086	18.2262665079367	16.216920960492	26.2473630704861	30.8082595965079	30.0369171948275
413	422.390380859375	223.153411865234	22	11	412	20.6	-20.4150390625	-6.32354736328011	21.3719692864052	19.7010095800063	25.3394992242097	31.9194196346873	30.9796590028258
414	422.625274658203	223.24382019043	22	11	413	20.65	4.69787597656023	1.80816650391989	5.03383599226669	21.0196160347452	23.0276304798175	33.2473578122607	38.0263080276183
415	424.398132324219	223.060256958008	22	11	414	20.7	35.4571533203193	-3.67126464843977	35.6467096055094	22.3382224894769	25.9663576817379	33.9246365550834	45.0729570524109
416	423.206573486328	222.713584899903	22	11	415	20.75	-23.8311767578193	-6.93344116210028	24.8192987816081	28.2150378582554	31.5064024100565	34.911150515388	53.6345481114651
417	422.015014648438	222.366912841797	22	11	416	20.8	-23.8311767578	-6.93344116212018	24.8192987815951	29.838339999143	39.8171374420825	35.4844254909372	62.1961391705203
418	423.436584472656	224.469192504883	22	11	417	20.85	28.4313964843602	42.0455932617205	50.7560461302978	32.2317057834695	40.8075278850369	35.5834515053149	68.3266902248531
419	423.667999267578	225.08464050293	22	11	418	20.9	4.62829589843977	12.3089599609398	13.1503466967047	41.9931887853677	43.8652879361932	39.6439012298626	74.371538368677
420	424.107849121094	227.424331665039	22	11	419	20.95	8.79699707031932	46.7938232421801	47.6135385271416	57.2960523946881	42.5604417565238	39.9629924357863	77.3303772605152
421	424.086608886719	231.105606079102	22	11	420	21	-0.4248046875	73.6254882812597	73.6267137910991	53.4000179118183	44.0542038187117	43.2618343285286	80.2892161523536
422	427.465393066406	227.330017089844	22	11	421	21.05	67.5756835937409	-75.5117797851597	101.333616828197	57.8922358732434	44.7214879113884	42.7738882803539	82.4834126813738
423	428.3896484375	226.068588256836	22	11	422	21.1	18.4851074218795	-25.2285766601602	31.2758737159493	52.8891777295781	45.8274037864201	43.8597649004152	85.5429500041243
424	430.058837890625	225.448715209961	22	11	423	21.15	33.3837890625	-12.3974609375	35.6114365038302	46.1152188520558	56.2601719799078	57.9703626187721	86.5438218948521
425	431.093109130859	225.903671264648	22	11	424	21.2	20.6854248046795	9.09912109374034	22.5982478088148	32.1469234280886	53.9596271898347	70.5503166564668	89.5778467964618
426	429.923736572266	227.511184692383	22	11	425	21.25	-23.3874511718591	32.1502685547	39.7569194034878	38.2547896610218	55.0172662470008	86.9151585239194	89.7427952437107
427	430.733703613281	226.160873413086	22	11	426	21.3	16.1993408203	-27.0062255859403	31.4921397083611	54.6281080865721	45.7306391186253	103.280000391374	92.2613997617141
428	428.224792480469	227.965911865234	22	11	427	21.35	-50.1782226562409	36.1007690429602	61.8152048806153	55.0300766500914	46.9120019157935	113.485924881949	92.0054613703721
429	432.765930175781	224.240219116211	22	11	428	21.4	90.8227539062409	-74.5138549804602	117.478028631581	63.9193136419457	72.0754373013509	125.572134344204	92.409499113237
430	433.767822265625	224.954437255859	22	11	429	21.45	20.0378417968795	14.2843627929602	24.6080906264115	59.3143548091619	98.5401915564099	129.763165710966	93.0551529069511
431	436.761566162109	221.994216918945	22	11	430	21.5	59.8748779296795	-59.2044067382801	84.2031043627593	55.5692141705652	129.776113229127	132.65353831453	93.1259508767785
432	436.344512939453	222.06706237793	22	11	431	21.55	-8.34106445311932	1.45690917970001	8.46734554444218	89.5227665161298	161.838512871359	134.15856576624	92.8620882302757
433	437.170349121094	224.056976318359	22	11	432	21.6	16.5167236328193	39.7982788085801	43.0895016876316	142.050306462728	181.144445977478	139.166480373561	92.5195830143108
434	423.277053833008	227.697265625	22	11	433	21.65	-277.86590576172	72.8057861328199	287.245790359404	195.632912816308	194.8840967085	139.840285977444	92.5855311306997
435	409.383758544922	231.337554931641	22	11	434	21.7	-277.86590576172	72.8057861328199	287.245790359404	264.362670933556	205.566704232097	145.23105703784	92.2794882139472
436	426.985946655273	230.980613708496	22	11	435	21.75	352.04376220702	-7.13882446289972	352.116136130659	306.71967778439	210.28981038206	144.574439972033	92.8060258962275
437	444.588134765625	230.623672485352	22	11	436	21.8	352.04376220704	-7.13882446288039	352.116136130679	300.24542690087	222.586492413854	149.038374032491	92.6794013004162
438	431.908981323242	229.342407226562	22	11	437	21.85	-253.58306884766	-25.6253051758	254.874535941804	269.083102001466	231.420958831329	148.427471235429	92.3278393356469
439	419.229827880859	228.061141967773	22	11	438	21.9	-253.583068847661	-25.6253051757795	254.874535941803	224.946707947811	207.605134653536	145.175096996611	93.1291090868079
440	425.662040710449	229.407985687256	22	11	439	21.95	128.6442565918	26.9368743896598	131.434165862386	180.810313894152	191.921922519271	146.147313378116	92.7734133966214
441	432.094253540039	230.754829406738	22	11	440	22	128.6442565918	26.9368743896399	131.434165862382	156.122239878268	159.37276671494	142.990067425028	91.0835591197639
442	438.526466369629	232.101673126221	22	11	441	22.05	128.6442565918	26.9368743896598	131.434165862386	114.964842406203	136.238235193623	142.950288180198	89.0506410399111
443	444.958679199219	233.448516845703	22	11	442	22.1	128.644256591799	26.9368743896405	131.434165862381	114.760743037075	115.710496493381	141.179401128206	89.2105594974413
444	445.260406494141	235.88427734375	22	11	443	22.15	6.03454589844091	48.7152099609398	49.0875485814767	93.7988254820689	95.4660972847231	127.200699642627	89.1000085193366
445	448.102661132812	241.752914428711	22	11	444	22.2	56.8450927734193	117.37274169922	130.41366901675	91.6661564930938	86.7279225241346	114.008659771428	89.7666250633363
446	449.237884521484	241.0576171875	22	11	445	22.25	22.7044677734398	-13.9059448242199	26.6245780873503	75.2987531084945	75.6903244679973	98.6968932685355	89.1065167816059
447	444.453094482422	244.741333007812	22	11	446	22.3	-95.6958007812398	73.6743164062398	120.770820917511	75.9673521632436	63.3140839465411	82.0788022094588	89.1500214804834
448	442.380279541016	246.102630615234	22	11	447	22.35	-41.4562988281193	27.2259521484403	49.5971489393845	58.6951020111939	50.9378434250837	71.1697537893448	87.7763153329543
449	439.780395507812	246.43879699707	22	11	448	22.4	-51.9976806640807	6.72332763671989	52.4305438552223	57.5818234539257	46.7962646317185	60.6860838294119	85.0110385916509
450	437.648132324219	246.991058349609	22	11	449	22.45	-42.6452636718602	11.0452270507801	44.0524182565017	34.9620113999884	36.0953970235846	55.7836610822767	84.9801274805224
451	436.619445800781	246.766510009766	22	11	450	22.5	-20.5737304687591	-4.49096679686022	21.0581853010094	26.576933741673	38.0210198221312	49.5135799249977	83.5803821987818
452	436.817443847656	247.095046997071	22	11	451	22.55	3.9599609375	6.5707397461	7.67176064782421	17.6251771001933	27.9193692252947	43.9427163135825	83.9068608944221
453	437.015441894531	247.423583984375	22	11	452	22.6	3.9599609375	6.57073974608011	7.67176064780717	13.4956920359752	26.6290110853085	39.2546386213213	83.0205107443989
454	437.213439941406	247.75212097168	22	11	453	22.65	3.9599609375	6.5707397461	7.67176064782421	18.4602161903366	25.9060703741008	38.3597310612297	75.934038891994
455	436.337249755859	246.976379394531	22	11	454	22.7	-17.5238037109409	-15.5148315429801	23.404992935411	20.8767270506009	24.8393996404189	34.3021930888324	68.8475670395887
456	434.926788330078	248.785583496094	22	11	455	22.75	-28.2092285156193	36.1840820312602	45.8808060728165	26.6810884289441	23.336835381998	33.6385935911784	60.2416183311983
457	434.886474609375	249.772476196289	22	11	456	22.8	-0.806274414060226	19.7378540039	19.7543149491457	34.1869636480082	24.5713486806239	29.2616689284759	51.6356696228073
458	436.720031738281	249.708343505859	22	11	457	22.85	36.6711425781205	-1.2826538086	36.6935675395233	36.1831072448626	27.5714338175588	27.1251594304791	45.6169931137915
459	436.10986328125	247.532211303711	22	11	458	22.9	-12.2033691406205	-43.5226440429602	45.2011367431447	28.2134545736594	29.9231974907409	24.8469801866903	39.6807354345648
460	434.8017578125	248.569213867188	22	11	459	22.95	-26.162109375	20.7400512695403	33.3857109196828	28.2659703106469	32.5089891540801	23.8129415829289	36.7656453208989
461	434.824127197266	248.268417358398	22	11	460	23	0.447387695320458	-6.01593017580001	6.03254271680071	28.4617792061735	29.2561673602257	24.1706969725352	34.847432236965
462	434.872406005859	247.268737792969	22	11	461	23.05	0.965576171859084	-19.9935913085801	20.016893634083	25.6594313334736	30.6039686316571	24.8634336086467	34.5247509959216
463	436.646301269531	247.902267456055	22	11	462	23.1	35.4779052734409	12.6705932617199	37.6726120171563	28.8348710632977	27.6213077756497	24.8616203605915	32.4575472865298
464	435.2392578125	247.229827880859	22	11	463	23.15	-28.1408691406205	-13.4487915039199	31.1893973796454	30.298880146792	23.7878899992798	24.6673781413606	34.2338578118119
465	433.772796630859	249.208862304688	22	11	464	23.2	-29.3292236328205	39.5806884765801	49.2629095688031	32.9419669526674	22.7864835254388	23.6864743077496	32.4591481300206
466	434.391876220703	248.958923339844	22	11	465	23.25	12.3815917968807	-4.99877929688012	13.352588134272	26.7808363451259	25.0045585630724	21.786343393861	33.5487725014595
467	434.221984863281	247.306015014648	22	11	466	23.3	-3.39782714843977	-33.0581665039199	33.2323276634599	21.9163486650859	25.1555185366694	21.1925370361558	32.3670526730832
468	434.56135559082	247.358123779297	22	11	467	23.35	6.78741455078011	1.04217529297955	6.86695897944924	16.7380959875799	22.1518069036242	20.0642324382381	32.9980319755606
469	434.900726318359	247.410232543945	22	11	468	23.4	6.78741455077898	1.04217529296022	6.86695897944519	19.7102369793529	19.4115587919803	18.6753870397177	32.6016273515993
470	435.746704101562	248.216400146484	22	11	469	23.45	16.9195556640602	16.1233520507801	23.3716461812733	17.3690701206715	14.8639594614191	17.7476295595211	33.0535761282088
471	434.423736572266	247.726776123047	22	11	470	23.5	-26.4593505859193	-9.79248046874034	28.213293093137	17.5227774621225	14.3165194274963	20.1812845489324	32.7132145554836
472	435.375518798828	247.224197387695	22	11	471	23.55	19.0356445312398	-10.0515747070398	21.5264933700526	16.9067689188747	11.7811054406544	25.1067856782606	32.6130960252596
473	435.316284179688	247.601348876953	22	11	472	23.6	-1.18469238279999	7.54302978516023	7.63549568670422	12.9898229352584	12.5071571008265	25.6604559517383	32.5129774950361
474	435.503677368165	247.574226379395	22	11	473	23.65	3.74786376953921	-0.542449951160506	3.78691626320661	8.92280187563967	13.5628840801557	30.1079845623941	33.1266412994886
475	435.691070556641	247.547103881836	22	11	474	23.7	3.74786376952102	-0.542449951179833	3.78691626319137	6.19314076063731	12.7087755936035	30.6161031712087	32.9933414714917
476	435.743789672852	247.15673828125	22	11	475	23.75	1.05438232421989	-7.80731201171989	7.87818779504354	7.49153673953062	15.3580105347923	33.4589514117406	32.2981463150595
477	435.796508789062	246.766372680664	22	11	476	23.8	1.05438232419942	-7.80731201171989	7.8781877950408	10.2189992414366	25.0580528198518	35.4724364176905	32.3744327354883
478	435.093627929688	246.696212768555	22	11	477	23.85	-14.0576171874795	-1.40319824218011	14.1274755811708	12.4277282519486	29.1691049998524	38.8709045206421	32.6408481283216
479	435.701782226562	247.320037841797	22	11	478	23.9	12.1630859374795	12.4765014648398	17.4242287727366	21.793219193945	40.8044103328079	40.3562745165084	32.8956545898254
480	435.033172607422	246.999374389648	22	11	479	23.95	-13.3721923828	-6.41326904297955	14.8305613157511	43.9229648790663	46.3682468809983	42.2942106734888	32.330079589546
481	435.110931396484	249.733551025391	22	11	480	24	1.55517578123977	54.6835327148597	54.7056425050258	50.8466732601742	52.6013833959849	41.2557321384319	32.448333794338
482	436.878784179688	255.390075683594	22	11	481	24.05	35.3570556640807	113.13049316406	118.526916220647	71.3898214241791	59.1637673947266	40.3627584418726	32.2169792261986
483	438.884490966797	256.774841308594	22	11	482	24.1	40.1141357421795	27.6953124999994	48.7460174867099	80.3087655100481	65.2346519404576	40.1643346294806	31.5442316984823
484	442.001342773438	261.909942626953	22	11	483	24.15	62.3370361328205	102.702026367181	120.139969592761	83.4095475980249	67.1496649528611	41.5859044576166	31.1610288283538
485	444.105926513672	264.007354736328	22	11	484	24.2	42.0916748046795	41.9482421875	59.4252817450961	74.4045699103868	71.8796457533742	42.3002086352338	31.3883456655715
486	443.7177734375	267.496307373047	22	11	485	24.25	-7.76306152343977	69.7790527343795	70.2095529449094	79.622630620741	67.1534537420715	42.809949236258	31.4323794126362
487	444.889953613281	270.979461669922	22	11	486	24.3	23.4436035156205	69.6630859375	73.5020277824573	62.909508481543	55.6674640638933	43.5563284348209	31.6411278587124
488	444.929443359375	274.721069335938	22	11	487	24.35	0.789794921879547	74.8321533203205	74.8363210384809	63.4505259967003	51.1595642591089	45.2174638184051	32.627666510248
489	446.109741210938	276.117889404297	22	11	488	24.4	23.6059570312602	27.9364013671795	36.5743588967716	50.8973598861182	42.3673985824254	47.1159221399331	32.8725358504873
490	443.89892578125	278.300262451172	22	11	489	24.45	-44.2163085937602	43.6474609375	62.1303693208822	36.9303582173999	38.2321703894693	46.9125296195708	32.948094534657
491	444.221405029297	278.486083984375	22	11	490	24.5	6.44958496093977	3.71643066406023	7.44372239199902	22.6964978974768	33.0185150765312	44.7153830397437	32.780304862298
492	444.403762817383	278.467025756836	22	11	491	24.55	3.64715576171989	-0.381164550780113	3.66701943886557	21.8252886833078	27.9488894749153	39.3271727741365	32.6872276538304
493	444.586120605469	278.447967529297	22	11	492	24.6	3.64715576171989	-0.381164550780113	3.66701943886557	13.0138147822383	25.2002756963527	37.4280074452262	33.097251858492
494	445.390808105469	279.843505859375	22	11	493	24.65	16.09375	27.9107666015602	32.2183128259267	15.1396702669441	27.0821793270051	32.2140730943135	34.5662178990386
495	444.537109375	279.547225952148	22	11	494	24.7	-17.0739746093795	-5.92559814454034	18.0729998155347	18.9674207324307	21.9454134857674	32.1605881599343	35.0748838734512
496	443.683410644531	279.250946044922	22	11	495	24.75	-17.0739746093795	-5.92559814451988	18.072999815528	27.7040534952286	22.2773123374158	29.4058074135318	36.0773812363193
497	442.578033447266	279.530944824219	22	11	496	24.8	-22.1075439453	5.59997558593977	22.8057717662984	32.3390699707024	22.9868814843798	27.8098192997342	36.2666215722124
498	444.413391113281	278.035430908203	22	11	497	24.85	36.7071533203	-29.9102783203193	47.3501832528553	30.8770121892964	23.6964506313436	26.384428499854	35.9761952173141
499	441.744964599609	278.777435302734	22	11	498	24.9	-53.3685302734409	14.8400878906193	55.3933952032955	29.4149544078875	22.0607476062016	25.3887971844662	36.2376080939507
500	442.283058166504	278.770713806152	22	11	499	24.95	10.7618713379009	-0.134429931639488	10.762710908505	27.0063422363288	26.0890059303994	23.6019783958252	37.7983717557596
501	442.821151733398	278.76399230957	22	11	500	25	10.7618713378793	-0.134429931639488	10.7627109084834	19.6888477674586	25.7930997505325	24.3048775861641	36.6865454331018
502	443.359245300293	278.757270812988	22	11	501	25.05	10.7618713379009	-0.134429931640625	10.762710908505	11.7824252417008	27.6707491245532	25.0116968657882	34.3772923693041
503	443.897338867188	278.750549316406	22	11	502	25.1	10.7618713378997	-0.134429931639488	10.7627109085039	21.3009996715023	27.5685813033553	26.0301690875034	33.6216709585505
504	444.610778808594	279.096893310547	22	11	503	25.15	14.2687988281193	6.92687988281932	15.8612825745066	22.1712450931776	23.6954150419273	27.5465313404605	31.2582989561353
505	447.528259277344	279.055145263672	22	11	504	25.2	58.349609375	-0.8349609375	58.3555830575125	28.3351560127775	25.258543305883	27.8495591116686	29.8511126958242
506	448.092651367188	278.552612304688	22	11	505	25.25	11.2878417968807	-10.0506591796795	15.1139380168599	35.448314839252	26.3324428349124	29.3448132363807	28.7328317612257
507	449.264587402344	280.269958496094	22	11	506	25.3	23.4387207031193	34.3469238281193	41.5822655065049	35.6084048421537	27.0365122471966	28.9769147096039	27.7900276921621
508	451.174072265625	278.958587646484	22	11	507	25.35	38.1896972656205	-26.2274169922	46.3285050408761	29.2160869402638	28.3638875436633	26.7349266162231	27.0169316956725
509	450.513977050781	279.466827392578	22	11	508	25.4	-13.2019042968795	10.1647949218807	16.6617325890154	30.4936405766472	33.0323150747194	25.3592940479683	26.6856775105353
510	449.195068359375	279.512512207031	22	11	509	25.45	-26.3781738281205	0.913696289060226	26.3939935480628	25.7378684816156	29.6101122929379	28.6842138919485	26.3020437326067
511	449.864440917969	280.353790283203	22	11	510	25.5	13.3874511718795	16.8255615234398	21.5017061987768	21.2794602480746	32.8965267222288	28.6577078264599	26.7235060387267
512	450.661285400391	279.957000732422	22	11	511	25.55	15.9368896484409	-7.93579101562045	17.8034050313468	30.4562253072851	30.2830802946546	29.4274119644716	27.1356187560216
513	451.836486816406	279.705444335938	22	11	512	25.6	23.5040283203	-5.03112792967954	24.0364638731712	30.004137645612	25.901271929091	29.8153344718747	27.728835092051
514	448.772705078125	279.078460693359	22	11	513	25.65	-61.2756347656205	-12.5396728515807	62.5455578850679	35.2994128678103	27.0231730540094	30.3025248179571	27.7928949751163
515	449.974945068359	279.181854248047	22	11	514	25.7	24.0447998046795	2.06787109376023	24.1335552396974	34.8282921076937	32.109884478014	27.5416372317141	28.1199916238115
516	447.577697753906	279.092712402344	22	11	515	25.75	-47.9449462890591	-1.78283691406023	47.9780823097682	30.5230836101074	30.9829728180074	28.0598561089196	28.5375464861332
517	447.915802001953	278.398254394531	22	11	516	25.8	6.76208496093977	-13.8891601562591	15.4478012307637	23.5901208007337	31.8183116817466	27.7702360845899	32.5809934330981
518	447.959564208984	278.515899658203	22	11	517	25.85	0.875244140619316	2.35290527343977	2.51042138523976	34.2156313104159	31.2667814000861	27.6494348914911	32.2124416959894
519	447.012145996094	279.538513183594	22	11	518	25.9	-18.9483642578	20.4522705078193	27.8807438381993	26.6665327682045	27.5727345611948	27.9825578366045	31.7689702798054
520	449.668762207031	276.733947753906	22	11	519	25.95	53.1323242187409	-56.0913085937591	77.2611077881085	28.8083312557994	25.4731621704902	29.0021090693882	32.3618277011294
521	449.80419921875	276.240570068359	22	11	520	26	2.70874023437955	-9.86755371094091	10.2325895987111	32.0104791900648	23.2231854956105	29.1421344912894	32.4395453196381
522	451.017211914062	275.751647949219	22	11	521	26.05	24.2602539062398	-9.77844238279999	26.1567936687386	31.555348321656	25.2573918745252	29.2595406462549	32.822340868618
523	450.267364501953	275.208221435547	22	11	522	26.1	-14.9969482421795	-10.8685302734398	18.5211610565669	16.7306930305646	29.3975978538911	29.4275010965987	33.5385468038663
524	449.282104492188	274.390716552734	22	11	523	26.15	-19.7052001953	-16.3500976562602	25.6050894961548	19.7798382230166	28.9419426191996	28.0392586097722	33.9872755006538
525	449.419128417969	274.314300537109	22	11	524	26.2	2.74047851561932	-1.5283203125	3.13783133265176	21.706452493251	25.8943336607625	28.3904241359544	32.9113848154774
526	448.157745361328	274.492553710938	22	11	525	26.25	-25.2276611328193	3.56506347658069	25.4783155609709	26.7847165177174	27.3012961645713	27.7302797358858	33.0464465282862
527	449.816925048828	273.822174072266	22	11	526	26.3	33.18359375	-13.4075927734398	35.7898650199108	26.3285369167433	26.7007696107633	36.1850721565922	33.4554032631919
528	447.625701904297	273.683227539062	22	11	527	26.35	-43.8244628906205	-2.77893066408069	43.9124811788988	35.0579742909603	27.5882207931112	37.6899567757557	NA
529	447.449768066406	272.530364990234	22	11	528	26.4	-3.51867675781932	-23.0572509765602	23.3241914912844	34.8227541061261	28.5057826583495	38.1786465116425	NA
530	446.423065185547	270.428466796875	22	11	529	26.45	-20.5340576171807	-42.0379638671795	46.7850182037369	31.6950867282756	31.3076861014186	36.0394415103103	NA
531	445.273254394531	270.821441650391	22	11	530	26.5	-22.9962158203193	7.85949707032046	24.3022146367997	28.3917250685049	32.2373739761611	36.2213828128163	NA
532	445.764953613281	271.700897216797	22	11	531	26.55	9.833984375	17.5891113281193	20.1515281306585	30.6830283999557	47.1127524386592	36.2172697727645	NA
533	447.134643554688	271.684875488281	22	11	532	26.6	27.3937988281398	-0.320434570319321	27.3956728800453	27.5573979118768	45.9823156976203	37.2617591358578	NA
534	445.548278808594	270.972351074219	22	11	533	26.65	-31.7272949218807	-14.2504882812409	34.780708148538	29.6519938461962	47.4153504040853	37.6720261833504	NA
535	444.063171386719	270.501892089844	22	11	534	26.7	-29.7021484375	-9.4091796875	31.1568657633425	62.5304181490427	46.1845493598582	38.2811323992407	NA
536	445.795959472656	270.645874023438	22	11	535	26.75	34.6557617187409	2.87963867188068	34.7751943083966	63.5729063267356	45.1414694610613	38.0330369476527	NA
537	444.873321533203	261.464935302734	22	11	536	26.8	-18.4527587890602	-183.618774414081	184.543649644891	64.147672408215	45.7337699347657	39.1405704417939	NA
538	444.680450439453	259.845977783203	22	11	537	26.85	-3.857421875	-32.3791503906193	32.6081137685097	64.8117008078396	46.9352974786045	NA	NA
539	446.548950195312	259.614959716797	22	11	538	26.9	37.3699951171795	-4.62036132812045	37.6545385559352	60.6309450759265	46.8382697083514	NA	NA
540	446.365112304688	257.900939941406	22	11	539	26.95	-3.67675781247954	-34.2803955078193	34.4770077614654	28.9371217204887	45.2545786970628	NA	NA
541	445.906524658203	258.421264648438	22	11	540	27	-9.17175292970001	10.4064941406398	13.8714156488309	30.2976886304734	43.8286999191443	NA	NA
542	444.921234130859	259.275024414062	22	11	541	27.05	-19.7058105468807	17.0751953124795	26.0745328677021	29.5288670084877	31.1683884449285	NA	NA
543	444.730590820312	261.236328125	22	11	542	27.1	-3.81286621093977	39.2260742187602	39.4109483184332	25.697456586286	NA	NA	NA
544	445.525268554688	259.744232177734	22	11	543	27.15	15.8935546875205	-29.8419189453205	33.810430446007	27.0264547623621	NA	NA	NA
545	445.670806884766	258.9921875	22	11	544	27.2	2.91076660156023	-15.0408935546795	15.3199556504567	33.3996551693684	NA	NA	NA
546	444.836853027344	259.589538574219	22	11	545	27.25	-16.6790771484409	11.9470214843795	20.5164065292115	NA	NA	NA	NA
547	447.729705810547	259.43408203125	22	11	546	27.3	57.8570556640602	-3.10913085937955	57.9405349027338	NA	NA	NA	NA
548	NA	NA	22	11	547	27.35	NA	NA	NA	NA	NA	NA	NA
549	NA	NA	22	11	548	27.4	NA	NA	NA	NA	NA	NA	NA
550	NA	NA	22	11	549	27.45	NA	NA	NA	NA	NA	NA	NA
551	NA	NA	22	11	550	27.5	NA	NA	NA	NA	NA	NA	NA
552	NA	NA	22	11	551	27.55	NA	NA	NA	NA	NA	NA	NA
553	NA	NA	22	11	552	27.6	NA	NA	NA	NA	NA	NA	NA
554	NA	NA	22	11	553	27.65	NA	NA	NA	NA	NA	NA	NA
555	NA	NA	22	11	554	27.7	NA	NA	NA	NA	NA	NA	NA
556	NA	NA	22	11	555	27.75	NA	NA	NA	NA	NA	NA	NA
557	NA	NA	22	11	556	27.8	NA	NA	NA	NA	NA	NA	NA
558	NA	NA	22	11	557	27.85	NA	NA	NA	NA	NA	NA	NA
559	NA	NA	22	11	558	27.9	NA	NA	NA	NA	NA	NA	NA
560	NA	NA	22	11	559	27.95	NA	NA	NA	NA	NA	NA	NA
561	NA	NA	22	11	560	28	NA	NA	NA	NA	NA	NA	NA
562	NA	NA	22	11	561	28.05	NA	NA	NA	NA	NA	NA	NA
563	NA	NA	22	11	562	28.1	NA	NA	NA	NA	NA	NA	NA
564	NA	NA	22	11	563	28.15	NA	NA	NA	NA	NA	NA	NA
565	NA	NA	22	11	564	28.2	NA	NA	NA	NA	NA	NA	NA
566	NA	NA	22	11	565	28.25	NA	NA	NA	NA	NA	NA	NA
567	NA	NA	22	11	566	28.3	NA	NA	NA	NA	NA	NA	NA
568	NA	NA	22	11	567	28.35	NA	NA	NA	NA	NA	NA	NA
569	NA	NA	22	11	568	28.4	NA	NA	NA	NA	NA	NA	NA
570	NA	NA	22	11	569	28.45	NA	NA	NA	NA	NA	NA	NA
571	NA	NA	22	11	570	28.5	NA	NA	NA	NA	NA	NA	NA
572	NA	NA	22	11	571	28.55	NA	NA	NA	NA	NA	NA	NA
573	NA	NA	22	11	572	28.6	NA	NA	NA	NA	NA	NA	NA
574	NA	NA	22	11	573	28.65	NA	NA	NA	NA	NA	NA	NA
575	NA	NA	22	11	574	28.7	NA	NA	NA	NA	NA	NA	NA
576	NA	NA	22	11	575	28.75	NA	NA	NA	NA	NA	NA	NA
577	NA	NA	22	11	576	28.8	NA	NA	NA	NA	NA	NA	NA
578	NA	NA	22	11	577	28.85	NA	NA	NA	NA	NA	NA	NA
579	NA	NA	22	11	578	28.9	NA	NA	NA	NA	NA	NA	NA
580	NA	NA	22	11	579	28.95	NA	NA	NA	NA	NA	NA	NA
581	NA	NA	22	11	580	29	NA	NA	NA	NA	NA	NA	NA
582	NA	NA	22	11	581	29.05	NA	NA	NA	NA	NA	NA	NA
583	NA	NA	22	11	582	29.1	NA	NA	NA	NA	NA	NA	NA
584	NA	NA	22	11	583	29.15	NA	NA	NA	NA	NA	NA	NA
585	NA	NA	22	11	584	29.2	NA	NA	NA	NA	NA	NA	NA
586	NA	NA	22	11	585	29.25	NA	NA	NA	NA	NA	NA	NA
587	NA	NA	22	11	586	29.3	NA	NA	NA	NA	NA	NA	NA
588	NA	NA	22	11	587	29.35	NA	NA	NA	NA	NA	NA	NA
589	NA	NA	22	11	588	29.4	NA	NA	NA	NA	NA	NA	NA
590	NA	NA	22	11	589	29.45	NA	NA	NA	NA	NA	NA	NA
591	NA	NA	22	11	590	29.5	NA	NA	NA	NA	NA	NA	NA
592	NA	NA	22	11	591	29.55	NA	NA	NA	NA	NA	NA	NA
593	NA	NA	22	11	592	29.6	NA	NA	NA	NA	NA	NA	NA
594	NA	NA	22	11	593	29.65	NA	NA	NA	NA	NA	NA	NA
595	NA	NA	22	11	594	29.7	NA	NA	NA	NA	NA	NA	NA
596	NA	NA	22	11	595	29.75	NA	NA	NA	NA	NA	NA	NA
597	NA	NA	22	11	596	29.8	NA	NA	NA	NA	NA	NA	NA
598	NA	NA	22	11	597	29.85	NA	NA	NA	NA	NA	NA	NA
599	NA	NA	22	11	598	29.9	NA	NA	NA	NA	NA	NA	NA
600	NA	NA	22	11	599	29.95	NA	NA	NA	NA	NA	NA	NA
601	NA	NA	22	11	600	30	NA	NA	NA	NA	NA	NA	NA
