# Supplementary material for: An automated feeding system for the African killifish reveals the impact of diet on lifespan and allows scalable assessment of associative learning
Source: eLife. 2022 Nov 10;11:e69008. doi: 10.7554/eLife.69008 (PMC9788828; doi:10.7554/eLife.69008)
Supplement: Figure 6—source data 3. [file elife-69008-fig6-data3.zip › Filtered and Interpolated Trajectories with Kinematics/t3_REC008 DLC_likelihood-euclidean-filtered_splines-interpolated_kinematics_02_resnet50_TrainAllTheThingsJun28shuffle1_1030000.csv]

	x2	y2	fishnum	recording_num	bodyparts_coords	seconds	velocity_x	velocity_y	velocity_xy	velocity_xy_5frame	velocity_xy_10frame	velocity_xy_20frame	velocity_xy_40frame
1	457.7684	110.567	3	8	0	0	0	0	0	NA	NA	NA	NA
2	456.2455	110.0986	3	8	1	0.05	-30.4579999999999	-9.36799999999977	31.8661134749751	NA	NA	NA	NA
3	458.8157	110.2497	3	8	2	0.1	51.404	3.02199999999999	51.4927538591596	25.7356849925717	NA	NA	NA
4	457.6587	111.4152	3	8	3	0.15	-23.1399999999996	23.3099999999999	32.8453299572402	29.0147143367527	NA	NA	NA
5	457.3554	110.8702	3	8	4	0.2	-6.06600000000071	-10.9	12.4742276714837	25.8849665684373	84.8813202834012	NA	NA
6	457.1857	111.6722	3	8	5	0.25	-3.39399999999955	16.0400000000001	16.395146720905	35.0358475867633	124.883701730044	NA	NA
7	457.9958	111.7075	3	8	6	0.3	16.2019999999995	0.705999999999847	16.2173746333981	76.347709478862	160.301616232084	NA	NA
8	462.6442	110.281	3	8	7	0.35	92.9680000000008	-28.5299999999998	97.2471589507896	144.026955574231	186.057513190033	NA	NA
9	472.858069149756	104.038938607439	3	8	8	0.4	204.277382995119	-124.84122785122	239.404639417733	220.752689123334	199.863952520584	NA	NA
10	487.12133317955	93.8245127684881	3	8	9	0.45	285.26528059588	-204.288516779018	350.870458148328	294.718265895731	202.796075872334	130.928226643803	NA
11	503.148945184426	81.8594267357083	3	8	10	0.5	320.55224009752	-239.301720655596	400.023814466423	337.079178793302	207.050606966642	140.444549105678	NA
12	518.65585825943	70.3653847616601	3	8	11	0.55	310.138261500081	-229.880839480964	386.045258495381	323.380195562306	210.104513028073	149.295770335254	NA
13	531.357025499606	61.5640910989038	3	8	12	0.6	254.02334480352	-176.025873255126	309.051723438647	261.565196170437	207.816715258369	157.533046586431	NA
14	538.9674	57.67725	3	8	13	0.65	152.207490007879	-77.736821978076	170.90972326275	193.34852480995	195.982091916934	166.503803974536	NA
15	541.0004	58.16105	3	8	14	0.7	40.6600000000003	9.67600000000004	41.7954611889859	125.490760160414	176.975133004204	175.725309892398	NA
16	542.0565	55.40976	3	8	15	0.75	21.1220000000003	-55.0258000000001	58.9404576639851	78.5542517234362	156.005396481312	183.41280075434	NA
17	540.87473147739	53.3926249644483	3	8	16	0.8	-23.6353704522003	-40.3427007110339	46.7564352477047	68.5839882715623	138.289924438424	189.20093262763	NA
18	537.156557985719	53.4387084400111	3	8	17	0.85	-74.3634698334199	0.921669511255914	74.3691812537555	92.3850698379705	129.00857998283	188.461736833045	NA
19	531.370752176668	55.2169928098884	3	8	18	0.9	-115.71611618102	35.5656873975461	121.05840600338	118.662268152674	133.143655428489	177.614766772118	NA
20	523.986086701917	58.3964604572806	3	8	19	0.95	-147.693309495021	63.5893529478439	160.800869021027	151.089088716434	148.654543912463	160.889637296737	109.122506711949
21	515.471334213147	62.6460937653876	3	8	20	1	-170.2950497754	84.99266616214	190.326449237501	179.462908242224	159.774994542038	142.604470314627	110.168245406712
22	506.295267362039	67.6348751174098	3	8	21	1.05	-183.52133702216	99.7756270404442	208.890538066507	197.703322585416	168.297352227187	125.179424854645	110.124528209933
23	496.926658800273	73.0317868965471	3	8	22	1.1	-187.37217123532	107.938235582746	216.238278882705	204.924017986955	169.106758407721	111.879299355431	109.061086337705
24	487.834281179531	78.5058114859999	3	8	23	1.15	-181.84755241484	109.480491789056	212.260477719338	200.887720931401	159.247441627301	104.101536986636	108.719262732663
25	479.486907151493	83.7259312689682	3	8	24	1.2	-166.947480560759	104.402395659366	196.904346028725	185.50561573794	144.804141589271	102.473990040253	108.649648774946
26	472.353309367841	88.3611286286522	3	8	25	1.25	-142.67195567304	92.70394719368	170.144963959732	158.750608573218	129.203544147943	100.007826553239	108.482449840574
27	466.902260480254	92.0803859482521	3	8	26	1.3	-109.020977751741	74.3851463919981	131.980012099198	120.791560669187	112.068925270866	98.9846938280032	108.564013448657
28	463.602533140413	94.552685610968	3	8	27	1.35	-65.9945467968191	49.445993254318	82.4632430590964	84.6842651915868	94.7500187280323	97.2212718428155	106.34963608097
29	462.9229	95.44701	3	8	28	1.4	-13.5926628082598	17.8864877806402	22.4652381991832	57.5193673644846	75.0594185447839	91.9724964938213	101.253535494493
30	463.6981	95.18465	3	8	29	1.45	15.5039999999997	-5.24720000000002	16.3678686407238	38.6322348037915	56.2934361680432	87.3167867800955	93.4127981556714
31	461.9866	95.30917	3	8	30	1.5	-34.23	2.49039999999979	34.3204748242212	30.7494288828465	40.2406585644413	79.8919417077468	84.0108745065545
32	462.7533	93.59566	3	8	31	1.55	15.3340000000003	-34.2702	37.544349295733	29.3272764203808	29.6720354288195	70.9532860846111	74.6940186461813
33	460.7774	94.44942	3	8	32	1.6	-39.5180000000005	17.0752000000002	43.0492134543715	27.9026071444997	25.33578527791	60.5891260889788	67.5599171782747
34	460.3487	93.81254	3	8	33	1.65	-8.57399999999984	-12.7376000000001	15.3544758868546	22.9619497643979	24.6975513603413	50.9347214907899	64.179799135566
35	460.8106	93.8299	3	8	34	1.7	9.23800000000028	0.34719999999993	9.24452226131806	20.7118360538476	29.82943197092	41.5739876574926	63.3093518861082
36	460.3799	93.61607	3	8	35	1.75	-8.61400000000003	-4.27660000000003	9.61718792371246	19.9221416729735	30.5803392675506	33.5520989268084	62.7471859707635
37	461.6762	93.39695	3	8	36	1.8	25.9259999999995	-4.38239999999979	26.2937807429812	20.0678263003018	29.8376468983566	27.927094269684	61.938317962886
38	460.3344	91.97507	3	8	37	1.85	-26.8359999999996	-28.4376	39.100741550001	31.7562567973403	26.4282334499253	24.2375353288944	60.9411328523233
39	461.0746	91.66082	3	8	38	1.9	14.8039999999992	-6.28500000000003	16.0828990234962	38.1987287707033	26.8100244367958	24.8923042168688	58.4855312481151
40	459.1043	94.41248	3	8	39	1.95	-39.405999999999	55.0332	67.6866747465107	38.9634577428656	26.854539146942	25.9359590146054	54.6405577528004
41	458.8542	92.33601	3	8	40	2	-5.00200000000063	-41.5294	41.8295477905273	32.9343252268772	26.8635392891755	25.4172786984817	50.365231880681
42	458.5197	93.80426	3	8	41	2.05	-6.68999999999983	29.365	30.1174256037928	33.5522225732899	26.1821531105484	24.2086124377176	45.8630580851724
43	458.8459	93.49754	3	8	42	2.1	6.52399999999943	-6.13439999999997	8.95507897005896	21.9528214965438	23.1392853798788	23.2405350011182	40.7349214498783
44	458.0066	93.03437	3	8	43	2.15	-16.7859999999996	-9.2634000000001	19.1723857555597	15.5283498076477	25.0870570733962	24.2580612844956	36.1458422611653
45	457.9691	93.5174	3	8	44	2.2	-0.749999999999318	9.66059999999999	9.68966936278007	13.4008484782312	22.0424860582908	24.1447137319633	31.7422762529391
46	457.4934	93.61375	3	8	45	2.25	-9.51400000000035	1.92700000000002	9.70718934604692	13.3442455328804	20.2542181294128	25.4865453882877	28.1341125982992
47	457.5459	94.58633	3	8	46	2.3	1.05000000000018	19.4516000000002	19.4799189567104	16.6218915735026	18.5795779770786	24.8919420977688	25.0056026894822
48	457.2911	94.23549	3	8	47	2.35	-5.09600000000091	-7.0168000000001	8.67206424330509	22.1321506200378	20.052836552311	24.6609938618311	23.5143748411889
49	458.3881	95.63477	3	8	48	2.4	21.9400000000007	27.9856000000001	35.5606159586703	24.9800864511779	21.7060981321954	24.9985660024089	23.8271206516971
50	456.8406	94.59917	3	8	49	2.45	-30.9500000000003	-20.712	37.2409645954561	23.7583074759261	21.4348883169846	21.9643287255054	24.1429907192411
51	457.8549	93.96291	3	8	50	2.5	20.2859999999998	-12.7252000000001	23.9468685017477	26.7614275717415	24.1095514873998	20.8385220536152	23.6437440277221
52	457.6448	94.59759	3	8	51	2.55	-4.20200000000023	12.6936000000001	13.3710240804511	26.7903046908882	23.6017310849892	20.7728300857336	23.1162163462177
53	457.3229	93.45779	3	8	52	2.6	-6.43799999999942	-22.7959999999999	23.6876647223821	20.7376260139314	26.1827023437835	20.8807168107778	22.4070171005374
54	458.4459	94.84559	3	8	53	2.65	22.4599999999998	27.756	35.705001554404	23.2390165236217	24.9100749314216	21.3569630315406	22.2287817595912
55	458.6142	95.15119	3	8	54	2.7	3.36599999999976	6.11199999999997	6.97757121067195	23.4451546940523	21.88617139272	21.9105648483855	22.2856632255756
56	456.9236	94.46996	3	8	55	2.75	-33.8119999999992	-13.6246	36.4538210501992	25.6039771158254	21.4228259778177	22.7161262697901	22.142703708051
57	457.505	94.04511	3	8	56	2.8	11.6279999999995	-8.49700000000013	14.401714932604	23.029845171955	22.9660821943886	22.0841111092804	21.8250796170341
58	456.4427	95.40305	3	8	57	2.85	-21.2459999999999	27.1588	34.481776831248	23.0347167715086	21.7085970692447	22.7912143534833	21.6274201148414
59	457.5818	95.48031	3	8	58	2.9	22.7819999999997	1.54520000000019	22.8343418350516	19.6066354320136	21.0078279308859	22.7619370865255	22.0442861552001
60	457.8924	95.31877	3	8	59	2.95	6.21200000000044	-3.23080000000004	7.00192920844004	22.4870096947249	22.3862413797864	22.3500224238767	21.2275400823407
61	457.1559	95.94334	3	8	60	3	-14.7300000000007	12.4914000000001	19.3134143527245	17.813217022664	21.3227010521804	21.8702093569624	20.4299190986039
62	457.2784	94.50838	3	8	61	3.05	2.45000000000005	-28.6992000000001	28.8035862461605	18.9858106898168	20.5664911335717	22.0238202547179	19.9802301755565
63	456.7257	94.45129	3	8	62	3.1	-11.0539999999992	-1.14180000000005	11.1128134709434	21.7377659880642	19.3997263631831	21.5734991999567	20.5280951466631
64	457.4902	95.66553	3	8	63	3.15	15.29	24.2848000000001	28.6973101708157	23.0387666723472	20.6137992416294	20.1995022346867	20.5832985418105
65	457.3893	94.63236	3	8	64	3.2	-2.01800000000048	-20.6634	20.761705699677	18.6459725724184	22.8138734550335	20.4266127191878	20.6697153652137
66	456.6929	95.71933	3	8	65	3.25	-13.9279999999997	21.7393999999999	25.8184177741392	20.9862357037023	22.3175927361072	18.7988620278143	20.6348034608817
67	456.9968	95.5625	3	8	66	3.3	6.07799999999997	-3.13659999999999	6.83961574651673	22.2417877934419	21.0815583150471	18.7582171362995	20.5162796464718
68	458.1368	95.52236	3	8	67	3.35	22.7999999999997	-0.802799999999877	22.8141291273629	23.8899809220028	21.4384013306687	18.5938463678516	20.732765483549
69	457.0894	96.92275	3	8	68	3.4	-20.9479999999996	28.0077999999997	34.9750706195137	21.5964187998673	19.3911765384875	19.0900063079912	20.0014462076323
70	457.3352	95.4936	3	8	69	3.45	4.91599999999949	-28.5829999999999	29.0026713424813	23.5171440576758	18.4669840585892	20.4907514391759	19.5383646003256
71	456.6183	95.52367	3	8	70	3.5	-14.3380000000002	0.601399999999899	14.3506071634619	21.8905669576351	16.2750230034482	20.0213161435926	19.3698808473124
72	455.9839	95.00071	3	8	71	3.55	-12.6879999999994	-10.4592	16.4432420355593	16.5405652835332	16.9499431390274	19.1876302653794	19.3209559006797
73	456.6594	95.28802	3	8	72	3.6	13.51	5.7462000000001	14.6812436271591	13.0439871951757	17.7879663725201	20.1754734825483	18.981240693647
74	456.3278	95.53127	3	8	73	3.65	-6.63199999999961	4.86500000000007	8.22506224900429	10.953627207029	17.5662133743531	19.8096340520804	18.1294145199672
75	456.5011	96.08057	3	8	74	3.7	3.46599999999967	10.9859999999998	11.5197809006939	10.3827422203789	18.1676294233184	19.4288658820419	18.4434122887661
76	456.6628	95.97169	3	8	75	3.75	3.23399999999992	-2.17759999999998	3.89880722272844	13.685365787405	17.725039551078	18.5534806519733	17.9022218791852
77	457.2808	95.68935	3	8	76	3.8	12.3599999999999	-5.64679999999981	13.5888171023086	18.5918614651729	17.2937022157116	18.9484481836632	17.7215214216562
78	456.0652	96.66661	3	8	77	3.85	-24.3119999999999	19.5452	31.1943614622899	23.2912716514611	18.9125456344278	18.6743166136147	17.5993829666064
79	456.4625	95.07765	3	8	78	3.9	7.94599999999946	-31.7792	32.7575406378439	24.4964518951271	20.2280915656733	17.240955328739	17.2681941481156
80	456.6152	96.82182	3	8	79	3.95	3.05400000000077	34.8833999999999	35.0168318321347	24.2046622110443	20.3907477054946	16.7267067767744	17.4005036769168
81	456.2175	96.52503	3	8	80	4	-7.95400000000086	-5.93580000000003	9.92470844105831	24.1397254814506	20.8319383004985	16.8695523376623	17.4878977532605
82	456.6112	96.06369	3	8	81	4.05	7.87400000000048	-9.22680000000014	12.1298686818947	21.8643216661737	20.946953228299	16.6180915466415	17.0638981437561
83	457.4678	97.34766	3	8	82	4.1	17.1320000000003	25.6794000000002	30.8696778143216	17.4902237595281	19.5606668547094	16.3889821873373	17.1612074577701
84	456.4147	97.16382	3	8	83	4.15	-21.0620000000006	-3.67680000000007	21.3805215614593	17.1674247058699	16.915697283125	16.0593268052476	16.7449941061368
85	456.9854	96.83768	3	8	84	4.2	11.4140000000009	-6.5227999999999	13.1463422989065	17.6892442455537	15.2857841302305	16.4602118583443	16.2584428582748
86	456.5716	96.79974	3	8	85	4.25	-8.27600000000075	-0.758800000000122	8.31071317276758	14.9816082279682	16.0140651242465	17.0055817305561	15.9131481373559
87	456.7006	97.52531	3	8	86	4.3	2.58000000000038	14.5114000000001	14.7389663803133	11.9670729000763	15.9424808775715	16.6848257070129	15.9623403290625
88	456.4704	96.68987	3	8	87	4.35	-4.6040000000005	-16.7088000000001	17.3314977263942	13.0813445009328	13.8654187402467	16.6049195653613	16.1691701220517
89	456.5672	96.99004	3	8	88	4.4	1.9360000000006	6.00339999999989	6.30784492199998	14.8607055426231	11.8905620448219	15.4463819882399	15.6480506873087
90	456.6088	97.925	3	8	89	4.45	0.831999999999198	18.6992000000001	18.717700303189	14.1957175095893	12.5296760111941	14.3102559146576	15.0310626376632
91	456.4373	97.08189	3	8	90	4.5	-3.42999999999961	-16.8621999999999	17.2075183812191	12.7492292525252	13.1792251606136	14.9544793629283	15.1289253302895
92	456.6044	97.62758	3	8	91	4.55	3.3420000000001	10.9137999999999	11.4140262151441	11.8140511895676	12.4226981857268	14.9401660221329	15.0916064438849
93	456.2819	97.23903	3	8	92	4.6	-6.44999999999982	-7.7709999999999	10.0990564410739	11.9780075214553	13.6491722760132	14.146941432992	15.0132760599941
94	456.3492	97.19289	3	8	93	4.65	1.34599999999978	-0.922799999999881	1.6319546072116	11.4977447786042	13.9770666933548	13.6803541601931	15.6310250926711
95	456.853	98.02983	3	8	94	4.7	10.0760000000002	16.7388	19.5374819626277	10.6496788618643	13.3347276990847	13.0880198345077	15.5974110647382
96	456.6432	97.31987	3	8	95	4.75	-4.19600000000059	-14.1992000000002	14.8062046669635	14.5491152995011	13.8948936016102	13.2728156227385	16.1344483672622
97	456.9727	97.46159	3	8	96	4.8	6.58999999999992	2.83440000000013	7.1736966314446	16.1400821971421	13.9378511666944	12.9762324744618	15.9266386860445
98	455.4962	97.36264	3	8	97	4.85	-29.5299999999997	-1.97900000000004	29.596238629258	14.6914478767141	14.4284641257373	13.6640236304886	15.3149919906665
99	455.9296	97.56741	3	8	98	4.9	8.66800000000012	4.09539999999993	9.58678909541675	16.2920424246161	15.4701462755642	14.0551460458784	14.9742793235618
100	455.8158	98.1715	3	8	99	4.95	-2.27599999999939	12.0818	12.2943103604878	17.2260234715245	13.6463636578213	13.335418498552	14.5108961195204
101	456.1715	97.08793	3	8	100	5	7.11399999999912	-21.6713999999999	22.8091774064735	14.3078129519734	13.3664060848633	13.3882983229168	14.9486490541699
102	456.2476	97.6752	3	8	101	5.05	1.52199999999993	11.7454000000001	11.8436018659866	14.8002103539863	13.5297667631969	13.5651213411282	15.2667422656037
103	455.635	97.24206	3	8	102	5.1	-12.2519999999997	-8.66280000000017	15.0051860315025	12.6012794389285	13.6788749849641	13.6375699326509	14.5799467187861
104	456.1369	97.57527	3	8	103	5.15	10.0380000000007	6.66420000000016	12.0487761054813	10.4407697451104	14.133225398402	15.2027233800946	14.311178990903
105	456.0898	97.5305	3	8	104	5.2	-0.942000000000007	-0.895399999999995	1.29965578519853	9.83351005486917	13.3361092980193	14.734610271132	14.0844089749844
106	455.5421	97.28469	3	8	105	5.25	-10.9540000000004	-4.91620000000012	12.0066289373833	13.0499370179548	12.8817030442234	15.2633150039682	13.9853321900295
107	455.7436	97.67625	3	8	106	5.3	4.0300000000002	7.83119999999997	8.80730341478032	13.4662404428176	13.192391515562	15.1684516650762	13.8430026470837
108	455.509	96.13969	3	8	107	5.35	-4.69200000000001	-30.7311999999999	31.0873208469304	14.0709391571102	12.8466757395645	14.0250644159718	13.4833491118739
109	455.7047	96.81856	3	8	108	5.4	3.91399999999976	13.5774000000001	14.1302932297953	15.3226363433363	14.935300484625	14.5021766588836	13.4634317644935
110	455.5064	96.90459	3	8	109	5.45	-3.96600000000035	1.72059999999988	4.32314935666145	16.5512729762548	15.8228568844427	14.7115363243832	13.0600551002444
111	455.976	96.12132	3	8	110	5.5	9.39200000000028	-15.6654	18.2651148685139	12.6434144611742	17.1602239230732	14.9428187454114	13.1417880339191
112	455.4052	95.63864	3	8	111	5.55	-11.4160000000004	-9.65360000000004	14.9504865793729	16.4043605264325	16.8071365669555	15.5933185090745	13.1393154187363
113	455.4558	95.06346	3	8	112	5.6	1.01200000000063	-11.5035999999998	11.5480282715274	17.5747746117752	14.3712538469795	15.0129520045803	13.1364573696142
114	455.9062	96.64742	3	8	113	5.65	9.00800000000004	31.6791999999998	32.9350235560867	18.9978115028101	14.8711279193653	14.942003821613	13.3905896397858
115	456.3454	96.90421	3	8	114	5.7	8.78399999999942	5.13580000000019	10.1752197833753	17.0630001576562	16.086963350747	15.0807981154611	13.0663952313467
116	455.1699	96.42609	3	8	115	5.75	-23.51	-9.56240000000008	25.3802993236881	16.0990932327848	17.0039344465995	14.6978487573205	13.0861136639165
117	455.4326	96.45039	3	8	116	5.8	5.25399999999991	0.485999999999933	5.27642985360356	13.337895312298	17.994245502587	14.7097728197056	13.1819181781968
118	455.7619	96.38152	3	8	117	5.85	6.58600000000092	-1.37740000000008	6.72849364717039	14.5991520897187	17.1792282695961	13.3026745932592	13.3393954373058
119	456.2191	97.22162	3	8	118	5.9	9.14400000000001	16.8020000000001	19.1290339536529	15.010057390389	14.948707158601	12.8717174831085	13.4876466246698
120	455.9619	98.00453	3	8	119	5.95	-5.14400000000023	15.6582	16.4815036704787	18.9254908475177	14.3387393464795	12.7846917019368	13.9409487069139
121	456.8422	96.95251	3	8	120	6	17.6059999999995	-21.0404	27.4348258270393	18.2593633064075	12.2354735915678	12.8952777449214	13.7320712694288
122	455.6051	97.07014	3	8	121	6.05	-24.742	2.35259999999982	24.8535971392472	16.5595190049039	12.6124090724557	12.7135094963444	13.530535532702
123	455.7707	97.03219	3	8	122	6.1	3.31199999999967	-0.758999999999901	3.39785594161931	14.0783266032402	12.2340953395389	12.6353448065775	13.7298579230154
124	456.1841	96.69815	3	8	123	6.15	8.26800000000048	-6.68080000000003	10.6298124461351	9.4608897927466	10.8723070468518	11.578455899477	13.8667397950855
125	456.0603	96.86001	3	8	124	6.2	-2.47600000000034	3.23720000000009	4.07554166216004	6.29932729739361	9.48242005312655	11.3981801915615	13.8656778850202
126	455.9832	97.06326	3	8	125	6.25	-1.54199999999946	4.06499999999994	4.34764177457134	6.20882737267026	8.78662104324336	10.9089123238648	13.8539739384729
127	455.8326	97.48974	3	8	126	6.3	-3.01199999999994	8.52959999999996	9.04578466248224	5.18509508879968	7.4327734901018	11.1953846913175	13.7235074631192
128	455.9278	97.6021	3	8	127	6.35	1.90399999999954	2.24719999999991	2.9453563180026	4.88651350301291	8.09146134355879	12.6537264586398	13.1385249469127
129	455.9542	97.87639	3	8	128	6.4	0.528000000000475	5.48580000000015	5.51115102678217	8.11235229374013	8.20820464035308	12.473116590456	13.1701413505091
130	456.0829	97.86584	3	8	129	6.45	2.57399999999961	-0.210999999999899	2.58263373322621	8.56621968281	8.4576210366435	13.1703610894446	14.044090769193
131	455.4877	97.03278	3	8	130	6.5	-11.9039999999995	-16.6612000000001	20.4768357282074	9.97409531444731	9.58235105616175	12.5213237934462	15.5348145454745
132	454.9539	97.22023	3	8	131	6.55	-10.6760000000008	3.74899999999997	11.3151216078316	11.2313141919065	9.77836031017938	11.4677525563296	18.2014614514071
133	455.2034	97.65265	3	8	132	6.6	4.99000000000024	8.64839999999987	9.98473447618914	12.0287285702741	13.0733575777408	12.4467638414505	20.4862500590574
134	454.6231	97.75843	3	8	133	6.65	-11.6059999999993	2.1156000000002	11.797245414078	11.0523498185834	14.0739261340601	12.791475768558	20.800213565687
135	454.4664	97.46973	3	8	134	6.7	-3.13400000000001	-5.77400000000011	6.56970562506429	10.9905009375488	16.8583021257626	12.6505576545793	21.4381990248458
136	455.1628	97.11897	3	8	135	6.75	13.9279999999997	-7.01519999999988	15.5949419697538	16.1726198410343	16.256026543649	13.0100991196254	21.9235212661314
137	454.8039	97.53612	3	8	136	6.8	-7.17800000000011	8.34299999999985	11.0058772026585	16.9165380762138	15.5027316225574	12.7372421065328	22.5924193839405
138	454.4085	95.78545	3	8	137	6.85	-7.9079999999999	-35.0134	35.8953289936169	21.6878756812511	16.8020663393422	12.9743753005662	23.0185684331628
139	453.9705	95.14507	3	8	138	6.9	-8.75999999999976	-12.8075999999999	15.5168365899752	21.4597032687145	17.3747468967628	13.4685652179096	23.2986751552295
140	452.9047	94.05949	3	8	139	6.95	-21.3160000000005	-21.7116000000001	30.4263936502509	20.0149623075661	16.8434942725151	15.3034898364493	24.9483583999049
141	453.6083	94.22456	3	8	140	7	14.0719999999999	3.3014	14.4540799070711	17.4315128376501	16.437847183089	18.1743513460276	28.1018254525468
142	453.425	94.27107	3	8	141	7.05	-3.66599999999949	0.930199999999957	3.78217239691637	17.8329557173119	15.6961239028862	23.6894134064698	31.6420120402643
143	452.4953	94.94608	3	8	142	7.1	-18.5940000000005	13.5002	22.9780816440368	11.999112863779	12.8753930233916	28.3371553115373	35.359527776039
144	451.7174	95.34932	3	8	143	7.15	-15.5579999999998	8.06480000000022	17.5240509882845	11.4159910974635	12.863204301759	30.021971231897	35.902323992947
145	451.6844	95.40282	3	8	144	7.2	-0.660000000000309	1.06999999999999	1.25717938258643	11.3772854982063	13.748677547136	31.4782178581301	36.7997175827879
146	451.1343	95.57669	3	8	145	7.25	-11.0019999999997	3.47739999999988	11.5384710754932	8.31927320913319	20.0926761484063	32.938130208398	38.1050060372937
147	451.313656894384	95.5818886558234	3	8	146	7.3	3.58713788768	0.103973116468126	3.58864440063061	7.89345288620617	31.8760951903823	33.9894540765635	39.4312432018667
148	451.696659280625	95.61465004425	3	8	147	7.35	7.66004772482006	0.655227768531859	7.68802019867119	15.4982422304929	39.8722442837325	33.3834104076857	41.5835821059699
149	451.0678	96.05855	3	8	148	7.4	-12.5771856125004	8.87799911499997	15.3949493736494	28.7693611993491	42.6691955670311	34.124233720003	42.3611313398138
150	449.1077	96.18315	3	8	149	7.45	-39.2019999999991	2.49200000000002	39.2811261040201	52.3749048825582	46.1129414437452	36.7263557103652	43.0453161607682
151	448.229485177713	92.3887524865994	3	8	150	7.5	-17.5642964457404	-75.8879502680119	77.894065919774	71.4252153583318	49.438413233707	43.6823271116475	43.2385658246442
152	448.334379635386	86.3088391307494	3	8	151	7.55	2.09788915345939	-121.598267117	121.616362816676	77.444938247856	52.2827842502409	51.8162715241991	43.3228733550697
153	448.4716	81.16369	3	8	152	7.6	2.74440729228104	-102.902982614988	102.939572577539	76.7276406569975	53.8914277919797	58.2722917106274	43.3473981514791
154	448.2762	78.89742	3	8	153	7.65	-3.90800000000013	-45.3254000000001	45.4935638212705	70.107465268065	55.385263138247	59.0131722173361	44.2563499182145
155	449.3077	77.44096	3	8	154	7.7	20.6299999999999	-29.1291999999999	35.6946381497276	52.1906636179235	59.7040338735945	60.9488775109965	46.0066426844229
156	451.5375	77.23104	3	8	155	7.75	44.5960000000002	-4.19840000000022	44.7931889751112	36.3576402256276	67.2719780748887	63.1999129549621	46.46994726992
157	453.0555	77.74178	3	8	156	7.8	30.3599999999994	10.2148000000003	32.0323545659693	33.325588028638	71.7564478580159	66.1252442972007	47.9369351529564
158	453.9335	78.54314	3	8	157	7.85	17.5599999999997	16.0271999999998	23.7744556160595	42.6804270901914	76.6723391375224	70.1927889113735	47.699479691
159	455.3364	79.11946	3	8	158	7.9	28.0580000000009	11.5264000000002	30.3333028363226	64.4364908817124	75.3571488676412	71.2536974617181	47.9718210693029
160	455.9675	83.19432	3	8	159	7.95	12.6219999999989	81.4972	82.4688334574946	91.3222320981083	75.7848135782478	70.787142485087	47.535555923046
161	457.1656	90.77895	3	8	160	8	23.9620000000002	151.6926	153.573507932716	116.987038049417	76.9614126762172	68.3027803032607	47.7506681550704
162	463.1606	96.55244	3	8	161	8.05	119.9	115.4698	166.461060647949	117.388709706644	79.9677043441605	62.9563333036695	49.6790372326056
163	470.7352	97.2309	3	8	162	8.1	151.492000000001	13.5692	152.098485372604	108.889200066304	86.4941500307673	58.3576409914208	51.8367504300152
164	472.2997	96.82188	3	8	163	8.15	31.2899999999991	-8.18040000000025	32.3416611224585	89.486334470722	87.1221317851892	58.4907286045321	52.795607541553
165	474.2414	96.34853	3	8	164	8.2	38.8340000000005	-9.46699999999993	39.9712852557938	68.6131765902126	81.8702510965796	60.5350675107158	54.1720234849029
166	476.7262	97.69876	3	8	165	8.25	49.6960000000001	27.0045999999999	56.5591799548049	56.0012620121175	69.3335825316327	60.0017643314421	54.9849964525193
167	474.1212	99.388	3	8	166	8.3	-52.1000000000004	33.7848000000002	62.095271245402	56.855553863734	54.1562187493232	61.8844162293493	55.8214418807354
168	478.004	101.566	3	8	167	8.35	77.6560000000006	43.5599999999999	89.0389124821282	54.851302126855	40.0429428453192	62.0155489743143	56.867598840326
169	479.1451	102.9975	3	8	168	8.4	22.8219999999999	28.63	36.6131203805411	49.1808305925435	41.624308341423	61.8194084186028	57.2709149045739
170	479.050642805632	104.492019343301	3	8	169	8.45	-1.88914388736066	29.8903868660199	29.9500265713987	39.6992609084337	45.2853214431837	58.3447561357268	56.4657490874918
171	478.998475563882	105.90139531769	3	8	170	8.5	-1.04334483499997	28.1875194877802	28.2068222832475	24.0846236785209	43.0421159866669	51.8190091984934	55.2010524974147
172	478.941226919316	106.633531620427	3	8	171	8.55	-1.14497289131918	14.6427260547398	14.687422824853	26.3930628191119	43.8011281145382	47.5418029410122	52.3455862424841
173	478.8315255165	106.096331948776	3	8	172	8.6	-2.19402805632058	-10.7439934330199	10.9657263325644	35.7193407595125	37.5369479178612	45.4012091494029	49.835182391704
174	478.622	103.6977	3	8	173	8.65	-4.1905103299996	-47.97263897552	48.1553160834961	36.9034013807904	36.5166850520165	46.5780428657698	48.7476119170593
175	478.502	99.87051	3	8	174	8.7	-2.40000000000009	-76.5438	76.5814162734015	47.9029953206428	34.819261174874	47.3951694588093	48.268686013656
176	479.7656	98.72379	3	8	175	8.75	25.2719999999999	-22.9344	34.1271253896369	50.9892721572014	34.3044358653541	46.7700799500765	48.5699404240235
177	482.3904	101.0152	3	8	176	8.8	52.4959999999999	45.8282	69.685392524115	46.6403072849211	40.9273871327012	45.5176394642701	49.371959446642
178	481.5542	99.99403	3	8	177	8.85	-16.7240000000004	-20.4234	26.3971105153578	33.9191815902356	50.7594754534866	43.5424087692785	49.0850039654631
179	482.543037079517	99.1188235028353	3	8	178	8.9	19.77674159034	-17.5041299432939	26.4104917220941	31.7054703499179	51.5317773901166	43.2881323474298	49.2602662798514
180	483.1052	98.79494	3	8	179	8.95	11.2432584096609	-6.47767005670602	12.9757877999741	33.9517789447597	49.5050174744348	42.1443556898965	47.7959213494968
181	482.2713	97.99879	3	8	180	9	-16.6780000000006	-15.9229999999999	23.0585691880484	50.5296787497717	50.498043913486	42.0993246915686	46.098339594418
182	486.2526	97.27898	3	8	181	9.05	79.6259999999995	-14.3961999999999	80.916935498324	56.4232474953122	47.234150814002	41.7348391812986	44.334849544706
183	480.8081	97.74409	3	8	182	9.1	-108.889999999999	9.30219999999991	109.286609540418	65.0908533586341	49.5478696206958	41.3127237919873	43.712369917058
184	482.1852	95.31313	3	8	183	9.15	27.5419999999997	-48.6192	55.8783354497965	69.2906174770542	50.0595796428431	39.0044952295866	45.4505583400117
185	482.9345	92.59897	3	8	184	9.2	14.9860000000001	-54.2832000000001	56.3138171165836	60.5165226832443	49.469450204919	36.0023045165962	46.4117230645663
186	483.1063	90.40281	3	8	185	9.25	3.43599999999924	-43.9231999999998	44.057389780149	48.5660604916199	49.8942135177831	37.1381165166051	46.4188959262553
187	483.056	88.55117	3	8	186	9.3	-1.00599999999986	-37.0328000000001	37.0464615292744	43.6959117903739	42.542291229896	36.8595026639346	45.7954148330729
188	485.2128	87.33366	3	8	187	9.35	43.1360000000006	-24.3502000000001	49.5342985822961	33.8480470512039	31.865972130488	36.1544589566119	44.05336597878
189	483.6439	87.18028	3	8	188	9.4	-31.3780000000008	-3.06759999999997	31.5275919435667	30.4978095585121	26.4772130690565	36.7011241410999	43.2283789417292
190	483.3866	86.93755	3	8	189	9.45	-5.14599999999973	-4.85459999999989	7.07449342073312	24.5680597765478	22.4995915587575	37.2470865632668	42.7489423761434
191	482.3391	86.06187	3	8	190	9.5	-20.9500000000003	-17.5136000000001	27.3062023166901	15.165883769356	23.7781891197241	40.3776699903426	42.6167038099727
192	482.6734	85.90357	3	8	191	9.55	6.68600000000083	-3.16599999999994	7.39771261945277	9.25851434773915	26.4848545138672	41.1278961483999	43.0798879823725
193	482.7631	85.9923	3	8	192	9.6	1.79399999999987	1.77459999999996	2.52341854633737	11.1511360663112	22.7610482925281	42.0235306847131	43.8467706001478
194	482.7393	85.89565	3	8	193	9.65	-0.475999999999885	-1.93299999999994	1.99074483548235	17.058568680936	23.3426686393567	44.3230738142537	43.8476930623295
195	483.5425	86.09212	3	8	194	9.7	16.0640000000001	3.92939999999982	16.5376020135932	28.4016492511865	25.0247229216147	45.4282766703233	43.2548410585782
196	484.8279	83.55723	3	8	195	9.75	25.7079999999996	-50.6977999999998	56.8433653898145	30.3562128157002	30.8611264629022	46.0677119024341	43.7933179143583
197	486.2584	80.68845	3	8	196	9.8	28.6099999999999	-57.3756	64.1131154707053	37.4268229309743	39.7135010669037	46.0731902018757	43.4659085582785
198	486.8606	80.56456	3	8	197	9.85	12.0439999999996	-2.47780000000006	12.2962363689054	38.8983097769183	52.1810892389383	44.5643231882815	44.1968903844204
199	484.998462821345	80.7018289596258	3	8	198	9.9	-37.2427435730992	2.745379192516	37.3437954118529	44.6636842448683	62.1689345594508	43.1686255360287	44.8568641456257
200	485.3117	79.54887	3	8	199	9.95	6.26474357309917	-23.0591791925161	23.8950362433133	51.0253528826208	68.3569617818891	43.3535290623903	45.7352293970221
201	489.2321	77.82291	3	8	200	10	78.4080000000006	-34.5192	85.6702377295645	74.0059656621765	68.3572346851442	43.1340829283767	46.1973617786096
202	485.0082	80.09469	3	8	201	10.05	-84.4780000000003	45.4356000000001	95.9214586594682	86.9110461879273	65.6615258898843	44.4249367834464	45.0024678607441
203	479.342295255272	82.9837518536999	3	8	202	10.1	-113.31809489456	57.781237073998	127.199300266684	97.8156137868598	66.3675980840349	46.3808174083084	42.8422842472302
204	474.809647857116	85.3072064664652	3	8	203	10.15	-90.6529479631206	46.4690922553061	101.869198040607	92.0507851254201	62.9945824327007	48.6908908950724	41.7213365075746
205	471.326523806628	87.107554863004	3	8	204	10.2	-69.6624810097592	36.0069679307759	78.4178742379758	80.2976988971477	61.6823352031659	50.5073776005602	40.4506934874688
206	468.809189104906	88.4272980680244	3	8	205	10.25	-50.3466940344401	26.394864100408	56.8460944223659	58.7292305058933	55.4070393938512	50.4485193121115	39.8536915283573
207	467.173909753046	89.3089371062345	3	8	206	10.3	-32.7055870371998	17.6327807642019	37.1560275181062	39.078118677474	49.1363724999891	50.0723144526224	39.589958859439
208	466.336951752145	89.7949730023423	3	8	207	10.35	-16.7391600180201	9.72071792215615	19.3569583104116	25.549056619472	40.5805455776784	52.239321812229	38.9209300649835
209	466.214581103299	89.9279067810559	3	8	208	10.4	-2.4474129769203	2.65867557427185	3.61363889851043	18.7632936622824	35.2128472306941	53.0126041501515	39.1753174079526
210	466.723063807605	89.7502394670834	3	8	209	10.45	10.1696540861201	-3.55334627944984	10.7725639479661	17.9750461028306	32.6577934192314	54.2233722307774	39.4261842878557
211	467.778665866159	89.3044720851329	3	8	210	10.5	21.1120411710795	-8.91534763901006	22.9172796364175	22.4318606494636	32.5398039390788	52.0170535668766	39.0284885368579
212	469.297653280059	88.6331056599123	3	8	211	10.55	30.379748278001	-13.4273285044119	33.2147897208472	31.3475757839142	34.4831030153605	48.8770395730883	39.4822111171188
213	471.1962920504	87.7786412161299	3	8	212	10.6	37.9727754068199	-17.0892888756481	41.6410310435769	39.7665302189908	38.111045540423	43.6610378097473	39.8914021250583
214	473.39084817828	86.7835797784937	3	8	213	10.65	43.8911225575998	-19.9012287527239	48.1922145707633	46.3163142158752	43.0306258676023	39.1195992008955	40.0073662258197
215	475.797587664794	85.6904223717117	3	8	214	10.7	48.1347897302794	-21.86314813564	52.8673361233489	50.9911599278905	46.7644092583888	35.4731103046144	39.8871275071617
216	478.332776511041	84.5416700204921	3	8	215	10.75	50.7037769249405	-22.975047024392	55.6661996208395	53.7902304313824	48.6270677399019	33.6396711542805	40.2359018125536
217	480.912680718115	83.3798237495428	3	8	216	10.8	51.5980841414796	-23.2369254189862	56.5890182809239	54.7136759512905	48.6177066461874	33.1067275170022	39.2656848098411
218	483.453566287115	82.2473845835721	3	8	217	10.85	50.8177113800002	-22.6487833194139	55.6363835610364	53.7622882977868	46.7415300418161	33.2775369416854	39.8865837947131
219	485.871699219136	81.1868535472879	3	8	218	10.9	48.3626586404205	-21.2106207256841	52.8094421703037	50.9378212639286	43.026351171097	35.1820092798766	39.7159711910098
220	488.083345515275	80.2407316653983	3	8	219	10.95	44.2329259227802	-18.9224376377919	48.1103978558303	46.2442533644843	38.2884271899974	35.4988395133211	39.3217646723849
221	490.004771176628	79.4515199626114	3	8	220	11	38.42851322706	-15.784234055738	41.5438644515486	39.6928296522498	34.7395383694821	34.9228941453391	37.8499993079041
222	491.552242204293	78.8617194636353	3	8	221	11.05	30.9494205532997	-11.7960099795221	33.1211787837026	31.3390263909035	31.7303520186439	34.5394854507912	35.8651880229166
223	492.642024599367	78.513831193178	3	8	222	11.1	21.7956479014799	-6.95776540914579	22.8792649998638	22.8145660822081	28.4440283429478	33.4019868418083	33.2124246089662
224	493.190384362944	78.4503561759476	3	8	223	11.15	10.9671952715394	-1.26950034460805	11.0404258635723	18.5412554750357	27.3333926921509	31.323841556567	30.9759409989447
225	493.113587496123	78.7137954366523	3	8	224	11.2	-1.53593733641969	5.26878521409401	5.4880963123531	17.2164506728034	24.2332697682534	29.2668774137632	29.0744971982129
226	492.3279	79.34665	3	8	225	11.25	-15.7137499224598	12.6570912669538	20.1773114156868	17.1952270336458	21.2187205507762	30.0232843129957	28.3302640065543
227	491.3285	80.21639	3	8	226	11.3	-19.9879999999996	17.3948000000001	26.4971547725409	23.3277589933983	20.461264255395	28.4590551670598	27.7247376600775
228	491.7438	81.27661	3	8	227	11.35	8.30600000000004	21.2044	22.7731468040761	25.6519734542988	20.0624436418004	27.5338457771972	28.4397567784159
229	491.6966	83.36123	3	8	228	11.4	-0.944000000000642	41.6924	41.7030856623344	23.8961856265167	19.621331942037	26.4193382318682	30.6088894505439
230	491.3061	82.6001	3	8	229	11.45	-7.80999999999949	-15.2226000000002	17.1091686168556	23.7060778379866	20.245327637529	24.4201571139924	35.3567431979134
231	491.873	82.65868	3	8	230	11.5	11.3379999999995	1.17160000000013	11.3983722767766	22.929660249955	25.3070302565093	23.6829450489317	36.6214412092069
232	490.6253	82.93221	3	8	231	11.55	-24.9540000000002	5.47059999999988	25.5466158298904	15.9149048906757	25.1877583154757	22.8533364727449	39.8841648993362
233	491.4565	82.48356	3	8	232	11.6	16.6240000000005	-8.97300000000001	18.891058863918	14.8386818207593	26.6236632114466	22.7638114081851	40.7357252441406
234	491.7851	82.52705	3	8	233	11.65	6.57199999999989	0.869800000000112	6.62930886593759	26.7178748865019	25.5052837715855	22.8322827969939	40.4152632096932
235	491.2039	82.60499	3	8	234	11.7	-11.6240000000005	1.55879999999996	11.7280532672738	26.6694387929648	24.6070444597314	22.6758840918113	41.1295829352907
236	493.0512	79.58554	3	8	235	11.75	36.9460000000004	-60.3890000000001	70.7943376054896	30.3176661729382	26.1471695470872	23.020856858828	41.5953768417788
237	492.7562	80.81589	3	8	236	11.8	-5.90000000000032	24.607	25.3044353622049	35.0956626524954	25.2454086900948	22.3427478031529	43.1389626572811
238	493.79	82.35805	3	8	237	11.85	20.6760000000008	30.8432000000002	37.1321957637849	34.3754070987035	25.4651791745697	23.6019766151465	45.1482506700778
239	492.6236	83.34196	3	8	238	11.9	-23.3280000000002	19.6781999999999	30.5192912637238	25.5764642076726	26.0432336519509	26.0357696212111	44.1174049145518
240	492.5308	82.94636	3	8	239	11.95	-1.85600000000022	-7.91200000000003	8.12677549831428	23.8213785872249	25.1064405460936	35.2146468825056	43.3471121345398
241	491.857	84.10461	3	8	240	12	-13.4759999999994	23.1649999999999	26.7996231503352	20.6126921762013	20.7346834611468	38.3199882730747	43.5537629765711
242	491.1862	83.62186	3	8	241	12.05	-13.4160000000008	-9.65499999999992	16.5290072599664	16.9908046514065	19.49773729083	45.2288443478812	43.3699911029757
243	490.6807	84.54723	3	8	242	12.1	-10.1099999999997	18.5074	21.0887637086671	15.8374739934837	20.5802900188463	48.069463646473	43.3463058052511
244	491.1578	84.94395	3	8	243	12.15	9.54200000000014	7.93440000000004	12.4098536397495	15.892902714621	26.5662554708368	49.5066848628194	44.5603586774422
245	491.2751	84.95684	3	8	244	12.2	2.346	0.257799999999975	2.36012220870022	15.1740959944352	45.8222493052799	52.9922884568183	44.8907884474452
246	491.7163	86.23677	3	8	245	12.25	8.82399999999961	25.5986000000001	27.0767667560217	20.5478878614913	50.4928069990621	53.1674693705618	45.0732973670761
247	491.4716	86.83544	3	8	246	12.3	-4.89399999999932	11.9734	12.9349736590374	36.1417062902671	65.2122800056675	57.8188701475024	44.7346661081614
248	492.0049	89.17327	3	8	247	12.35	10.6659999999999	46.7565999999999	47.9577230439477	75.8070246170762	70.6737481183763	62.7626555629583	44.4304477451017
249	491.0284	93.58545	3	8	248	12.4	-19.5300000000009	88.2435999999998	90.3789457836282	85.0927112835032	72.9701360736878	61.8154715972355	43.7792806841812
250	494.5498	102.9816	3	8	249	12.45	70.4280000000006	187.923	200.686713842746	115.2504640169	80.8781363675429	62.2740671550873	43.5962529003045
251	492.1655	105.7785	3	8	250	12.5	-47.6859999999999	55.9379999999999	73.5052000881569	120.799608375261	85.6002552799769	63.4245809042105	44.6541819134717
252	484.023	106.6231	3	8	251	12.55	-162.85	16.892	163.723737326021	109.798565857109	96.1400030041748	63.8866457332065	46.9932832278614
253	480.2507	106.935	3	8	252	12.6	-75.4460000000006	6.23800000000017	75.7034448357543	85.9492481180097	104.94502110707	63.9288002023172	48.1791925325035
254	478.5062	107.2265	3	8	253	12.65	-34.8900000000003	5.82999999999998	35.3737331928653	86.1077992764505	97.0646877236342	66.2884345578904	67.2210960977993
255	475.3652	104.6351	3	8	254	12.7	-62.8199999999993	-51.8280000000001	81.4401251472511	77.0295419914497	78.7258850048946	67.105692803079	91.4773513509237
256	472.6971	102.0502	3	8	255	12.75	-53.3620000000008	-51.6979999999998	74.2979558803609	89.0904338388794	76.356354809359	67.125737875324	101.850764440174
257	478.612405758255	101.925379621221	3	8	256	12.8	118.306115165101	-2.49640757558012	118.332450901017	84.3308095901597	62.5610114607454	67.1265844131699	101.758654054239
258	485.3406	102.9137	3	8	257	12.85	134.563884834899	19.7664075755802	136.007904072903	71.5025218917795	57.1838522862581	65.2589188750568	106.561382567656
259	485.0369	103.4064	3	8	258	12.9	-6.07399999999984	9.85399999999998	11.5756119492663	66.6049103422675	59.606733042093	61.5227917471513	112.360852706507
260	484.2751	103.816	3	8	259	12.95	-15.2359999999999	8.19199999999995	17.2986866553503	48.0924809300411	53.3332492386151	51.9778589181033	114.160996072308
261	481.7889	103.6698	3	8	260	13	-49.7239999999999	-2.92400000000015	49.8098981328008	25.2772707336367	48.6512204706712	50.9883755538687	113.948138491839
262	481.2153	102.516	3	8	261	13.05	-11.472	-23.0759999999998	25.770303839885	34.8826564940263	38.1131658221649	48.7577221078416	131.548031798419
263	481.023	101.4364	3	8	262	13.1	-3.84599999999978	-21.592	21.9318530908813	35.1639765854506	25.5728166430434	48.2889214185341	149.312095388274
264	478.311	100.201	3	8	263	13.15	-54.2400000000009	-24.7080000000003	59.6025407512139	30.697530599075	25.9808957706685	84.9355073327793	149.161978960241
265	478.9245	99.49507	3	8	264	13.2	12.2700000000009	-14.1185999999999	18.7052871124722	28.1338507142887	25.229832831312	129.962414245029	149.918618814268
266	479.088	98.13095	3	8	265	13.25	3.26999999999998	-27.2824	27.4776682009227	25.86836255245	25.6203962983783	150.534059509786	150.22827328864
267	479.6034	97.73885	3	8	266	13.3	10.308	-7.84199999999998	12.9519044159536	17.0791350473107	34.9544327549378	145.698437960975	150.619746260651
268	479.38	97.25799	3	8	267	13.35	-4.46800000000053	-9.61719999999985	10.6044122816874	15.2956890771735	39.3939905508101	150.360109572354	149.830710705373
269	479.9102	96.68206	3	8	268	13.4	10.6039999999996	-11.5186	15.6564032255174	20.5432619976816	110.264281623466	162.90623381578	149.321751125771
270	479.7159	96.23288	3	8	269	13.45	-3.88599999999997	-8.98360000000025	9.78805726178613	41.7750147955868	206.591579251443	166.047924989528	145.303496939685
271	479.8915	93.55285	3	8	270	13.5	3.51200000000063	-53.6005999999998	53.7155328034636	52.9196185491701	252.416898548901	164.471696079467	162.208996632292
272	476.4541	88.68945	3	8	271	13.55	-68.7480000000005	-97.2680000000003	119.11066840548	203.44942819962	253.283710099786	199.209417863632	176.86389443957
273	476.047	85.39816	3	8	272	13.6	-8.14199999999914	-65.8257999999998	66.3274310496039	397.887469425713	275.147402501665	234.69539057423	175.834311865946
274	507.133518937606	62.8291213127185	3	8	273	13.65	621.73037875212	-451.38077374563	768.305451477769	484.29053510012	299.831571860891	232.035523362592	176.587368903513
275	547.4713	34.83686	3	8	274	13.7	806.75562124788	-559.84522625437	981.97826339225	464.792405403985	306.866017147745	232.731544825456	175.738994994791
276	567.569896793197	21.2029837833761	3	8	275	13.75	401.97193586394	-272.677524332478	485.730861175499	497.37518645416	303.322995860556	233.330808701955	175.329487571642
277	568.616662327908	20.9330855262247	3	8	276	13.8	20.9353106942194	-5.397965143028	21.6200199248022	396.213715522161	363.464402972326	234.112908108132	195.587051760424
278	559.468399466021	27.8387543773853	3	8	277	13.85	-182.96525723774	138.113377023212	229.241336300477	215.844564869776	429.99679059765	234.402502535688	218.39646413783
279	548.981911069423	35.7315794856972	3	8	278	13.9	-209.72976793196	157.856502166238	262.498096817774	122.355456620991	353.806765101719	237.120710504391	218.974936547135
280	546.014	38.42315	3	8	279	13.95	-59.3582213884588	53.8314102860559	80.1325101303271	262.136400540666	258.87151039947	238.629134961267	246.562589110138
281	546.9155	38.2709	3	8	280	14	18.0299999999988	-3.04500000000004	18.2853199315724	362.618394741141	214.24471885501	273.429617710716	264.207945423133
282	517.253394190188	58.7171522137895	3	8	281	14.05	-593.242116196238	408.92504427579	720.524739523181	311.399814681277	214.942106116479	304.970066771299	284.907111523111
283	487.0488	79.35611	3	8	282	14.1	-604.09188380376	412.77915572421	731.651307302849	301.898455929163	193.657602569712	303.379702313358	311.593943587185
284	486.7286	79.34992	3	8	283	14.15	-6.40400000000113	-0.123800000000074	6.40519651845394	306.133981089029	174.409849147891	268.239230474247	310.367979126525
285	485.1493	78.94138	3	8	284	14.2	-31.5859999999998	-8.17080000000004	32.6257163697594	167.747811692291	170.392252774789	221.515575744552	310.429398671138
286	483.8901	77.42226	3	8	285	14.25	-25.1839999999993	-30.3824	39.4629457309001	24.696810398283	243.536239560876	200.124915633498	310.298509881762
287	483.7885	78.84834	3	8	286	14.3	-2.03200000000038	28.5216	28.5938925394917	37.4198836145059	246.475730570272	245.475665559873	312.824593511871
288	483.5777	78.05609	3	8	287	14.35	-4.21600000000012	-15.8449999999999	16.3963008328098	38.8860496204154	176.762614029066	286.432818703306	315.044475970412
289	486.4236	80.09522	3	8	288	14.4	56.9180000000006	40.7826	70.0205625995683	180.938498032723	182.671695846776	275.04363927849	316.792391815826
290	484.4827	79.6217	3	8	289	14.45	-38.818	-9.47039999999987	39.9565463993073	325.203649448253	184.159641089635	327.077253230747	318.515534716987
291	514.625973540809	57.3371155688293	3	8	290	14.5	602.86547081618	-445.691688623414	749.725187792437	328.828417659849	186.005112411986	363.944194766799	318.962746716139
292	545.992	36.79153	3	8	291	14.55	627.320529183819	-410.911711376586	749.919649617145	327.923508079045	276.009225003266	370.604805182591	318.266282925936
293	545.6005	38.47255	3	8	292	14.6	-7.82999999999902	33.6203999999999	34.5201418907857	329.433232558854	379.2080348369	388.492496600141	320.977591722871
294	544.4532	35.4053	3	8	293	14.65	-22.9459999999995	-61.345	65.4960146955521	191.07172679125	375.677429409089	388.700434890459	304.992717483069
295	544.1837	33.04538	3	8	294	14.7	-5.38999999999987	-47.1983999999999	47.5051687983528	226.81480055828	483.762253686705	388.127252516819	283.301111564847
296	545.5624	35.59201	3	8	295	14.75	27.5739999999996	50.9326	57.9176589544154	429.587652013952	484.352149972721	387.266211061569	273.020815121176
297	517.151830214204	72.3173012607393	3	8	296	14.8	-568.211395715921	734.505825214786	928.635018452292	423.431350739132	494.73387979491	391.536278915611	275.098015565677
298	483.6142	112.6038	3	8	297	14.85	-670.75260428408	805.729974785214	1048.38439916915	638.091274814556	600.222379171216	395.686449405136	273.439305305031
299	482.6938	114.0754	3	8	298	14.9	-18.4079999999994	29.4319999999999	34.7145083214493	777.632573154193	594.729173934142	396.46407312726	269.588167979241
300	520.930971036609	73.1067877497199	3	8	299	14.95	764.743420732179	-819.372245005602	1120.80478917547	762.652959031541	592.094863944003	398.401934472706	270.362663349306
301	547.2225	45.97424	3	8	300	15	525.83057926782	-542.650954994398	755.6241506526	770.85710632848	588.527309711151	364.495875721563	272.417227230121
302	519.273213341576	78.2388384873362	3	8	301	15.05	-558.985733168479	645.291969746724	853.736947839034	766.026997129152	507.063332827955	331.562499080574	255.96542127962
303	483.1855	119.0394	3	8	302	15.1	-721.754266831521	816.011230253276	1089.40513565384	546.098453073451	412.164863973372	338.575481132383	238.896110696771
304	482.9941	119.5317	3	8	303	15.15	-3.82799999999975	9.846	10.5639623248097	399.42204626811	417.250716845432	341.74620449189	239.379882276664
305	482.3614	118.6836	3	8	304	15.2	-12.654	-16.962	21.1620688969676	251.473706624369	313.041615258707	345.086647385142	241.77038503044
306	482.1187	119.7689	3	8	305	15.25	-4.85400000000027	21.7060000000001	22.242116625897	53.4726216182639	244.639601470404	345.916714608854	242.521245644916
307	483.4934	125.3004	3	8	306	15.3	27.4940000000004	110.63	113.995249620324	68.4744365617122	168.391118366237	304.720365571482	242.755422949128
308	483.2357	130.2637	3	8	307	15.35	-5.154	99.2660000000001	99.3997106233213	79.9847774439636	76.9285830935504	260.445791906756	243.828393327024
309	482.674076481162	134.505331843358	3	8	308	15.4	-11.2324703767604	84.8326368671599	85.5730370420509	89.8571566726982	88.7632350496381	264.132696679992	243.745230071703
310	482.30328630224	138.423515084895	3	8	309	15.45	-7.41580357843986	78.3636648307402	78.7137733082247	85.3085301081064	98.0784308262811	213.648073467865	244.398627437223
311	482.0565	141.9952	3	8	310	15.5	-4.93572604479937	71.4336983021002	71.6040127695703	100.384544568837	103.306119506557	180.890259693443	226.070411603955
312	482.0492	146.5578	3	8	311	15.55	-0.146000000000868	91.2519999999995	91.2521167973648	109.052033537564	102.377398315009	141.326037376648	208.506187443656
313	482.4813	155.2861	3	8	312	15.6	8.64199999999983	174.566	174.779782926974	116.172084208599	108.726719840141	89.2997247934009	208.080449502169
314	482.0159	161.7148	3	8	313	15.65	-9.30799999999977	128.574	128.910481885687	116.755082340416	111.014676514553	90.059329662869	207.321028579958
315	481.6457	167.4185	3	8	314	15.7	-7.40400000000022	114.074	114.314026663398	119.446266521912	114.254531677023	95.41351754406	208.175329876569
316	480.7809	171.0427	3	8	315	15.75	-17.296	72.484	74.5190034286557	117.068895111445	117.140917916481	97.7762802282633	208.993320664934
317	478.91	175.9324	3	8	316	15.8	-37.417999999999	97.7940000000001	104.708037704848	112.977319491542	114.260956387059	93.9745669826464	187.558659424099
318	481.4358	183.6755	3	8	317	15.85	50.5159999999989	154.862	162.892925874637	112.336979145447	101.670866493251	91.970337248912	162.587080462253
319	480.9819	189.0791	3	8	318	15.9	-9.07799999999952	108.072	108.45260378617	117.526753492547	91.3554242760999	91.0263870161452	163.500819849242
320	480.3097	194.5939	3	8	319	15.95	-13.4439999999995	110.296	111.112324932925	109.075646252206	92.7486042618389	90.3953204017407	138.878656095512
321	480.1306	199.6141	3	8	320	16	-3.58200000000011	100.404	100.467875164154	86.2728378750576	92.2464409499695	87.6449474863469	121.785240976084
322	478.7362	202.4081	3	8	321	16.05	-27.8880000000004	55.8799999999997	62.4525015031422	69.733529060658	85.5717356502833	85.4498758067391	101.771097404837
323	479.6544	200.1432	3	8	322	16.1	18.3640000000003	-45.2979999999997	48.8788839888963	73.1602293782305	75.213954657683	77.5854178719546	75.6266987990019
324	480.7022	199.3945	3	8	323	16.15	20.9559999999999	-14.9740000000003	25.7560597141722	66.9661284073921	71.0380975177374	72.8958526680252	77.3947152457189
325	483.3839	205.2191	3	8	324	16.2	53.6339999999996	116.492	128.245826520788	62.067825048361	66.5361091264584	71.2640123679968	81.8464400935195
326	482.8127	208.6467	3	8	325	16.25	-11.4239999999995	68.5520000000002	69.4973703099623	64.1550714403085	58.1489770562125	72.0699267210134	85.489592405774
327	480.9168	208.737	3	8	326	16.3	-37.9179999999997	1.8059999999997	37.9609847079863	72.3426659748169	56.6387952264191	70.3969532767168	85.169021731968
328	483.8685	209.0254	3	8	327	16.35	59.0339999999992	5.76799999999992	59.3151159486341	59.9119888746863	53.499969250658	64.728369017749	84.4820001969043
329	484.3705	212.3221	3	8	328	16.4	10.0400000000002	65.9340000000003	66.6940323867139	49.3318257050328	54.4362810599505	62.8689430184919	83.0117184117735
330	486.1448	215.11	3	8	329	16.45	35.4859999999996	55.7580000000002	66.0924410201348	51.2097654044773	49.7794204741547	64.1092387231587	84.430408905775
331	486.8941	214.7534	3	8	330	16.5	14.9860000000001	-7.13200000000029	16.596554461695	42.8448670610074	51.8934124920573	62.6802222587253	84.9005183892974
332	488.2411	212.8064	3	8	331	16.55	26.9400000000007	-38.9400000000001	47.3506832052088	36.5298961450841	55.2221709031502	62.2161574330265	84.4608668438096
333	488.7489	213.5184	3	8	332	16.6	10.1559999999995	14.2400000000004	17.4906242312846	39.646852073623	54.2427833778149	61.9536728046029	80.6763985820093
334	487.622592360111	212.17124643602	3	8	333	16.65	-22.5261527977796	-26.9430712796003	35.1191778070976	54.4549992790819	54.6997885192463	64.7301008285689	78.3316634436234
335	485.827300025085	208.503161599241	3	8	334	16.7	-35.9058467005207	-73.36169673558	81.6772206628293	59.2345764018231	61.682368319859	68.279362642979	78.253458748201
336	484.660807677516	204.123995962841	3	8	335	16.75	-23.3298469513795	-87.5833127279998	90.6372904889891	65.6406996946224	67.2114674612381	73.2029045832848	78.6110216001249
337	485.4209	200.6436	3	8	336	16.8	15.2018464496803	-69.6079192568203	71.248568818915	72.8696808934086	67.7935196396339	76.3634764812897	79.7177472368579
338	487.8273	200.0604	3	8	337	16.85	48.1279999999992	-11.6640000000001	49.5212406952807	83.7178845660951	70.4073763585479	76.9936631448965	77.300200932953
339	486.101	203.1775	3	8	338	16.9	-34.5259999999996	62.3420000000004	71.2640838010286	79.9679356433943	75.0239205971872	74.9970498074018	78.1253569144564
340	479.3329	203.7917	3	8	339	16.95	-135.362	12.2839999999997	135.918239026262	76.3524628774447	86.7793048118034	78.4654974098092	76.7288301762971
341	475.8531	204.692	3	8	340	17	-69.5960000000002	18.0060000000003	71.8875458754856	75.1740530224735	94.5123966745122	82.1560892922479	74.992800179624
342	473.2895	203.9878	3	8	341	17.05	-51.2720000000002	-14.0840000000003	53.1712049891671	77.1781603009659	97.5047820594292	83.47185788088	74.6907407788293
343	474.096	206.0147	3	8	342	17.1	16.1300000000006	40.5380000000002	43.6291914204244	89.8407250575117	99.7445429119782	83.767379292064	74.3588087245543
344	471.6499	209.2604	3	8	343	17.15	-48.922	64.914	81.2846201934905	109.05685770563	95.2943110955572	83.7674742192216	73.7736184955256
345	475.7223	200.1693	3	8	344	17.2	81.4480000000003	-181.822	199.231062808991	118.657101241414	95.2486264997594	85.2429051284051	73.0712961834035
346	481.448393385556	194.025591614664	3	8	345	17.25	114.52186771112	-122.87416770672	167.968209116078	124.315032801483	97.1007111232576	85.1521164792363	73.2768085255382
347	486.294143588807	192.573574831353	3	8	346	17.3	96.9150040650197	-29.0403356662199	101.172422668084	113.410461890149	99.1501961221261	89.038541196999	73.556850409294
348	489.7744	191.6688	3	8	347	17.35	69.6051282238602	-18.0954966270599	71.9188492207708	100.656527942007	97.1273822255802	89.8720328481569	72.442050114488
349	490.7635	190.7676	3	8	348	17.4	19.7820000000002	-18.0240000000003	26.7617656368189	85.1445645408851	92.5110278412559	93.3817708104209	71.0639088179763
350	488.8522	197.2654	3	8	349	17.45	-38.2260000000008	129.956	135.461393068284	79.6432910028387	83.7065054450069	89.3484216294354	72.7428516862793
351	491.9232	200.5825	3	8	350	17.5	61.4200000000005	66.3420000000002	90.4083921104678	69.9397316496775	75.7918362839604	87.3053781005228	74.0578521036825
352	495.6065	200.587	3	8	351	17.55	73.6659999999995	0.0899999999995771	73.6660549778521	71.6115937923633	80.5723003345688	87.1653241246321	74.7371441376172
353	496.731	200.2637	3	8	352	17.6	22.4900000000002	-6.46599999999978	23.4010524549647	66.7564829480067	79.9995227843357	86.7639446445057	75.6351667048524
354	495.088	199.6438	3	8	353	17.65	-32.8599999999994	-12.398	35.1210763502482	66.4391080270357	91.4692305252846	82.8171361624824	77.2551379082066
355	491.3339	195.5435	3	8	354	17.7	-75.0819999999999	-82.0060000000001	111.185838846501	81.5013096662989	83.4482167591113	77.863229723828	77.9154593381613
356	492.7836	191.3457	3	8	355	17.75	28.993999999999	-83.956	88.8215175056132	90.059313918994	77.5100450777879	73.3507124677917	76.7363655413949
357	495.3393	184.349	3	8	356	17.8	51.114	-139.934	148.977063174168	111.326867258206	75.1804521271381	70.7502243372984	75.0567230320428
358	496.6457	181.3082	3	8	357	17.85	26.1279999999999	-60.8159999999998	66.1910737184401	100.139950570216	76.4005070634313	67.8904370840795	74.5581898053945
359	493.147	175.1612	3	8	358	17.9	-69.9739999999997	-122.94	141.458843046308	88.5809821285401	73.1232444837089	67.1307678285509	74.4675785515622
360	490.9965	173.4271	3	8	359	17.95	-43.0099999999993	-34.6820000000002	55.2512554065512	68.8595945879773	72.0199540026491	67.0202059627494	73.481686474455
361	492.0891	174.5284	3	8	360	18	21.851999999999	22.0260000000002	31.0266752972335	62.7417002078685	70.9095886516229	65.9596149151172	72.97321239873
362	490.2219	176.2185	3	8	361	18.05	-37.3439999999994	33.802	50.3701254713541	34.9196217092118	60.928148340028	66.0024303943543	72.5273054284492
363	488.4706	175.8997	3	8	362	18.1	-35.0260000000003	-6.3760000000002	35.6016018178961	43.8999574350822	55.7813513838233	67.5029541176407	72.5790206372381
364	488.5499	175.9863	3	8	363	18.15	1.58599999999979	1.73200000000008	2.34845055302419	53.2381951747058	42.7923051318171	70.7428015971917	70.9114285610031
365	485.5781	180.0168	3	8	364	18.2	-59.4359999999995	80.6099999999998	100.152934035903	52.9967020920787	50.5921951663874	70.5880135479174	66.5641047613146
366	486.2711	183.8404	3	8	365	18.25	13.8599999999997	76.472	77.7178639953517	48.8210025597782	54.4091847524465	68.3206146035535	64.0288292825307
367	488.1226	182.2235	3	8	366	18.3	37.0299999999997	-32.3379999999997	49.1626600582186	50.6649885544224	56.8244086615704	61.0749048670867	64.6929316240664
368	488.8458	182.086	3	8	367	18.35	14.4640000000004	-2.74999999999977	14.7231041563935	57.2844328976926	58.6054011718501	59.244346762632	66.7867873504531
369	488.9669	181.5204	3	8	368	18.4	2.42200000000025	-11.3120000000004	11.5683805262452	55.5801743301873	68.3623587106746	55.5533862927035	71.2540291451577
370	485.0368	176.1405	3	8	369	18.45	-78.6019999999996	-107.598	133.250155752254	60.6521152310621	69.1560730931857	57.6149513194746	71.2484564189481
371	485.2934	172.6902	3	8	370	18.5	5.13199999999983	-69.006	69.1965711578254	68.3897997839221	65.7316405554841	58.6410466969372	70.368362583234
372	487.2723	169.533	3	8	371	18.55	39.5779999999991	-63.1440000000003	74.5223645625927	86.0597288669268	61.2216613941453	57.8892867322662	68.7540233400082
373	487.3324	166.8631	3	8	372	18.6	1.20200000000068	-53.3979999999997	53.4115269206935	81.0277132886788	62.7073421414407	58.3940966299705	68.2902436574532
374	490.18	162.7582	3	8	373	18.65	56.952	-82.0980000000003	99.9180259412687	75.8831067807809	68.3144674535898	59.0057209595239	68.7262629141722
375	491.0208	157.4195	3	8	374	18.7	16.816	-106.774	108.090077861013	61.7912075572285	64.6377074725618	55.2649797988012	67.1450885217298
376	491.616	155.3289	3	8	375	18.75	11.9039999999995	-41.8119999999999	43.4735386183363	57.0248844989593	62.8729086414279	54.7069460972697	66.0180945349666
377	491.4975	155.1639	3	8	376	18.8	-2.36999999999966	-3.29999999999984	4.06286844483025	50.5692060402528	58.9541648029621	58.6356389108344	63.1695870072377
378	492.9748	155.0931	3	8	377	18.85	29.5460000000003	-1.41600000000039	29.5799116293477	48.2477016564448	58.1827920880908	65.6831376168267	63.367341235541
379	495.0579	157.7574	3	8	378	18.9	41.662	53.2859999999999	67.6396336477364	49.8627105020749	49.6490832083732	75.3772904617646	63.5117220731233
380	496.958599300316	162.191309242702	3	8	379	18.95	38.0139860063196	88.6781848540403	96.4825559419733	56.1171220486957	41.3738865044167	75.4767068751467	64.7268969114804
381	497.5162	164.7077	3	8	380	19	11.1520139936806	50.3278151459597	51.548582846487	59.3406996772222	43.6822516390552	74.7771102513509	64.9567564247747
382	495.9998	163.8011	3	8	381	19.05	-30.3280000000007	-18.1319999999999	35.3349261779339	48.7289603764936	56.0496164275235	71.5056162856622	65.0633840889761
383	494.0447	164.9836	3	8	382	19.1	-39.1020000000003	23.6500000000001	45.6977997719806	34.5000713523886	68.6589330922127	69.0775331972657	64.9979251932647
384	493.3293	164.8432	3	8	383	19.15	-14.3079999999998	-2.80799999999999	14.5809371440931	37.5017927760355	82.4401134699394	66.7097242311526	65.8843193375815
385	493.6494	163.6174	3	8	384	19.2	6.4020000000005	-24.5159999999998	25.3381108214484	55.9821108063514	86.3157062777317	63.7021634955423	64.1964450736372
386	490.6434	165.0452	3	8	385	19.25	-60.1200000000006	28.5559999999998	66.5571899647218	77.9771665072031	86.6813118612738	63.7155744663797	62.6914542734639
387	487.5634	170.6403	3	8	386	19.3	-61.5999999999997	111.902	127.736516329513	116.151266563385	84.0570677683623	65.2642691473887	62.825381113885
388	482.1719	176.2543	3	8	387	19.35	-107.83	112.28	155.673078276239	138.131341203075	79.9722743064407	67.49033570845	63.2976956148881
389	473.4145	181.624	3	8	388	19.4	-175.148	107.394	205.451437425003	135.860830946512	83.7703652539321	71.4700578535431	64.8576412507122
390	468.7096	186.4807	3	8	389	19.45	-94.097999999999	97.1340000000004	135.238484019897	112.132024730373	86.0304404866679	71.8388425034862	63.1491669614733
391	468.3663	189.2195	3	8	390	19.5	-6.86599999999999	54.776	55.2046386819078	81.9673821056783	83.7488972937042	71.2724661526121	63.2754679838869
392	468.7372	189.4824	3	8	391	19.55	7.41799999999898	5.25800000000004	9.09248524881868	51.389463944479	74.4789218672538	72.2374814456859	63.7085446955083
393	468.8895	189.6711	3	8	392	19.6	3.0460000000005	3.77399999999966	4.84986515276461	33.9295397702609	66.3217383246874	71.6017537565589	64.5142768633565
394	471.4264	188.9848	3	8	393	19.65	50.7380000000001	-13.7259999999998	52.5618466190068	31.6369636408964	60.5000022371468	72.7629177156391	63.7659305393793
395	473.6789	188.1653	3	8	394	19.7	45.05	-16.3900000000001	47.9388631488065	36.8258190041345	57.3619787292406	73.1279103484733	64.0566105270115
396	475.8479	187.8846	3	8	395	19.75	43.3799999999997	-5.61399999999992	43.7417580350855	50.6760945436966	55.8636204439505	70.6759624496581	65.4862720739712
397	477.5434	188.3253	3	8	396	19.8	33.9100000000008	8.81399999999985	35.0367620650089	69.6105405298147	60.4178951230095	67.0151233169357	71.2071546445516
398	481.1656	187.5461	3	8	397	19.85	72.4439999999993	-15.5840000000001	74.101242850575	80.7944176882203	63.2312332066771	60.9122536129496	70.8565612122404
399	488.333723498114	185.868992740664	3	8	398	19.9	143.362469962281	-33.5421451867199	147.234076549598	80.0902772470045	61.7554701773461	54.3379920396599	70.2656815074781
400	493.0892	183.7829	3	8	399	19.95	95.1095300377199	-41.7218548132797	103.858248940834	84.0099712418844	60.2253802102788	50.8216270477998	68.6667792195574
401	491.3939	182.7011	3	8	400	20	-33.9060000000006	-21.6360000000003	40.2210558290065	75.7863718696577	57.6030276056119	51.7738257164228	68.2805332434167
402	491.2487	185.429	3	8	401	20.05	-2.90399999999977	54.5580000000001	54.6352320394085	53.9003998248774	59.5513247666175	55.9114731053545	67.9301754546005
403	492.0089	186.8925	3	8	402	20.1	15.204	29.2700000000002	32.9832459894415	39.6563427323372	55.5027689012118	59.9510205294473	66.8068942281977
404	492.8756	188.5723	3	8	403	20.15	17.3340000000007	33.596	37.8042163256961	35.1157779642194	48.1759818421729	60.8221368476061	67.4682635547116
405	494.3614	189.2472	3	8	404	20.2	29.7159999999997	13.4979999999996	32.6379634781334	35.0926782913506	44.281275366359	64.4110575584808	67.4682024659174
406	493.9922	190.0415	3	8	405	20.25	-7.38399999999956	15.8860000000004	17.5182319884173	35.2191659327658	47.6840309888952	67.2569696815626	66.1891321749137
407	492.1686	192.0677	3	8	406	20.3	-36.472	40.5239999999998	54.5197336750647	42.4515638594684	51.4050510876995	77.1500401417145	65.556093145624
408	490.7166	192.9143	3	8	407	20.35	-29.04	16.9319999999999	33.6156841965175	48.9062080003809	56.6708078522174	74.2227867160307	65.1198672525707
409	487.6031	194.9102	3	8	408	20.4	-62.2700000000009	39.9180000000001	73.966205959209	60.2522840135711	59.888803517866	69.0613051614132	62.1526764393411
410	485.0248	196.8815	3	8	409	20.45	-51.5659999999991	39.4259999999997	64.911184182696	67.7174238840483	68.5967349066829	65.4947159356286	61.070069464254
411	483.2245	200.1282	3	8	410	20.5	-36.006000000001	64.9340000000001	74.2486120543683	78.1224497716691	76.9109117575133	65.2886003342212	60.015382018544
412	480.5521	203.8628	3	8	411	20.55	-53.4479999999996	74.692	91.8454330274509	77.3260431762637	94.7487555168114	63.6228694635151	61.5393555193664
413	477.9467	207.261	3	8	412	20.6	-52.1079999999995	67.9640000000001	85.6408136346214	88.2872618129849	92.9428045308495	62.0120346998365	63.6914925295313
414	478.5141	210.7139	3	8	413	20.65	11.3479999999993	69.058	69.9841729821821	93.5695395014555	89.9466284806535	62.1736093937841	65.6730503379128
415	484.4996	210.6479	3	8	414	20.7	119.71	-1.32000000000005	119.717277366302	121.780087149574	86.7081565048981	61.8084945833615	69.6088309912611
416	488.2351	207.2749	3	8	415	20.75	74.71	-67.4599999999998	100.660000496722	107.76315929003	82.8931696795471	61.7023019001692	72.8282695774458
417	497.9188	200.8073	3	8	416	20.8	193.674	-129.352	232.898171268046	102.567213785043	75.8406878393307	64.0970629743123	75.5851933262318
418	497.1724	200.5885	3	8	417	20.85	-14.9279999999999	-4.37599999999975	15.556174336899	85.1290511968114	67.3532615474555	69.3274808921918	76.8482735505241
419	495.8602	198.8224	3	8	418	20.9	-26.2439999999992	-35.3220000000005	44.0044454572489	72.2167998576387	64.4584152697023	69.9673608390224	75.1858915306641
420	494.2523	198.5783	3	8	419	20.95	-32.1580000000006	-4.88199999999949	32.5264644251421	29.901288529087	55.0202542600402	71.3185118807082	76.2349070958834
421	492.7324	199.5518	3	8	420	21	-30.3980000000001	19.4699999999995	36.098743800858	26.943363804881	46.4936920428251	68.2569383206651	80.6145226335911
422	491.8078	199.0212	3	8	421	21.05	-18.492	-10.6119999999999	21.3206146252869	26.3496167543612	33.4453704318132	67.1672379333784	81.8970371334467
423	491.7744	199.0024	3	8	422	21.1	-0.667999999999438	-0.375999999999976	0.766550715868971	24.911457323269	45.7121572535341	67.4319645296153	85.0875986617484
424	490.8181	200.8177	3	8	423	21.15	-19.126	36.3060000000002	41.0357102046499	20.7705842280115	49.9880931973912	70.5239638282196	86.5625209662573
425	489.8256	201.6049	3	8	424	21.2	-19.8500000000001	15.7439999999997	25.3356672696812	36.9894523345394	55.9288672565183	74.8066044240414	86.5564149273694
426	490.2396	202.2538	3	8	425	21.25	8.27999999999975	12.9780000000005	15.3943783245706	64.4809507021872	53.6207069617831	78.3995694733289	87.1020097796338
427	485.9428	205.0394	3	8	426	21.3	-85.9360000000004	55.7119999999998	102.414955157926	73.6265696404213	58.4937880274262	74.0203465107492	86.382567370085
428	482.0094	210.7221	3	8	427	21.35	-78.667999999999	113.654	138.224042554108	86.9462771897677	67.5106675117751	79.4737603850175	85.7096094388045
429	483.6012	214.7577	3	8	428	21.4	31.8359999999996	80.7119999999998	86.7638048958201	86.4708296955547	76.5895123867369	81.3104778999151	84.6054016503807
430	485.4104	218.9834	3	8	429	21.45	36.1839999999995	84.5139999999998	91.9342050164134	79.9981237203129	94.5929545880426	86.9750982561382	83.9029599864634
431	485.0696	219.5379	3	8	430	21.5	-6.81600000000003	11.0900000000004	13.0171408535058	70.5403843213631	110.305446903833	95.9404449329611	82.6513029887441
432	483.4131	216.4518	3	8	431	21.55	-33.1299999999999	-61.7220000000003	70.0514252817174	79.5524551330525	114.595322589685	100.171204803378	80.6446058353185
433	483.9039	211.9316	3	8	432	21.6	9.81600000000071	-90.4039999999998	90.9353455593587	102.239631986318	113.235363516501	108.16316262366	79.8673937590195
434	485.765	205.6086	3	8	433	21.65	37.2219999999993	-126.46	131.824158954267	134.140064112111	112.632862602439	110.95143253873	78.3953197256045
435	488.8558	195.8163	3	8	434	21.7	61.816	-195.846	205.370089282738	149.192521459058	118.021329255758	111.304335271377	75.9004993502368
436	494.4447	189.2458	3	8	435	21.75	111.778	-131.41	172.519301482472	155.930342711639	138.260182904139	112.501717659098	73.6861442740663
437	498.0009	182.9099	3	8	436	21.8	71.1239999999998	-126.718	145.313712016451	145.713270071825	141.848621579331	108.668071765858	68.6569900932097
438	501.2562	177.5966	3	8	437	21.85	65.1059999999995	-106.266	124.624451822265	133.803026525199	148.815657735546	102.091737985417	69.0418257751108
439	500.5788	173.6169	3	8	438	21.9	-13.5479999999995	-79.5940000000002	80.7387957552007	142.380301696167	145.313352690724	99.2434424617391	68.1647676592823
440	501.8661	166.4405	3	8	439	21.95	25.7460000000003	-143.528	145.818871549604	134.504721699604	128.015715954712	96.4874080922186	67.9591842102922
441	503.764116344926	155.838776153037	3	8	440	22	37.9603268985193	-212.03447693926	215.405677337316	141.700972759453	114.697988414364	97.0456676568232	67.5116482613845
442	502.4445	150.709	3	8	441	22.05	-26.3923268985195	-102.59552306074	105.935812033633	144.913435309622	102.74082094203	94.1219737372586	67.1630512381155
443	496.6864	156.3063	3	8	442	22.1	-115.162	111.946	160.605707121509	122.228405384225	90.9481124543337	92.3028229884238	68.1747292779177
444	493.381	159.8419	3	8	443	22.15	-66.1080000000004	70.7120000000003	96.8011085060502	87.0156751325605	85.8540223210393	86.2666756229895	68.0915225110818
445	493.3977	161.4615	3	8	444	22.2	0.334000000000287	32.3919999999998	32.3937219226193	70.9769201844565	74.9534869286792	76.9943942764322	68.7585043535627
446	493.62	163.416	3	8	445	22.25	4.44600000000037	39.0899999999999	39.3420260789909	40.1952521492147	55.8311524095073	68.9727190748036	70.8833158405127
447	492.4489	163.95	3	8	446	22.3	-23.4220000000005	10.6799999999998	25.742037293113	26.7946093324562	46.3953258951867	63.2936336756701	70.4827632157428
448	492.1149	163.9259	3	8	447	22.35	-6.68000000000006	-0.481999999999516	6.69736694530025	27.6785684731328	35.7899882413019	58.6098911652041	68.5852617579808
449	491.3421	162.6521	3	8	448	22.4	-15.4559999999992	-25.4760000000005	29.7978944222574	24.6466296864542	27.2199985552551	55.0190574186495	67.3950665410915
450	489.6254	163.3162	3	8	449	22.45	-34.3340000000001	13.2820000000004	36.8135176260027	21.8137316059168	25.9730725981524	48.9432701644463	66.2844218444052
451	489.0038	162.2791	3	8	450	22.5	-12.432	-20.7420000000002	24.1823321455977	31.3847243333891	23.2474497352433	39.0828515898078	66.3356526950471
452	488.4935	162.0058	3	8	451	22.55	-10.2060000000006	-5.46600000000012	11.577546890426	27.6453877780541	23.8464464093102	34.1548976728527	65.6261960232947
453	489.6132	159.5186	3	8	452	22.6	22.3940000000005	-49.744	54.5523305826619	24.267576723172	26.2716698760746	28.1862959321751	65.7712941193048
454	489.7039	160.0662	3	8	453	22.65	1.8139999999994	10.9520000000003	11.101211645582	21.8482697840323	24.1840925162598	25.2316124834331	64.6933210463196
455	490.4796	159.4411	3	8	454	22.7	15.5140000000006	-12.5020000000001	19.9244623515923	25.8791612127035	22.9330534002134	26.2126734357481	63.3715248615387
456	489.8781	159.4991	3	8	455	22.75	-12.0299999999997	1.15999999999985	12.0857974498993	21.1586154187601	22.3345507701084	29.2649140219271	60.4136739389336
457	490.8307	158.2303	3	8	456	22.8	19.0519999999992	-25.376	31.7320040337822	20.7227972544655	21.9144694505187	32.297454665628	58.9951655994835
458	489.6703	159.2541	3	8	457	22.85	-23.2079999999996	20.4759999999999	30.9496016129445	21.5985300772549	20.5826036230482	35.0787855305443	56.1754761263732
459	489.2765	159.4637	3	8	458	22.9	-7.87599999999998	4.19199999999989	8.92212082410896	22.8208317561844	23.2432264116112	35.5466906204438	55.6967615742602
460	490.3673	158.9282	3	8	459	22.95	21.816	-10.7099999999997	24.3031264655393	17.9497776883338	26.4522742733437	36.0814355965919	53.0622034564139
461	489.646	159.4828	3	8	460	23	-14.4259999999997	11.0919999999999	18.1973058445471	20.0065918273363	35.282378308611	35.625637733271	48.3335721969232
462	489.3833	159.2239	3	8	461	23.05	-5.25399999999991	-5.17800000000022	7.37673369452913	25.7636555687568	40.7484629219457	37.1304183093307	46.0156016416751
463	489.166	157.1737	3	8	462	23.1	-4.34600000000046	-41.0039999999998	41.2336723079571	31.3060184694326	43.8859011850141	39.2397652501858	42.8041484761358
464	488.1985	158.7919	3	8	463	23.15	-19.3499999999995	32.364	37.7074395312116	47.7439248610377	46.9092887246278	43.1199664696497	40.7098583304
465	488.2965	161.3908	3	8	464	23.2	1.95999999999913	51.9780000000003	52.014940968918	63.5471481555577	49.2298177929703	49.7486554466453	40.0090090665609
466	489.599	166.2382	3	8	465	23.25	26.0500000000002	96.9479999999999	100.386837802572	67.7652105426919	48.9167246964337	51.8546288030637	39.5491501297202
467	493.7224	164.951	3	8	466	23.3	82.4680000000001	-25.7440000000003	86.3928501671292	68.0549218804989	52.3463671681428	54.6966975232968	39.264089601727
468	494.5467	161.9458	3	8	467	23.35	16.4859999999999	-60.104	62.3239842436281	67.1536171165081	57.8969268773234	53.7410610875424	39.2950655714844
469	492.6816	161.3505	3	8	468	23.4	-37.3019999999997	-11.9059999999996	39.1559962202466	50.0895245318297	62.9967065276882	56.3744657298709	39.8776456211911
470	490.5636	160.275	3	8	469	23.45	-42.3599999999999	-21.5100000000001	47.5084171489642	41.145586180728	73.0450366199468	57.1811367483816	41.9180736713785
471	489.8333	160.4598	3	8	470	23.5	-14.606	3.69599999999991	15.0663748791804	48.028643211955	68.4268792975163	57.5842928040385	44.7078346032407
472	491.1725	158.8635	3	8	471	23.55	26.7840000000001	-31.9260000000003	41.6731584116206	57.9384911748775	68.6449321246479	57.8763056104975	45.774864556677
473	495.5394	156.7835	3	8	472	23.6	87.3379999999997	-41.5999999999997	96.739269399763	78.9364561233855	63.5962209900706	57.4220010200965	46.8691009443696
474	499.97	156.9868	3	8	473	23.65	88.6120000000005	4.06599999999969	88.7052360348592	86.7642340632029	65.839642735114	56.1881041773669	50.7838518651718
475	507.4713	155.6194	3	8	474	23.7	150.025999999999	-27.3479999999995	152.498241891504	96.1442780685678	65.1324557037928	53.8053446973738	52.9653382822919
476	505.3159	153.9763	3	8	475	23.75	-43.1079999999997	-32.8620000000001	54.2052645782675	79.1637987681863	66.2518609116434	49.8333862375132	55.9474293869677
477	501.569	151.6154	3	8	476	23.8	-74.9379999999996	-47.2180000000003	88.5733784384449	73.7407942953504	63.4062440528521	46.230724537826	57.983105187841
478	501.8223	151.0805	3	8	477	23.85	5.06599999999935	-10.6979999999999	11.8368728978557	51.3284552842001	56.9470751628696	43.5113456124244	60.0853281557983
479	498.9756	152.2551	3	8	478	23.9	-56.934	23.492	61.5902136706798	45.7394877600839	49.3795018270456	44.2086006219383	63.8119862694464
480	497.2942	153.3779	3	8	479	23.95	-33.6279999999999	22.4560000000002	40.4365468357525	30.6682100371365	34.5656527748008	47.7547117461651	65.6696374653373
481	495.9937	153.5588	3	8	480	24	-26.01	3.6179999999996	26.2604269576867	34.7303515575529	31.2398931775101	53.7900314732105	68.1278829889208
482	495.4019	153.8529	3	8	481	24.05	-11.8359999999996	5.88200000000029	13.2169898237077	25.0182093587407	23.8165169510041	54.4193108040232	69.6558828685174
483	494.1437	154.8532	3	8	482	24.1	-25.1639999999998	20.0059999999996	32.1475804999377	17.8028502654016	23.4264702347781	54.4984366385534	70.7763581963252
484	493.539	155.0956	3	8	483	24.15	-12.0940000000007	4.84800000000007	13.0295026766189	16.7402985949364	22.5775585087627	58.447737260694	71.6950233150099
485	493.3217	155.0783	3	8	484	24.2	-4.34599999999932	-0.345999999999549	4.35975136905693	16.9648238648718	30.3769677885375	56.1820211179385	74.4377585467445
486	492.3528	155.4761	3	8	485	24.25	-19.3780000000004	7.95599999999979	20.9476686053606	12.1225889120034	41.3282020347775	60.0402299708718	74.0390536916553
487	492.0176	156.1099	3	8	486	24.3	-6.70399999999972	12.6760000000002	14.3396161733848	20.1369076587848	45.4323775551943	61.2695128523852	73.2178869457521
488	491.8679	156.4774	3	8	487	24.35	-2.99399999999991	7.34999999999957	7.9364057355955	42.9510853116734	52.0497981142373	66.4295952240542	74.0935753800626
489	490.4646	154.2235	3	8	488	24.4	-28.066	-45.0779999999997	53.101096410526	65.9161054746187	67.5159726943425	71.2495068090218	73.3696604206317
490	487.6895	148.9925	3	8	489	24.45	-55.5020000000002	-104.62	118.4306396335	73.8999312455168	77.7983894610761	74.1581381822931	73.1207411595269
491	485.1593	142.693	3	8	490	24.5	-50.6040000000007	-125.99	135.772769420087	91.9770073164712	88.8405667642335	78.671473173803	73.0018662140068
492	484.5866	140.0412	3	8	491	24.55	-11.454	-53.0360000000002	54.2587450278756	114.8950377299	98.7225087537662	81.4354601265373	72.8725213808248
493	483.0709	135.3646	3	8	492	24.6	-30.3139999999996	-93.5320000000002	98.3217860903676	112.645693610479	109.43272021333	84.1307153725539	70.7042707711929
494	479.9829	127.5694	3	8	493	24.65	-61.7600000000004	-155.904	167.691248477671	111.765028053848	119.921455109281	87.201942452653	68.9127589245774
495	479.1919	122.2689	3	8	494	24.7	-15.8199999999999	-106.01	107.183919036393	123.545086262016	117.939308576049	95.0701723961152	66.6977800992244
496	480.8309	115.9082	3	8	495	24.75	32.7800000000002	-127.214	131.369441636935	126.888433110189	116.014744312829	98.2447211457974	66.2583278544709
497	482.6519	110.5513	3	8	496	24.8	36.4200000000005	-107.138	113.159036068712	124.947872488662	117.43854269788	100.205049353678	67.1262530634638
498	484.8482	105.2352	3	8	497	24.85	43.9260000000002	-106.322	115.038520331235	123.232923541619	116.21163263087	104.675805147701	67.1495238216408
499	489.0108	98.52151	3	8	498	24.9	83.252	-134.2738	157.988445370033	120.264460571809	106.887912210964	102.530720219325	65.989380624042
500	488.3426	93.63654	3	8	499	24.95	-13.3640000000003	-97.6994000000002	98.6091743011777	111.331999133745	112.341955331154	98.4867705728887	65.8760791944445
501	489.1334	87.8641	3	8	500	25	15.8159999999998	-115.4488	116.527126787886	105.534832151552	107.648875527361	92.2137009548032	66.1048489334366
502	490.6004	84.76936	3	8	501	25.05	29.3399999999997	-61.8947999999997	68.4967288783921	88.8279519332656	101.68758995359	91.3257319576265	66.7566512933165
503	491.4717	80.55587	3	8	502	25.1	17.4260000000004	-84.2698000000001	86.0526854202705	101.45098712069	99.9188900820717	86.9101049038324	66.1030987969067
504	492.147	76.89493	3	8	503	25.15	13.5059999999999	-73.2187999999999	74.4540442786017	95.033290482914	85.1399853293694	79.3777805884607	66.1939949907752
505	492.4589	68.81473	3	8	504	25.2	6.23800000000074	-161.604	161.724350238299	92.0431807734356	79.0342325697287	77.2135390805103	66.3074067465539
506	490.1069	65.30862	3	8	505	25.25	-47.0400000000006	-70.1221999999999	84.4386435990065	94.3029480125914	68.4126575967778	72.47642573807	65.8980820766078
507	489.5828	62.68311	3	8	506	25.3	-10.4819999999995	-52.5102000000001	53.5461803310003	81.4520187254732	65.2129212173728	72.9829932745424	66.8166895774472
508	484.7544	62.06679	3	8	507	25.35	-96.5680000000009	-12.3264	97.3515216160496	56.6174780187676	57.6085771767942	67.8694524192274	68.9749210413027
509	485.0437	61.64682	3	8	508	25.4	5.78600000000051	-8.39939999999999	10.1993978430104	41.7920247106417	51.8676489659579	60.7292544390622	71.1904243608703
510	486.7193	60.79966	3	8	509	25.45	33.5119999999995	-16.9431999999999	37.5516467047713	38.3826616613099	42.0851228298665	57.594020206596	70.9871641596187
511	487.2334	60.83855	3	8	510	25.5	10.2820000000008	0.7777999999999	10.3113770583767	20.9142063409971	37.3039759487786	53.5382246930701	71.03214298077
512	485.5544	61.55372	3	8	511	25.55	-33.5800000000006	14.3034	36.4993650843414	22.2832792064426	44.2783965954946	52.0778424600956	71.8193159594522
513	485.1484	61.84634	3	8	512	25.6	-8.12000000000012	5.85239999999999	10.0092450144854	27.5527676409653	35.8200147563831	48.0754822212594	70.5136824367817
514	484.3702	62.19378	3	8	513	25.65	-15.5639999999994	6.94879999999998	17.0447621702381	32.8159271869155	36.318523548755	45.1860475288973	67.1825583873835
515	486.6373	59.94256	3	8	514	25.7	45.3419999999994	-45.0243999999999	63.8990888773849	50.1741315296793	36.1538078434632	37.5446410969927	65.6393756198043
516	488.1102	58.85424	3	8	515	25.75	29.4580000000008	-21.7664000000001	36.6271747881276	50.7258231717691	38.6637917893624	33.5514430074181	62.6184225160417
517	482.814	62.00885	3	8	516	25.8	-105.924	63.0922000000001	123.29038679816	50.3537678910673	38.9427637028185	33.4283298012162	60.1890504681904
518	482.9805	62.62514	3	8	517	25.85	3.3299999999997	12.3258	12.7677032249343	44.7548480459611	38.5423872657246	33.2740369349045	57.5913325669644
519	483.7379	62.67774	3	8	518	25.9	15.1480000000004	1.05199999999996	15.1844857667295	44.5116563918094	38.5044460918367	39.8501285024155	54.7142470430735
520	482.0404	63.26197	3	8	519	25.95	-33.950000000001	11.6846	35.9044896518536	27.7113958759578	33.0041593641189	43.4875577463488	53.4022481638527
521	481.5159	64.95306	3	8	520	26	-10.4899999999998	33.8217999999999	35.411216517369	26.3589513596801	29.7989100660576	49.8505850067368	53.0447159871532
522	480.0868	66.30093	3	8	521	26.05	-28.5820000000001	26.9574	39.2890842189024	26.655124292606	22.5782630069379	52.3128999612779	56.3182399713767
523	479.8436	66.47705	3	8	522	26.1	-4.86400000000003	3.52240000000023	6.00548064354569	21.2534706822767	30.7280591134259	54.1172599697311	54.7267346729188
524	479.0352	66.6791	3	8	523	26.15	-16.1680000000001	4.041	16.6653504313592	15.0861637403059	43.381733456076	54.9873361863063	55.3482054411645
525	478.829	66.28497	3	8	524	26.2	-4.12399999999934	-7.88260000000008	8.89622160020735	17.4451301379179	50.8213076492344	54.0652121590982	52.9417559224645
526	478.6294	66.17326	3	8	525	26.25	-3.99200000000064	-2.23420000000004	4.57468180751463	35.0971668671717	61.0373782241112	52.7604192940133	52.1751501588992
527	479.7177	63.86252	3	8	526	26.3	21.7660000000001	-46.2147999999999	51.0839162069628	60.1083426195459	65.6830362197373	47.3951076618384	52.3350993932877
528	482.8042	60.30042	3	8	527	26.35	61.73	-71.242	94.2656642898145	80.389144616192	69.6921326737377	47.3132127147015	50.2862465714622
529	486.2533	54.11043	3	8	528	26.4	68.9820000000009	-123.7998	141.72122919323	106.988592707916	71.4702262807759	48.6992396470849	51.6145702402817
530	485.9333	48.60471	3	8	529	26.45	-6.400000000001	-110.1144	110.300231583438	113.920942301557	75.1262649540774	49.2104761211095	51.3143824483191
531	491.5028	44.56791	3	8	530	26.5	111.39	-80.736	137.571922266137	104.287098480304	75.7219285219691	52.5512072812364	NA
532	489.2262	40.93502	3	8	531	26.55	-45.5319999999995	-72.6577999999999	85.7456641751636	82.8321099420058	72.211952316739	60.5586374826578	NA
533	489.3158	38.63194	3	8	532	26.6	1.79200000000037	-46.0616	46.0964451835497	69.8633852919628	63.8983663159772	61.3779871245782	NA
534	487.9649	37.56356	3	8	533	26.65	-27.0180000000005	-21.3676	34.446286501741	44.4552643360216	54.0167458380938	65.5103633534317	NA
535	486.9684	35.52083	3	8	534	26.7	-19.9300000000005	-40.8546000000001	45.4566083332229	30.5029623319213	47.5996445929846	68.3388707479362	NA
536	487.2885	35.10273	3	8	535	26.75	6.4020000000005	-8.36199999999991	10.5313174864309	23.5096341516506	44.0650363383616	70.7988573103803	NA
537	488.0607	35.30874	3	8	536	26.8	15.444	4.12019999999998	15.984154154662	25.2013817341818	55.4342387455784	71.2418689853592	NA
538	487.8457	34.79546	3	8	537	26.85	-4.2999999999995	-10.2656	11.1298042821964	25.3359038940064	53.0638415754188	67.29845620802	NA
539	488.3439	32.70886	3	8	538	26.9	9.96399999999994	-41.7319999999999	42.9050244143969	43.6748083407015	59.5505004260876	63.379011978148	NA
540	489.1799	30.55924	3	8	539	26.95	16.7199999999991	-42.9924	46.1292191323458	80.3655151592355	61.551476541795	59.1412071502893	NA
541	490.2492	25.56105	3	8	540	27	21.386	-99.9637999999999	102.225839719906	82.6180489991869	65.8757860987916	NA	NA
542	493.6115	16.17311	3	8	541	27.05	67.2460000000001	-187.7588	199.437688247332	93.8996191179934	70.2717856539793	NA	NA
543	492.7111	16.83857	3	8	542	27.1	-18.0079999999998	13.3092	22.3924734819536	97.7670491895836	70.6985461000628	NA	NA
544	488.0205	15.20888	3	8	543	27.15	-93.8119999999992	-32.5938	99.3128750084291	88.0767638568817	72.7412781182022	NA	NA
545	484.7475	15.25454	3	8	544	27.2	-65.4600000000005	0.913199999999996	65.4663694902968	60.1780561487232	70.6827697075941	NA	NA
546	484.6783	17.94237	3	8	545	27.25	-1.38400000000047	53.7566	53.774413056397	58.7790432009387	NA	NA	NA
547	482.268	19.72386	3	8	546	27.3	-48.2060000000001	35.6298	59.9441497065394	51.5829371184111	NA	NA	NA
548	481.5948	20.09736	3	8	547	27.35	-13.463999999999	7.47	15.3974087430312	43.5984902256046	NA	NA	NA
549	481.4276	23.25956	3	8	548	27.4	-3.34400000000073	63.244	63.3323445957909	NA	NA	NA	NA
550	482.4807	22.5369	3	8	549	27.45	21.0620000000006	-14.4532	25.5441350262643	NA	NA	NA	NA
551	NA	NA	3	8	550	27.5	NA	NA	NA	NA	NA	NA	NA
552	NA	NA	3	8	551	27.55	NA	NA	NA	NA	NA	NA	NA
553	NA	NA	3	8	552	27.6	NA	NA	NA	NA	NA	NA	NA
554	NA	NA	3	8	553	27.65	NA	NA	NA	NA	NA	NA	NA
555	NA	NA	3	8	554	27.7	NA	NA	NA	NA	NA	NA	NA
556	NA	NA	3	8	555	27.75	NA	NA	NA	NA	NA	NA	NA
557	NA	NA	3	8	556	27.8	NA	NA	NA	NA	NA	NA	NA
558	NA	NA	3	8	557	27.85	NA	NA	NA	NA	NA	NA	NA
559	NA	NA	3	8	558	27.9	NA	NA	NA	NA	NA	NA	NA
560	NA	NA	3	8	559	27.95	NA	NA	NA	NA	NA	NA	NA
561	NA	NA	3	8	560	28	NA	NA	NA	NA	NA	NA	NA
562	NA	NA	3	8	561	28.05	NA	NA	NA	NA	NA	NA	NA
563	NA	NA	3	8	562	28.1	NA	NA	NA	NA	NA	NA	NA
564	NA	NA	3	8	563	28.15	NA	NA	NA	NA	NA	NA	NA
565	NA	NA	3	8	564	28.2	NA	NA	NA	NA	NA	NA	NA
566	NA	NA	3	8	565	28.25	NA	NA	NA	NA	NA	NA	NA
567	NA	NA	3	8	566	28.3	NA	NA	NA	NA	NA	NA	NA
568	NA	NA	3	8	567	28.35	NA	NA	NA	NA	NA	NA	NA
569	NA	NA	3	8	568	28.4	NA	NA	NA	NA	NA	NA	NA
570	NA	NA	3	8	569	28.45	NA	NA	NA	NA	NA	NA	NA
571	NA	NA	3	8	570	28.5	NA	NA	NA	NA	NA	NA	NA
572	NA	NA	3	8	571	28.55	NA	NA	NA	NA	NA	NA	NA
573	NA	NA	3	8	572	28.6	NA	NA	NA	NA	NA	NA	NA
574	NA	NA	3	8	573	28.65	NA	NA	NA	NA	NA	NA	NA
575	NA	NA	3	8	574	28.7	NA	NA	NA	NA	NA	NA	NA
576	NA	NA	3	8	575	28.75	NA	NA	NA	NA	NA	NA	NA
577	NA	NA	3	8	576	28.8	NA	NA	NA	NA	NA	NA	NA
578	NA	NA	3	8	577	28.85	NA	NA	NA	NA	NA	NA	NA
579	NA	NA	3	8	578	28.9	NA	NA	NA	NA	NA	NA	NA
580	NA	NA	3	8	579	28.95	NA	NA	NA	NA	NA	NA	NA
581	NA	NA	3	8	580	29	NA	NA	NA	NA	NA	NA	NA
582	NA	NA	3	8	581	29.05	NA	NA	NA	NA	NA	NA	NA
583	NA	NA	3	8	582	29.1	NA	NA	NA	NA	NA	NA	NA
584	NA	NA	3	8	583	29.15	NA	NA	NA	NA	NA	NA	NA
585	NA	NA	3	8	584	29.2	NA	NA	NA	NA	NA	NA	NA
586	NA	NA	3	8	585	29.25	NA	NA	NA	NA	NA	NA	NA
587	NA	NA	3	8	586	29.3	NA	NA	NA	NA	NA	NA	NA
588	NA	NA	3	8	587	29.35	NA	NA	NA	NA	NA	NA	NA
589	NA	NA	3	8	588	29.4	NA	NA	NA	NA	NA	NA	NA
590	NA	NA	3	8	589	29.45	NA	NA	NA	NA	NA	NA	NA
591	NA	NA	3	8	590	29.5	NA	NA	NA	NA	NA	NA	NA
592	NA	NA	3	8	591	29.55	NA	NA	NA	NA	NA	NA	NA
593	NA	NA	3	8	592	29.6	NA	NA	NA	NA	NA	NA	NA
594	NA	NA	3	8	593	29.65	NA	NA	NA	NA	NA	NA	NA
595	NA	NA	3	8	594	29.7	NA	NA	NA	NA	NA	NA	NA
596	NA	NA	3	8	595	29.75	NA	NA	NA	NA	NA	NA	NA
597	NA	NA	3	8	596	29.8	NA	NA	NA	NA	NA	NA	NA
598	NA	NA	3	8	597	29.85	NA	NA	NA	NA	NA	NA	NA
599	NA	NA	3	8	598	29.9	NA	NA	NA	NA	NA	NA	NA
600	NA	NA	3	8	599	29.95	NA	NA	NA	NA	NA	NA	NA
601	NA	NA	3	8	600	30	NA	NA	NA	NA	NA	NA	NA
