# Supplementary material for: An automated feeding system for the African killifish reveals the impact of diet on lifespan and allows scalable assessment of associative learning
Source: eLife. 2022 Nov 10;11:e69008. doi: 10.7554/eLife.69008 (PMC9788828; doi:10.7554/eLife.69008)
Supplement: Figure 6—source data 3. [file elife-69008-fig6-data3.zip › Filtered and Interpolated Trajectories with Kinematics/t24_REC000 DLC_likelihood-euclidean-filtered_splines-interpolated_kinematics_02_resnet50_TrainAllTheThingsJun28shuffle1_1030000.csv]

	x2	y2	fishnum	recording_num	bodyparts_coords	seconds	velocity_x	velocity_y	velocity_xy	velocity_xy_5frame	velocity_xy_10frame	velocity_xy_20frame	velocity_xy_40frame
1	NA	NA	24	0	0	0	0	0	0	NA	NA	NA	NA
2	NA	NA	24	0	1	0.05	NA	NA	NA	NA	NA	NA	NA
3	NA	NA	24	0	2	0.1	NA	NA	NA	NA	NA	NA	NA
4	NA	NA	24	0	3	0.15	NA	NA	NA	NA	NA	NA	NA
5	NA	NA	24	0	4	0.2	NA	NA	NA	NA	NA	NA	NA
6	NA	NA	24	0	5	0.25	NA	NA	NA	NA	NA	NA	NA
7	NA	NA	24	0	6	0.3	NA	NA	NA	NA	NA	NA	NA
8	NA	NA	24	0	7	0.35	NA	NA	NA	NA	NA	NA	NA
9	NA	NA	24	0	8	0.4	NA	NA	NA	NA	NA	NA	NA
10	NA	NA	24	0	9	0.45	NA	NA	NA	NA	NA	NA	NA
11	NA	NA	24	0	10	0.5	NA	NA	NA	NA	NA	NA	NA
12	NA	NA	24	0	11	0.55	NA	NA	NA	NA	NA	NA	NA
13	NA	NA	24	0	12	0.6	NA	NA	NA	NA	NA	NA	NA
14	NA	NA	24	0	13	0.65	NA	NA	NA	NA	NA	NA	NA
15	NA	NA	24	0	14	0.7	NA	NA	NA	NA	NA	NA	NA
16	NA	NA	24	0	15	0.75	NA	NA	NA	NA	NA	NA	NA
17	NA	NA	24	0	16	0.8	NA	NA	NA	NA	NA	NA	NA
18	NA	NA	24	0	17	0.85	NA	NA	NA	NA	NA	NA	NA
19	NA	NA	24	0	18	0.9	NA	NA	NA	NA	NA	NA	NA
20	NA	NA	24	0	19	0.95	NA	NA	NA	NA	NA	NA	NA
21	NA	NA	24	0	20	1	NA	NA	NA	NA	NA	NA	NA
22	NA	NA	24	0	21	1.05	NA	NA	NA	NA	NA	NA	NA
23	NA	NA	24	0	22	1.1	NA	NA	NA	NA	NA	NA	NA
24	NA	NA	24	0	23	1.15	NA	NA	NA	NA	NA	NA	NA
25	NA	NA	24	0	24	1.2	NA	NA	NA	NA	NA	NA	NA
26	NA	NA	24	0	25	1.25	NA	NA	NA	NA	NA	NA	NA
27	NA	NA	24	0	26	1.3	NA	NA	NA	NA	NA	NA	NA
28	NA	NA	24	0	27	1.35	NA	NA	NA	NA	NA	NA	NA
29	NA	NA	24	0	28	1.4	NA	NA	NA	NA	NA	NA	NA
30	NA	NA	24	0	29	1.45	NA	NA	NA	NA	NA	NA	NA
31	NA	NA	24	0	30	1.5	NA	NA	NA	NA	NA	NA	NA
32	NA	NA	24	0	31	1.55	NA	NA	NA	NA	NA	NA	NA
33	NA	NA	24	0	32	1.6	NA	NA	NA	NA	NA	NA	NA
34	NA	NA	24	0	33	1.65	NA	NA	NA	NA	NA	NA	NA
35	NA	NA	24	0	34	1.7	NA	NA	NA	NA	NA	NA	NA
36	NA	NA	24	0	35	1.75	NA	NA	NA	NA	NA	NA	NA
37	NA	NA	24	0	36	1.8	NA	NA	NA	NA	NA	NA	NA
38	NA	NA	24	0	37	1.85	NA	NA	NA	NA	NA	NA	NA
39	NA	NA	24	0	38	1.9	NA	NA	NA	NA	NA	NA	NA
40	NA	NA	24	0	39	1.95	NA	NA	NA	NA	NA	NA	NA
41	NA	NA	24	0	40	2	NA	NA	NA	NA	NA	NA	NA
42	NA	NA	24	0	41	2.05	NA	NA	NA	NA	NA	NA	NA
43	NA	NA	24	0	42	2.1	NA	NA	NA	NA	NA	NA	NA
44	NA	NA	24	0	43	2.15	NA	NA	NA	NA	NA	NA	NA
45	NA	NA	24	0	44	2.2	NA	NA	NA	NA	NA	NA	NA
46	NA	NA	24	0	45	2.25	NA	NA	NA	NA	NA	NA	NA
47	NA	NA	24	0	46	2.3	NA	NA	NA	NA	NA	NA	NA
48	NA	NA	24	0	47	2.35	NA	NA	NA	NA	NA	NA	NA
49	NA	NA	24	0	48	2.4	NA	NA	NA	NA	NA	NA	NA
50	NA	NA	24	0	49	2.45	NA	NA	NA	NA	NA	NA	NA
51	NA	NA	24	0	50	2.5	NA	NA	NA	NA	NA	NA	NA
52	NA	NA	24	0	51	2.55	NA	NA	NA	NA	NA	NA	NA
53	NA	NA	24	0	52	2.6	NA	NA	NA	NA	NA	NA	NA
54	NA	NA	24	0	53	2.65	NA	NA	NA	NA	NA	NA	NA
55	NA	NA	24	0	54	2.7	NA	NA	NA	NA	NA	NA	NA
56	NA	NA	24	0	55	2.75	NA	NA	NA	NA	NA	NA	NA
57	NA	NA	24	0	56	2.8	NA	NA	NA	NA	NA	NA	NA
58	NA	NA	24	0	57	2.85	NA	NA	NA	NA	NA	NA	NA
59	NA	NA	24	0	58	2.9	NA	NA	NA	NA	NA	NA	NA
60	NA	NA	24	0	59	2.95	NA	NA	NA	NA	NA	NA	NA
61	NA	NA	24	0	60	3	NA	NA	NA	NA	NA	NA	NA
62	NA	NA	24	0	61	3.05	NA	NA	NA	NA	NA	NA	NA
63	NA	NA	24	0	62	3.1	NA	NA	NA	NA	NA	NA	NA
64	NA	NA	24	0	63	3.15	NA	NA	NA	NA	NA	NA	NA
65	NA	NA	24	0	64	3.2	NA	NA	NA	NA	NA	NA	NA
66	NA	NA	24	0	65	3.25	NA	NA	NA	NA	NA	NA	NA
67	NA	NA	24	0	66	3.3	NA	NA	NA	NA	NA	NA	NA
68	NA	NA	24	0	67	3.35	NA	NA	NA	NA	NA	NA	NA
69	NA	NA	24	0	68	3.4	NA	NA	NA	NA	NA	NA	NA
70	NA	NA	24	0	69	3.45	NA	NA	NA	NA	NA	NA	NA
71	NA	NA	24	0	70	3.5	NA	NA	NA	NA	NA	NA	NA
72	NA	NA	24	0	71	3.55	NA	NA	NA	NA	NA	NA	NA
73	NA	NA	24	0	72	3.6	NA	NA	NA	NA	NA	NA	NA
74	NA	NA	24	0	73	3.65	NA	NA	NA	NA	NA	NA	NA
75	NA	NA	24	0	74	3.7	NA	NA	NA	NA	NA	NA	NA
76	NA	NA	24	0	75	3.75	NA	NA	NA	NA	NA	NA	NA
77	NA	NA	24	0	76	3.8	NA	NA	NA	NA	NA	NA	NA
78	NA	NA	24	0	77	3.85	NA	NA	NA	NA	NA	NA	NA
79	NA	NA	24	0	78	3.9	NA	NA	NA	NA	NA	NA	NA
80	NA	NA	24	0	79	3.95	NA	NA	NA	NA	NA	NA	NA
81	NA	NA	24	0	80	4	NA	NA	NA	NA	NA	NA	NA
82	NA	NA	24	0	81	4.05	NA	NA	NA	NA	NA	NA	NA
83	NA	NA	24	0	82	4.1	NA	NA	NA	NA	NA	NA	NA
84	NA	NA	24	0	83	4.15	NA	NA	NA	NA	NA	NA	NA
85	NA	NA	24	0	84	4.2	NA	NA	NA	NA	NA	NA	NA
86	NA	NA	24	0	85	4.25	NA	NA	NA	NA	NA	NA	NA
87	NA	NA	24	0	86	4.3	NA	NA	NA	NA	NA	NA	NA
88	NA	NA	24	0	87	4.35	NA	NA	NA	NA	NA	NA	NA
89	NA	NA	24	0	88	4.4	NA	NA	NA	NA	NA	NA	NA
90	NA	NA	24	0	89	4.45	NA	NA	NA	NA	NA	NA	NA
91	NA	NA	24	0	90	4.5	NA	NA	NA	NA	NA	NA	NA
92	NA	NA	24	0	91	4.55	NA	NA	NA	NA	NA	NA	NA
93	NA	NA	24	0	92	4.6	NA	NA	NA	NA	NA	NA	NA
94	8.41026782989502	94.5352401733398	24	0	93	4.65	NA	NA	NA	NA	NA	NA	NA
95	11.0537118911743	93.5090751647949	24	0	94	4.7	52.8688812255856	-20.5233001708982	56.7126480773898	NA	NA	NA	NA
96	13.6971559524536	92.48291015625	24	0	95	4.75	52.868881225586	-20.5233001708979	56.7126480773901	NA	NA	NA	NA
97	15.2482256889343	97.380786895752	24	0	96	4.8	31.021394729614	97.9575347900399	102.752155953597	83.7859602810233	NA	NA	NA
98	16.799295425415	102.278663635254	24	0	97	4.85	31.021394729614	97.9575347900402	102.752155953598	80.7207152754861	NA	NA	NA
99	19.105396270752	106.715103149414	24	0	98	4.9	46.12201690674	88.7287902832	100.000193343142	72.1190454185059	52.9378067722955	NA	NA
100	18.7428550720215	104.677787780762	24	0	99	4.95	-7.25082397461001	-40.7463073730401	41.3864230497036	55.9816220408829	47.7861253662831	NA	NA
101	19.4271049499512	104.714141845703	24	0	100	5	13.684997558594	0.727081298819883	13.7042987924891	38.5474785170426	43.2128385062161	NA	NA
102	19.2837219238281	103.620246887207	24	0	101	5.05	-2.867660522462	-21.8778991699199	22.0650390654825	22.0896532635678	35.1425521040025	NA	NA
103	19.8975791931152	104.099967956543	24	0	102	5.1	12.277145385742	9.59442138671989	15.5814383343963	14.8515354570801	26.7678971315342	NA	NA
104	20.6513481140137	104.564765930176	24	0	103	5.15	15.07537841797	9.29595947265994	17.7110670757674	14.3066315939264	19.5147807974691	35.182049847711	NA
105	20.9092636108398	104.533599853516	24	0	104	5.2	5.15830993652202	-0.623321533199999	5.19583401726543	14.3034821671222	18.5554628560558	33.8791235889917	NA
106	20.6526031494141	104.048301696777	24	0	105	5.25	-5.13320922851399	-9.70596313477984	10.9797794767202	14.9883157460259	18.1944617086409	31.159062798203	NA
107	19.5643844604492	104.224960327148	24	0	106	5.3	-21.764373779298	3.53317260741989	22.0492919314616	16.9399083313705	17.5904611503024	27.1308027295562	NA
108	20.4941711425781	104.028671264648	24	0	107	5.35	18.595733642578	-3.92578125	19.0056062289146	22.2593902550315	17.0965326681347	22.9413793530429	NA
109	21.4787788391113	103.071113586426	24	0	108	5.4	19.692153930664	-19.1511535644401	27.4690300024906	22.0822918233555	17.4262929231265	18.4743441376603	NA
110	20.4384574890137	104.273094177246	24	0	109	5.45	-20.806427001952	24.0396118164	31.7932436355707	20.8774401334825	19.9721218117002	17.9842667520941	NA
111	20.8302364349365	103.954902648926	24	0	110	5.5	7.83557891845597	-6.3638305664	10.0942873183399	19.2047495902435	19.10528709019	18.2915374899326	NA
112	21.2891578674316	104.611709594727	24	0	111	5.55	9.17842864990206	13.1361389160202	16.0250334820968	17.9126775148825	19.1190533551099	18.1807712141224	NA
113	21.3827114105225	104.087890625	24	0	112	5.6	1.87107086181797	-10.4763793945401	10.6421535127195	17.6848533683689	19.1148615745515	18.3941849748655	NA
114	20.9292087554932	105.035385131836	24	0	113	5.65	-9.07005310058601	18.9498901367199	21.0086696256856	16.1282823570244	17.4339074778514	23.1165871228581	32.6388609686295
115	22.2400226593018	104.241058349609	24	0	114	5.7	26.216278076172	-15.8865356445398	30.654122903003	17.3606665767373	17.4130706481325	28.7006370463497	31.5034227916839
116	22.13720703125	104.293838500977	24	0	115	5.75	-2.05631256103601	1.05560302735995	2.31143226161745	19.0249735588595	18.3886132712243	28.5276410537419	31.1314844795453
117	23.2421169281006	104.194709777832	24	0	116	5.8	22.098197937012	-1.9825744629	22.1869545806608	16.9551374408204	18.7710812779424	28.7243369384827	29.6848919813371
118	23.6704006195068	105.040657043457	24	0	117	5.85	8.56567382812401	16.9189453125	18.9636884233309	17.141287927896	19.6918372815963	28.4907837998285	27.8200188864336
119	23.688440322876	105.57332611084	24	0	118	5.9	0.36079406738402	10.6533813476599	10.6594890354898	20.6489441854241	28.8068813225897	30.2189869472004	25.8220839824743
120	23.6603965759277	107.152320861816	24	0	119	5.95	-0.560874938966052	31.5798950195199	31.5848753383808	20.1814959791476	37.4291522809991	28.8743492432372	24.9019810111621
121	23.7284399668375	108.142471313476	24	0	120	6	1.360867818196	19.8030090332	19.8497135492581	20.3587010043331	37.9499950172938	29.6200087088205	24.7610536176874
122	23.7964833577474	109.132621765137	24	0	121	6.05	1.36086781819806	19.8030090332202	19.8497135492784	40.6586252043589	38.3296205218555	29.6791557890455	24.6376447683649
123	23.8645267486572	110.122772216797	24	0	122	6.1	1.360867818196	19.8030090332	19.8497135492581	57.7170166341022	37.8667060251056	29.7495665414272	25.0927284742578
124	19.8216667175293	114.009216308594	24	0	123	6.15	-80.857200622558	77.7288818359401	112.159110035619	55.2510458491635	43.0040664165494	30.0956720895479	25.8732354583395
125	16.9652671813965	119.107398986816	24	0	124	6.2	-57.127990722656	101.96365356444	116.876832487097	56.4777450645634	40.335627838342	29.1277219943762	28.1847788627589
126	17.3090515136719	119.259658813477	24	0	125	6.25	6.87568664550803	3.04519653322018	7.51985962456438	55.3747110458781	40.8514041464168	31.1039061608876	28.7966592220535
127	16.0256328582764	119.461288452148	24	0	126	6.3	-25.66837310791	4.03259277341988	25.9832096262782	45.3495076287399	40.5872303001486	32.238981233118	28.7600357526648
128	16.3473815917969	118.820838928223	24	0	127	6.35	6.43497467041001	-12.8089904785	14.3345434558315	22.9542390425818	39.8072958012582	32.6986584198243	29.6304775614915
129	14.0218811035156	120.873229980469	24	0	128	6.4	-46.510009765626	41.0478210449202	62.0330929499281	26.4517624436701	31.3844628565061	33.1698238272883	30.019269870705
130	13.8171262741089	120.738647460938	24	0	129	6.45	-4.09509658813402	-2.69165039062017	4.90048955630686	24.6967155357337	20.8262917077533	31.81969527023	30.1060890696281
131	12.5708436965942	120.637580871582	24	0	130	6.5	-24.925651550294	-2.02133178711989	25.007476630006	24.2398805566383	24.2578173044814	31.2305697454423	30.2376440240654
132	13.376350402832	120.939979553223	24	0	131	6.55	16.110134124756	6.04797363281989	17.2079750865961	17.4194180842724	26.1483419443805	31.0945183226074	29.8901921809629
133	13.7214841842651	121.433853149414	24	0	132	6.6	6.902675628662	9.87747192382017	12.0503685603545	18.6983443729248	27.530610814543	31.7912719736502	30.2916833237775
134	12.3270378112793	121.357429504395	24	0	133	6.65	-27.888927459716	-1.52847290038011	27.9307805880984	22.0638721652926	23.3355812380273	28.629883793821	30.1286910606542
135	12.0818243026733	121.866172790527	24	0	134	6.7	-4.90427017211999	10.17486572264	11.2951209995689	27.5999683530272	23.3037627021181	27.6689206791681	30.3575480631422
136	14.0082817077637	121.05118560791	24	0	135	6.75	38.529148101808	-16.2997436523401	41.8351155918453	30.8213410724478	21.6097353444678	29.0656773903651	30.6669196211945
137	12.5665979385376	122.771354675293	24	0	136	6.8	-28.833675384522	34.4033813476599	44.888456025269	29.2517443917821	21.6018063450663	28.7957345668469	30.4307405101359
138	13.9495220184326	123.035163879395	24	0	137	6.85	27.6584815979	5.27618408204006	28.1572321574573	27.9091810313114	23.7752481460422	30.7701713231546	30.0943309799988
139	13.9046258926392	124.038299560547	24	0	138	6.9	-0.897922515868004	20.0627136230401	20.0827971847703	21.155598523643	25.8753047311359	29.8195527942096	30.37225958202
140	13.8883800506592	124.26683807373	24	0	139	6.95	-0.3249168396	4.57077026365994	4.58230419721493	15.6036443371053	34.5115496505829	31.3378288960189	29.8463240195167
141	14.1098279953003	123.929702758789	24	0	140	7	4.42895889282202	-6.74270629881988	8.06720305350327	16.7291552196366	33.8735374762488	30.8552793393102	29.8820750938669
142	13.467264175415	124.495910644531	24	0	141	7.05	-12.851276397706	11.3241577148398	17.1286850925808	22.4988650704896	31.4431271893132	30.1012285728803	29.8525235601114
143	12.5489358901978	125.913726806641	24	0	142	7.1	-18.366565704344	28.3563232422	33.7847865701134	41.1139182698544	34.0097318317661	30.8338001061278	29.9624504086728
144	10.9909353256226	127.800079345703	24	0	143	7.15	-31.160011291504	37.7270507812401	48.9313464390356	46.5914764288546	36.3035243503919	30.1617100317604	27.2473595952779
145	6.11836862564087	127.48291015625	24	0	144	7.2	-97.4513339996346	-6.34338378905994	97.6575701940389	47.2826100415212	39.3718950899198	31.5873741319081	25.0429133895333
146	4.37085390090942	127.184860229492	24	0	145	7.25	-34.950294494629	-5.96099853515994	35.4549938485042	51.2903084438956	40.1008233341526	30.2299330815015	25.3157957505045
147	4.57781744003296	126.176666259766	24	0	146	7.3	4.13927078247079	-20.1638793945202	20.5843531559136	50.1081836302942	38.6006508006943	28.6224997871538	30.0364702395593
148	7.26863145828247	126.133270263672	24	0	147	7.35	53.8162803649902	-0.867919921879832	53.8232785819856	37.6298719099852	37.8923520662134	27.4900035401733	30.9291564427876
149	7.06820106506348	123.991592407227	24	0	148	7.4	-4.00860786437979	-42.8335571289	43.0207223710284	33.6101702394507	34.448115332385	27.5746953367516	30.007852006153
150	8.04766368865967	122.525344848633	24	0	149	7.45	19.5892524719238	-29.3249511718801	35.2660115924941	29.9186915598673	28.6631986132334	27.8729527688033	30.3240543502802
151	8.81138515472412	122.604614257812	24	0	150	7.5	15.274429321289	1.58538818358011	15.3564854958317	24.4943956885311	26.5863286867542	28.5335804422916	30.0221066808254
152	8.73983764648438	122.683296203613	24	0	151	7.55	-1.43095016479478	1.57363891601989	2.12695975799695	18.7880470344758	25.8018723849943	28.6105287976154	29.9151465499563
153	9.28561782836914	123.901733398438	24	0	152	7.6	10.9156036376952	24.3687438965	26.7017992253045	19.6965253164816	20.9702752485806	28.1336288436954	29.9371265822428
154	9.52840042114258	124.584289550781	24	0	153	7.65	4.85565185546879	13.6511230468599	14.488979100752	19.5624871340577	18.8458663231114	25.8648353967348	30.4176024546685
155	9.76970863342285	126.560028076172	24	0	154	7.7	4.8261642456054	39.5147705078202	39.8084030025227	21.6850532101212	16.3740104476868	22.4169060998986	31.3139698168075
156	9.25354194641113	127.082321166992	24	0	155	7.75	-10.3233337402344	10.4458618164	14.6862945837126	17.44615480863	16.9663375504305	21.5659141106439	30.7091407129737
157	8.90415954589844	127.614944458008	24	0	156	7.8	-6.9876480102538	10.6524658203199	12.7397901383142	18.9036856117469	18.6204067945366	31.2772059122718	29.8553224744462
158	9.05415630340576	127.384017944336	24	0	157	7.85	2.99993515014641	-4.61853027344006	5.50730721784851	13.051495578892	18.3749056211775	31.0881415624207	29.4197848326141
159	10.0841846466064	127.736999511719	24	0	158	7.9	20.6005668640128	7.05963134766023	21.7766331163366	14.3701879668032	17.2815554610846	30.1961512180964	29.1861080650991
160	10.529335975647	128.019775390625	24	0	159	7.95	8.903026580812	5.65551757811988	10.5474528382481	15.5557603789519	16.1706135865638	29.3102798045415	29.3399436222729
161	10.461109161377	129.081573486328	24	0	160	8	-1.3645362854	21.2359619140602	21.2797565232685	19.3036564337251	16.5454995345335	29.1889340223406	29.4135947417598
162	11.2266912460327	129.615509033203	24	0	161	8.05	15.311641693114	10.6787109375	18.6676521990579	15.6594253104223	36.7525394395494	29.7290645270323	29.2607088102697
163	11.3690767288208	128.411560058594	24	0	162	8.1	2.847709655762	-24.0789794921801	24.2467874917142	19.2897315942356	41.2060078762609	29.0404530583578	28.6914203418412
164	11.5256223678589	128.32731628418	24	0	163	8.15	3.13091278076197	-1.68487548828011	3.55547749982274	18.7208111022638	41.5464361130814	30.6734948775766	27.7434678766898
165	12.6799297332764	127.474876403809	24	0	164	8.2	23.08614730835	-17.0487976074199	28.6989842573148	57.9493185001469	42.2465491613962	31.0405655017068	25.5773598176636
166	13.2400274276733	126.742805480957	24	0	165	8.25	11.201953887938	-14.6414184570401	18.4351540634095	63.1083593187967	41.4115304942507	31.1883483444459	24.9663161672754
167	20.8763084411621	119.18994140625	24	0	166	8.3	152.725620269776	-151.05728149414	214.810189188473	67.4334469157404	40.8377222595281	31.0881451617387	24.727038534202
168	18.4499397277832	119.800872802734	24	0	167	8.35	-48.527374267578	12.2186279296801	50.0419915849634	65.2033667285567	39.7060004955381	31.3495661250548	23.6567877654767
169	19.5770492553711	119.239784240723	24	0	168	8.4	22.542190551758	-11.2217712402202	25.1809154845411	64.1022498862376	44.0654342940686	30.7975207934465	23.5951063398879
170	19.878999710083	118.415946960449	24	0	169	8.45	6.039009094238	-16.4767456054798	17.5485833213963	23.7261260189094	45.9105174168498	30.8069344757426	23.7272926837629
171	20.1392765045166	119.007715861002	24	0	170	8.5	5.20553588867202	11.8353780110598	12.9295698518138	16.3036416722795	45.8311971543583	30.293609041228	24.357217180054
172	20.3995532989502	119.599484761556	24	0	171	8.55	5.20553588867195	11.83537801108	12.9295698518322	20.6974216723968	25.423750883928	29.9108888229239	24.9981508863406
173	20.6598300933838	120.191253662109	24	0	172	8.6	5.20553588867202	11.8353780110601	12.929569851814	26.6176681051429	21.4931243738488	29.249211839987	25.0247136059444
174	22.0842323303223	118.312732696533	24	0	173	8.65	28.48804473877	-37.57041931152	47.1498154851278	27.560144422479	20.0486054738117	29.6221003566447	25.3565968286621
175	23.5086345672607	116.434211730957	24	0	174	8.7	28.488044738768	-37.57041931152	47.1498154851266	27.1213757489466	19.367319790089	28.7378135354286	25.055494453836
176	23.0186462402344	117.167701721191	24	0	175	8.75	-9.79976654052599	14.6697998046798	17.6419514384945	26.682607075418	19.1756875882052	28.3667182239069	25.3824447894796
177	22.6754393577576	117.580434799194	24	0	176	8.8	-6.86413764953599	8.25466156006001	10.73572648417	19.3997892752265	18.9840553863198	18.1768711561321	25.7580577362582
178	22.3322324752807	117.993167877197	24	0	177	8.85	-6.86413764953798	8.25466156006001	10.7357264841713	12.1169714750352	18.7924231844359	16.2254339685327	26.3144827560485
179	21.9890255928039	118.4059009552	24	0	178	8.9	-6.86413764953606	8.25466156006001	10.7357264841701	10.7912307539315	15.1787664192209	16.9940614616795	26.4641746283765
180	21.6458187103271	118.818634033203	24	0	179	8.95	-6.86413764953599	8.25466156006001	10.73572648417	10.8467350236929	11.5651096540073	18.1443055629844	26.8945960076567
181	22.049625635147	119.193025588989	24	0	180	9	8.076138496398	7.4878311157201	11.0132478329759	10.9022392934538	10.9022392934554	19.5255003377675	27.056709794812
182	22.453432559967	119.567417144775	24	0	181	9.05	8.07613849639999	7.4878311157201	11.0132478329773	10.9577435632153	10.9299914283362	20.2672372456488	27.284126190072
183	22.8572394847869	119.941808700561	24	0	182	9.1	8.076138496398	7.48783111571981	11.0132478329757	11.0132478329794	10.9577435632166	21.008974153531	27.3720642030156
184	23.2610464096069	120.316200256347	24	0	183	9.15	8.07613849640006	7.4878311157201	11.0132478329774	11.0132478329794	13.9395174495472	20.0396987797475	31.5057710432917
185	23.6648533344269	120.690591812134	24	0	184	9.2	8.07613849639999	7.48783111573999	11.0132478329909	11.0132478329794	16.9212913358797	19.0704234059651	35.0108902146305
186	24.0686602592468	121.06498336792	24	0	185	9.25	8.076138496398	7.48783111571981	11.0132478329757	11.0132478329794	19.8753130873298	19.5765412345133	38.7726051408166
187	24.4724671840668	121.439374923706	24	0	186	9.3	8.07613849639999	7.4878311157201	11.0132478329773	16.9212913358792	21.5504191049779	20.4279703107777	37.6249441888764
188	24.8762741088867	121.813766479492	24	0	187	9.35	8.076138496398	7.4878311157201	11.0132478329759	22.82933483878	23.2255251226261	21.2793993870421	37.6506130868564
189	24.1690146128336	123.714093526204	24	0	188	9.4	-14.145189921062	38.0065409342399	40.5534653474763	28.7373783416801	24.9006311402742	22.1308284633065	37.6081780047962
190	23.4617551167806	125.614420572917	24	0	189	9.45	-14.14518992106	38.00654093426	40.5534653474945	32.0875903769763	26.5757371579229	22.9822575395709	37.7565512268141
191	22.7544956207275	127.514747619629	24	0	190	9.5	-14.145189921062	38.0065409342401	40.5534653474766	35.4378024122728	28.2508431755712	23.819810548396	38.020399785572
192	22.5494513511657	128.887736638387	24	0	191	9.55	-4.10088539123599	27.4597803751598	27.7643080094582	32.8799709446692	29.9259491932193	24.6573635572201	38.284248344329
193	22.344407081604	130.260725657145	24	0	192	9.6	-4.100885391234	27.4597803751601	27.7643080094582	30.3221394770659	31.6010552108675	25.4949165660442	38.5480969030869
194	22.1393628120422	131.633714675903	24	0	193	9.65	-4.10088539123599	27.4597803751601	27.7643080094585	27.7643080094623	30.3221394770657	33.3894417299386	37.6902330334163
195	21.9343185424804	133.006703694662	24	0	194	9.7	-4.10088539123599	27.45978037518	27.7643080094782	27.7643080094622	29.0432237432621	41.2839668938324	36.8323691637458
196	21.7292742729187	134.37969271342	24	0	195	9.75	-4.100885391234	27.4597803751601	27.7643080094582	27.7643080094623	27.7643080094623	49.1784920577262	36.712201895241
197	21.5242300033569	135.752681732178	24	0	196	9.8	-4.10088539123599	27.4597803751595	27.7643080094579	27.7643080094622	27.7643080094623	57.0730172216207	36.7646902505944
198	21.3191857337951	137.125670750936	24	0	197	9.85	-4.10088539123606	27.4597803751601	27.7643080094585	27.7643080094583	27.7643080094622	59.0757922051802	36.8171786059477
199	21.1141414642334	138.498659769694	24	0	198	9.9	-4.100885391234	27.4597803751601	27.7643080094582	27.7643080094623	41.8782523196031	58.2222945479129	36.8696669613016
200	20.9090971946716	139.871648788452	24	0	199	9.95	-4.10088539123599	27.4597803751601	27.7643080094585	27.7643080094623	55.9921966297418	57.3687968906438	36.9221553166549
201	20.7040529251098	141.244637807211	24	0	200	10	-4.10088539123599	27.45978037518	27.7643080094782	27.7643080094622	70.1061409398813	56.5152992333765	36.9677056382881
202	20.4990086555481	142.617626825969	24	0	201	10.05	-4.100885391234	27.4597803751601	27.7643080094582	55.9921966297439	84.2200852500221	56.3012594430092	37.0132559599213
203	20.2939643859863	143.990615844727	24	0	202	10.1	-4.10088539123599	27.4597803751595	27.7643080094579	84.2200852500254	86.5505291994928	56.0872196526429	37.0588062815545
204	26.100043296814	137.857864379883	24	0	203	10.15	116.121578216554	-122.65502929688	168.903751110867	112.4479738703	86.1224496187601	55.3407672870851	37.3888553507558
205	31.9061222076416	131.725112915039	24	0	204	10.2	116.121578216552	-122.65502929688	168.903751110866	140.675862490582	85.6943700380255	54.5943149215265	37.7189044199573
206	37.7122011184693	125.592361450196	24	0	205	10.25	116.121578216554	-122.65502929686	168.903751110853	145.336750389523	85.2662904572908	53.8478625559688	38.0489534891586
207	43.5182800292969	119.459609985352	24	0	206	10.3	116.121578216552	-122.65502929688	168.903751110866	116.252702607776	84.8382108765562	53.1014101904111	38.3790025583599
208	45.9993782043457	118.85612487793	24	0	207	10.35	49.621963500976	-12.0697021484401	51.0687475041659	87.1686548260256	84.4101312958235	52.3549578248534	38.7090516275613
209	45.7221252441406	119.997097778321	24	0	208	10.4	-5.54505920410207	22.8194580078201	23.4835122021316	58.0846070442812	68.8032822545672	51.6085054592966	38.3005952589006
210	45.4448722839355	121.138070678711	24	0	209	10.45	-5.54505920410193	22.8194580077999	23.4835122021119	29.0005592625305	53.1964332133111	50.8620530937389	37.892138890239
211	45.1676193237305	122.279043579102	24	0	210	10.5	-5.54505920410008	22.8194580078198	23.4835122021308	23.4835122021236	37.5895841720562	50.1156007281803	37.4836825215778
212	44.8903663635254	123.420016479492	24	0	211	10.55	-5.54505920410193	22.8194580078002	23.4835122021122	21.3538619013581	21.9827351308001	49.3691483626225	37.3949550863676
213	44.6131134033203	124.560989379883	24	0	212	10.6	-5.54505920410207	22.8194580078198	23.4835122021313	19.2242116005966	18.1593864502139	48.6226959970649	37.3062276511569
214	44.6891929626465	125.198226928711	24	0	213	10.65	1.52159118652406	12.7447509765599	12.8352606983042	17.0945612998312	17.0945612998331	41.388268971573	37.2175002159462
215	44.7652725219726	125.835464477539	24	0	214	10.7	1.52159118652193	12.7447509765602	12.8352606983043	14.9649109990697	16.0297361494524	34.1538419460822	37.1287727807355
216	44.8413520812988	126.472702026367	24	0	215	10.75	1.52159118652406	12.7447509765599	12.8352606983042	12.8352606983042	14.9649109990697	26.919414920591	37.0400453455247
217	44.917431640625	127.109939575195	24	0	216	10.8	1.52159118652392	12.7447509765599	12.8352606983042	12.8352606983081	13.9000858486889	19.6849878950992	36.951317910314
218	44.9935111999512	127.747177124023	24	0	217	10.85	1.52159118652406	12.7447509765599	12.8352606983042	12.8352606983082	12.8352606983062	18.3423110499424	36.8625904751033
219	45.0695907592773	128.384414672852	24	0	218	10.9	1.52159118652193	12.7447509765798	12.8352606983237	12.8352606983082	13.9732556885787	18.3788959698883	36.7738630398931
220	45.1456703186035	129.02165222168	24	0	219	10.95	1.52159118652406	12.7447509765602	12.8352606983045	12.8352606983081	15.1112506788533	18.4154808898342	36.6851356046824
221	45.2217498779297	129.658889770508	24	0	220	11	1.52159118652406	12.7447509765602	12.8352606983045	12.8352606983082	16.2492456691258	18.4520658097791	36.5964081694712
222	45.2978294372558	130.296127319336	24	0	221	11.05	1.52159118652193	12.7447509765597	12.8352606983037	15.1112506788493	17.3872406593984	18.488650729726	36.507680734261
223	45.373908996582	130.933364868164	24	0	222	11.1	1.52159118652406	12.7447509765602	12.8352606983045	17.3872406593984	18.5252356496709	18.5252356496709	36.4189532990502
224	45.2966205738209	132.141656042028	24	0	223	11.15	-1.545768455222	24.1658234772797	24.2152106010293	19.6632306399434	19.6632306399435	19.0942331448072	32.8017397863043
225	45.2193321510597	133.349947215893	24	0	224	11.2	-1.54576845522399	24.1658234773001	24.2152106010498	21.9392206204886	20.801225630216	19.6632306399445	29.1845262735589
226	45.1420437282986	134.558238389757	24	0	225	11.25	-1.545768455222	24.1658234772802	24.2152106010298	24.2152106010336	21.9392206204885	20.2322281350807	25.5673127608133
227	45.0647553055374	135.766529563621	24	0	226	11.3	-1.54576845522399	24.1658234772797	24.2152106010294	24.2152106010377	23.0772156107632	20.801225630217	21.9500992480674
228	44.9874668827763	136.974820737485	24	0	227	11.35	-1.545768455222	24.1658234772802	24.2152106010298	24.2152106010336	24.2152106010356	21.3702231253533	21.278760825489
229	44.9101784600152	138.18311191135	24	0	228	11.4	-1.545768455222	24.1658234773001	24.2152106010497	24.2152106010336	24.2152106010357	21.9392206204896	21.297053285462
230	44.832890037254	139.391403085214	24	0	229	11.45	-1.54576845522399	24.1658234772797	24.2152106010294	24.2152106010377	24.2152106010356	22.5082181156258	21.3153457454349
231	44.7556016144929	140.599694259078	24	0	230	11.5	-1.545768455222	24.1658234772802	24.2152106010298	24.2152106010376	24.2152106010356	23.0772156107621	21.3336382054074
232	44.6783131917317	141.807985432943	24	0	231	11.55	-1.54576845522413	24.1658234773001	24.2152106010498	24.2152106010336	24.2152106010357	23.6462131058994	21.3519306653808
233	44.6010247689706	143.016276606807	24	0	232	11.6	-1.54576845522186	24.1658234772797	24.2152106010293	24.2152106010376	24.2152106010356	24.2152106010356	21.3702231253533
234	44.5237363462095	144.224567780671	24	0	233	11.65	-1.545768455222	24.1658234772802	24.2152106010298	24.2152106010376	24.2152106010356	24.2152106010357	21.6547218729214
235	44.4464479234483	145.432858954536	24	0	234	11.7	-1.54576845522413	24.1658234772996	24.2152106010493	24.2152106010336	24.2152106010356	24.2152106010357	21.9392206204896
236	44.3691595006872	146.6411501284	24	0	235	11.75	-1.54576845522186	24.1658234772802	24.2152106010298	24.2152106010336	24.2152106010356	24.2152106010356	22.2237193680582
237	44.291871077926	147.849441302264	24	0	236	11.8	-1.54576845522413	24.1658234772802	24.21521060103	24.2152106010376	24.2152106010356	24.2152106010357	22.5082181156263
238	44.2145826551649	149.057732476128	24	0	237	11.85	-1.545768455222	24.1658234772797	24.2152106010293	24.2152106010336	24.2152106010356	24.2152106010356	22.7927168631945
239	44.1372942324038	150.266023649993	24	0	238	11.9	-1.545768455222	24.1658234773001	24.2152106010497	24.2152106010336	24.2152106010356	24.2152106010356	23.0772156107626
240	44.0600058096426	151.474314823857	24	0	239	11.95	-1.54576845522399	24.1658234772797	24.2152106010294	24.2152106010376	24.2152106010357	24.2152106010357	23.3617143583307
241	43.9827173868815	152.682605997721	24	0	240	12	-1.545768455222	24.1658234772802	24.2152106010298	24.2152106010376	24.2152106010356	24.2152106010356	23.6462131058989
242	43.9054289641203	153.890897171586	24	0	241	12.05	-1.54576845522399	24.1658234773001	24.2152106010498	24.2152106010336	24.2152106010356	24.2152106010356	23.9307118534675
243	43.8281405413592	155.09918834545	24	0	242	12.1	-1.545768455222	24.1658234772797	24.2152106010293	24.2152106010377	24.2152106010356	24.2152106010357	24.2152106010356
244	43.7508521185981	156.307479519314	24	0	243	12.15	-1.545768455222	24.1658234772802	24.2152106010298	24.2152106010376	24.2152106010356	24.2152106010356	24.2152106010357
245	43.6735636958369	157.515770693179	24	0	244	12.2	-1.54576845522399	24.1658234773001	24.2152106010498	24.2152106010336	24.2152106010357	24.2152106010347	24.2152106010351
246	43.5962752730758	158.724061867043	24	0	245	12.25	-1.545768455222	24.1658234772797	24.2152106010293	24.2152106010336	24.2152106010356	24.2152106010357	24.2152106010356
247	43.5189868503146	159.932353040907	24	0	246	12.3	-1.54576845522399	24.1658234772802	24.21521060103	24.2152106010376	24.2152106010356	24.2152106010356	24.2152106010356
248	43.4416984275535	161.140644214771	24	0	247	12.35	-1.545768455222	24.1658234772797	24.2152106010293	24.2152106010336	24.2152106010357	24.2152106010357	24.2152106010356
249	43.3644100047924	162.348935388636	24	0	248	12.4	-1.545768455222	24.1658234773001	24.2152106010497	24.2152106010336	24.2152106010356	24.2152106010357	24.2152106010356
250	43.2871215820312	163.5572265625	24	0	249	12.45	-1.54576845522399	24.1658234772802	24.21521060103	24.2152106010376	24.2152106010336	24.2152106010357	24.2152106010356
251	43.2098331592701	164.765517736364	24	0	250	12.5	-1.545768455222	24.1658234772797	24.2152106010293	24.2152106010377	24.2152106010357	24.2152106010357	24.2152106010356
252	43.1325447365089	165.973808910229	24	0	251	12.55	-1.54576845522399	24.1658234773001	24.2152106010498	24.2152106010336	24.2152106010356	24.2152106010356	24.2152106010356
253	43.0552563137478	167.182100084093	24	0	252	12.6	-1.545768455222	24.1658234772802	24.2152106010298	24.2152106010336	24.2152106010357	24.2152106010357	24.2152106010356
254	42.9779678909867	168.390391257957	24	0	253	12.65	-1.545768455222	24.1658234772797	24.2152106010293	24.2152106010377	24.2152106010357	24.2152106010357	24.2152106010356
255	42.9006794682255	169.598682431821	24	0	254	12.7	-1.54576845522399	24.1658234772802	24.21521060103	24.2152106010336	24.2152106010356	24.2152106010346	24.2152106010351
256	42.8233910454644	170.806973605686	24	0	255	12.75	-1.545768455222	24.1658234773001	24.2152106010497	24.2152106010336	24.2152106010357	24.2152106010357	24.2152106010356
257	42.7461026227032	172.01526477955	24	0	256	12.8	-1.54576845522399	24.1658234772797	24.2152106010294	24.2152106010377	24.2152106010356	24.2152106010356	24.2152106010356
258	42.6688141999421	173.223555953414	24	0	257	12.85	-1.545768455222	24.1658234772802	24.2152106010298	24.2152106010376	24.2152106010356	24.2152106010357	24.2152106010356
259	42.591525777181	174.431847127279	24	0	258	12.9	-1.545768455222	24.1658234773001	24.2152106010497	24.2152106010336	24.2152106010357	24.2152106010357	24.2152106010356
260	42.5142373544198	175.640138301143	24	0	259	12.95	-1.54576845522399	24.1658234772797	24.2152106010294	24.2152106010376	24.2152106010356	24.2152106010356	24.2152106010357
261	42.4369489316587	176.848429475007	24	0	260	13	-1.545768455222	24.1658234772802	24.2152106010298	24.2152106010376	24.2152106010356	24.2152106010357	24.2152106010356
262	42.3596605088975	178.056720648872	24	0	261	13.05	-1.54576845522399	24.1658234772996	24.2152106010493	24.2152106010336	24.2152106010356	24.2152106010357	24.2152106010351
263	42.2823720861364	179.265011822736	24	0	262	13.1	-1.545768455222	24.1658234772802	24.2152106010298	24.2152106010336	24.2152106010356	24.2152106010356	24.2152106010357
264	42.2050836633753	180.4733029966	24	0	263	13.15	-1.545768455222	24.1658234772802	24.2152106010298	24.2152106010376	24.2152106010356	24.2152106010357	24.2152106010356
265	42.1277952406141	181.681594170464	24	0	264	13.2	-1.54576845522399	24.1658234772797	24.2152106010294	24.2152106010336	24.2152106010356	24.2152106010356	24.2152106010351
266	42.050506817853	182.889885344329	24	0	265	13.25	-1.545768455222	24.1658234773001	24.2152106010497	24.2152106010336	24.2152106010356	24.2152106010356	24.2152106010357
267	41.9732183950918	184.098176518193	24	0	266	13.3	-1.54576845522399	24.1658234772797	24.2152106010294	24.2152106010376	24.2152106010357	24.2152106010357	24.2152106010356
268	41.8959299723307	185.306467692057	24	0	267	13.35	-1.545768455222	24.1658234772802	24.2152106010298	24.2152106010376	24.2152106010356	24.2152106010356	24.2152106010357
269	41.8186415495696	186.514758865922	24	0	268	13.4	-1.545768455222	24.1658234773001	24.2152106010497	24.2152106010336	24.2152106010356	24.2152106010356	24.2152106010356
270	41.7413531268084	187.723050039786	24	0	269	13.45	-1.54576845522399	24.1658234772797	24.2152106010294	24.2152106010377	24.2152106010356	24.2152106010357	24.2152106010356
271	41.6640647040473	188.93134121365	24	0	270	13.5	-1.545768455222	24.1658234772802	24.2152106010298	24.2152106010376	24.2152106010356	24.2152106010356	24.2152106010357
272	41.5867762812861	190.139632387515	24	0	271	13.55	-1.54576845522399	24.1658234773001	24.2152106010498	24.2152106010336	24.2152106010357	24.2152106010347	24.2152106010351
273	41.509487858525	191.347923561379	24	0	272	13.6	-1.545768455222	24.1658234772797	24.2152106010293	24.2152106010336	24.2152106010356	24.2152106010357	24.2152106010356
274	41.4321994357639	192.556214735243	24	0	273	13.65	-1.545768455222	24.1658234772802	24.2152106010298	24.2152106010376	24.2152106010356	24.2152106010356	24.2152106010356
275	41.3549110130027	193.764505909107	24	0	274	13.7	-1.54576845522399	24.1658234772797	24.2152106010294	24.2152106010336	24.2152106010357	24.2152106010357	24.2152106010356
276	41.2776225902416	194.972797082972	24	0	275	13.75	-1.545768455222	24.1658234773001	24.2152106010497	24.2152106010336	24.2152106010356	24.2152106010357	24.2152106010356
277	41.2003341674804	196.181088256836	24	0	276	13.8	-1.54576845522399	24.1658234772802	24.21521060103	24.2152106010376	24.2152106010336	24.2152106010357	24.2152106010356
278	41.1230457447193	197.3893794307	24	0	277	13.85	-1.545768455222	24.1658234772797	24.2152106010293	24.2152106010377	24.2152106010357	24.2152106010357	24.2152106010356
279	41.0457573219582	198.597670604565	24	0	278	13.9	-1.545768455222	24.1658234773001	24.2152106010497	24.2152106010336	24.2152106010356	24.2152106010356	24.2152106010356
280	40.968468899197	199.805961778429	24	0	279	13.95	-1.54576845522399	24.1658234772802	24.21521060103	24.2152106010336	24.2152106010357	24.2152106010357	24.2152106010356
281	40.8911804764359	201.014252952293	24	0	280	14	-1.545768455222	24.1658234772797	24.2152106010293	24.2152106010377	24.2152106010357	24.2152106010357	24.2152106010356
282	40.8138920536747	202.222544126157	24	0	281	14.05	-1.54576845522399	24.1658234772802	24.21521060103	24.2152106010336	24.2152106010356	24.2152106010346	24.2152106010351
283	40.7366036309136	203.430835300022	24	0	282	14.1	-1.545768455222	24.1658234773001	24.2152106010497	24.2152106010336	24.2152106010357	24.2152106010357	24.2152106010356
284	40.6593152081525	204.639126473886	24	0	283	14.15	-1.545768455222	24.1658234772797	24.2152106010293	24.2152106010377	24.2152106010356	24.2152106010356	24.2152106010356
285	40.5820267853913	205.84741764775	24	0	284	14.2	-1.54576845522399	24.1658234772802	24.21521060103	24.2152106010376	24.2152106010356	24.2152106010357	24.2152106010356
286	40.5047383626302	207.055708821615	24	0	285	14.25	-1.545768455222	24.1658234773001	24.2152106010497	24.2152106010336	24.2152106010357	24.2152106010357	24.2152106010356
287	40.427449939869	208.263999995479	24	0	286	14.3	-1.54576845522399	24.1658234772797	24.2152106010294	24.2152106010376	24.2152106010356	24.2152106010356	24.2152106010357
288	40.3501615171079	209.472291169343	24	0	287	14.35	-1.545768455222	24.1658234772802	24.2152106010298	24.2152106010376	24.2152106010356	24.2152106010357	24.2152106010356
289	40.2728730943468	210.680582343208	24	0	288	14.4	-1.545768455222	24.1658234772996	24.2152106010491	24.2152106010336	24.2152106010356	24.2152106010357	24.2152106010351
290	40.1955846715856	211.888873517072	24	0	289	14.45	-1.54576845522399	24.1658234772802	24.21521060103	24.2152106010336	24.2152106010356	24.2152106010356	24.2152106010357
291	40.1182962488245	213.097164690936	24	0	290	14.5	-1.545768455222	24.1658234772802	24.2152106010298	24.2152106010376	24.2152106010356	24.2152106010357	24.2152106010356
292	40.0410078260633	214.3054558648	24	0	291	14.55	-1.54576845522399	24.1658234772797	24.2152106010294	24.2152106010336	24.2152106010356	24.2152106010356	24.2152106010351
293	39.9637194033022	215.513747038665	24	0	292	14.6	-1.545768455222	24.1658234773001	24.2152106010497	24.2152106010336	24.2152106010356	24.2152106010356	24.2152106010357
294	39.8864309805411	216.722038212529	24	0	293	14.65	-1.545768455222	24.1658234772797	24.2152106010293	24.2152106010376	24.2152106010357	24.2152106010357	24.2152106010356
295	39.8091425577799	217.930329386393	24	0	294	14.7	-1.54576845522399	24.1658234772802	24.21521060103	24.2152106010376	24.2152106010356	24.2152106010356	24.2152106010357
296	39.7318541350188	219.138620560258	24	0	295	14.75	-1.545768455222	24.1658234773001	24.2152106010497	24.2152106010336	24.2152106010356	24.2152106010356	24.2152106010356
297	39.6545657122576	220.346911734122	24	0	296	14.8	-1.54576845522399	24.1658234772797	24.2152106010294	24.2152106010377	24.2152106010356	24.2152106010357	24.2152106010356
298	39.5772772894965	221.555202907986	24	0	297	14.85	-1.545768455222	24.1658234772802	24.2152106010298	24.2152106010376	24.2152106010356	24.2152106010356	24.2152106010357
299	39.4999888667354	222.763494081851	24	0	298	14.9	-1.545768455222	24.1658234773001	24.2152106010497	24.2152106010336	24.2152106010357	24.2152106010347	24.2152106010351
300	39.4227004439742	223.971785255715	24	0	299	14.95	-1.54576845522399	24.1658234772797	24.2152106010294	24.2152106010336	24.2152106010356	24.2152106010357	24.2152106010356
301	39.3454120212131	225.180076429579	24	0	300	15	-1.545768455222	24.1658234772802	24.2152106010298	24.2152106010376	24.2152106010356	24.2152106010356	24.2152106010356
302	39.2681235984519	226.388367603443	24	0	301	15.05	-1.54576845522399	24.1658234772797	24.2152106010294	24.2152106010336	24.2152106010357	24.2152106010357	24.2152106010356
303	39.1908351756908	227.596658777308	24	0	302	15.1	-1.545768455222	24.1658234773001	24.2152106010497	24.2152106010336	24.2152106010356	24.2152106010357	24.2152106010356
304	39.1135467529297	228.804949951172	24	0	303	15.15	-1.545768455222	24.1658234772802	24.2152106010298	24.2152106010376	24.2152106010336	24.2152106010357	24.2152106010356
305	39.0362583301685	230.013241125036	24	0	304	15.2	-1.54576845522399	24.1658234772797	24.2152106010294	24.2152106010377	24.2152106010357	24.2152106010357	24.2152106010356
306	38.9589699074074	231.221532298901	24	0	305	15.25	-1.545768455222	24.1658234773001	24.2152106010497	24.2152106010336	24.2152106010356	24.2152106010356	24.2152106010351
307	38.8816814846462	232.429823472765	24	0	306	15.3	-1.54576845522399	24.1658234772802	24.21521060103	24.2152106010336	24.2152106010357	24.2152106010357	24.2152106010356
308	38.8043930618851	233.638114646629	24	0	307	15.35	-1.545768455222	24.1658234772797	24.2152106010293	24.2152106010377	24.2152106010357	24.2152106010357	24.2152106010356
309	38.727104639124	234.846405820493	24	0	308	15.4	-1.545768455222	24.1658234772802	24.2152106010298	24.2152106010336	24.2152106010356	24.2152106010346	24.2152106010352
310	38.6498162163628	236.054696994358	24	0	309	15.45	-1.54576845522399	24.1658234773001	24.2152106010498	24.2152106010336	24.2152106010357	24.2152106010357	24.2152106010357
311	38.5725277936017	237.262988168222	24	0	310	15.5	-1.545768455222	24.1658234772797	24.2152106010293	24.2152106010377	24.2152106010356	24.2152106010356	24.2152106010356
312	38.4952393708405	238.471279342086	24	0	311	15.55	-1.54576845522399	24.1658234772802	24.21521060103	24.2152106010376	24.2152106010356	24.2152106010357	24.2152106010356
313	38.4179509480794	239.679570515951	24	0	312	15.6	-1.545768455222	24.1658234773001	24.2152106010497	24.2152106010336	24.2152106010357	24.2152106010357	24.2152106010356
314	38.3406625253183	240.887861689815	24	0	313	15.65	-1.545768455222	24.1658234772797	24.2152106010293	24.2152106010376	24.2152106010356	24.2152106010356	24.2152106010356
315	38.2633741025571	242.096152863679	24	0	314	15.7	-1.54576845522399	24.1658234772802	24.21521060103	24.2152106010376	24.2152106010356	24.2152106010357	24.2152106010357
316	38.186085679796	243.304444037544	24	0	315	15.75	-1.545768455222	24.1658234772996	24.2152106010491	24.2152106010336	24.2152106010356	24.2152106010347	24.2152106010351
317	38.1087972570348	244.512735211408	24	0	316	15.8	-1.54576845522399	24.1658234772802	24.21521060103	24.2152106010336	24.2152106010356	24.2152106010356	24.2152106010357
318	38.0315088342737	245.721026385272	24	0	317	15.85	-1.545768455222	24.1658234772802	24.2152106010298	24.2152106010376	24.2152106010356	24.2152106010356	24.2152106010356
319	37.9542204115126	246.929317559136	24	0	318	15.9	-1.545768455222	24.1658234772797	24.2152106010293	24.2152106010336	24.2152106010356	24.2152106010357	24.2152106010351
320	37.8769319887514	248.137608733001	24	0	319	15.95	-1.54576845522399	24.1658234773001	24.2152106010498	24.2152106010336	24.2152106010356	24.2152106010357	24.2152106010356
321	37.7996435659903	249.345899906865	24	0	320	16	-1.545768455222	24.1658234772797	24.2152106010293	24.2152106010376	24.2152106010337	24.2152106010357	24.2152106010357
322	37.7223551432291	250.554191080729	24	0	321	16.05	-1.54576845522399	24.1658234772802	24.21521060103	24.2152106010376	24.2152106010356	24.2152106010356	24.2152106010357
323	37.645066720468	251.762482254594	24	0	322	16.1	-1.545768455222	24.1658234773001	24.2152106010497	24.2152106010336	24.2152106010356	24.2152106010356	24.2152106010357
324	37.5677782977069	252.970773428458	24	0	323	16.15	-1.545768455222	24.1658234772797	24.2152106010293	24.2152106010338	24.2152106010357	24.2152106010356	24.2152106010356
325	37.4904898749457	254.179064602322	24	0	324	16.2	-1.54576845522399	24.1658234772802	24.21521060103	24.2152106010376	24.2152106010357	24.2152106010357	24.2152106010356
326	37.4132014521846	255.387355776186	24	0	325	16.25	-1.545768455222	24.1658234772802	24.2152106010298	24.2152106010335	24.2152106010357	24.2152106010347	24.2152106010352
327	37.3359130294234	256.595646950051	24	0	326	16.3	-1.54576845522399	24.1658234772996	24.2152106010493	24.2152106010338	24.2152106010356	24.2152106010357	24.2152106010356
328	37.2586246066623	257.803938123915	24	0	327	16.35	-1.545768455222	24.1658234772797	24.2152106010293	24.2152106010377	24.2152106010356	24.2152106010356	24.2152106010357
329	37.1813361839012	259.012229297779	24	0	328	16.4	-1.545768455222	24.1658234772808	24.2152106010304	24.2152106010376	24.2152106010356	24.2152106010356	24.2152106010356
330	37.10404776114	260.220520471644	24	0	329	16.45	-1.54576845522399	24.1658234773001	24.2152106010498	24.2152106010336	24.2152106010357	24.2152106010356	24.2152106010356
331	37.0267593383789	261.428811645508	24	0	330	16.5	-1.545768455222	24.1658234772797	24.2152106010293	24.2152106010377	24.2152106010356	24.2152106010357	24.2152106010356
332	36.9494709156177	262.637102819372	24	0	331	16.55	-1.54576845522399	24.1658234772797	24.2152106010294	24.2152106010375	24.2152106010357	24.2152106010357	24.2152106010356
333	36.8721824928566	263.845393993237	24	0	332	16.6	-1.545768455222	24.1658234773001	24.2152106010497	24.2152106010336	24.2152106010357	24.2152106010357	24.2152106010356
334	36.7948940700955	265.053685167101	24	0	333	16.65	-1.545768455222	24.1658234772797	24.2152106010293	24.2152106010336	24.2152106010356	24.2152106010357	24.2152106010357
335	36.7176056473343	266.261976340965	24	0	334	16.7	-1.54576845522399	24.1658234772808	24.2152106010305	24.2152106010377	24.2152106010356	24.2152106010356	24.2152106010356
336	36.6403172245732	267.470267514829	24	0	335	16.75	-1.545768455222	24.1658234772797	24.2152106010293	24.2152106010336	24.2152106010357	24.2152106010357	24.2152106010351
337	36.563028801812	268.678558688694	24	0	336	16.8	-1.54576845522399	24.1658234773001	24.2152106010498	24.2152106010336	24.2152106010357	24.2152106010356	24.2152106010356
338	36.4857403790509	269.886849862558	24	0	337	16.85	-1.545768455222	24.1658234772797	24.2152106010293	24.2152106010375	24.2152106010357	24.2152106010357	24.2152106010356
339	36.4084519562898	271.095141036422	24	0	338	16.9	-1.545768455222	24.1658234772797	24.2152106010293	24.2152106010377	24.2152106010357	24.2152106010356	23.8067807109197
340	36.3311635335286	272.303432210287	24	0	339	16.95	-1.54576845522399	24.1658234773001	24.2152106010498	24.2152106010336	24.2152106010356	24.2152106010356	23.3983508208037
341	36.2538751107675	273.511723384151	24	0	340	17	-1.545768455222	24.1658234772808	24.2152106010304	24.2152106010377	24.2152106010357	24.2152106010356	22.9899209306878
342	36.1765866880063	274.720014558015	24	0	341	17.05	-1.54576845522399	24.1658234772797	24.2152106010294	24.2152106010377	24.2152106010356	24.2152106010356	22.5814910405724
343	36.0992982652452	275.92830573188	24	0	342	17.1	-1.545768455222	24.1658234773001	24.2152106010497	24.2152106010336	24.2152106010357	24.2152106010356	22.1730611504559
344	36.0220098424841	277.136596905744	24	0	343	17.15	-1.545768455222	24.1658234772797	24.2152106010293	24.2152106010336	24.2152106010357	24.2152106010357	21.76463126034
345	35.9447214197229	278.344888079608	24	0	344	17.2	-1.54576845522399	24.1658234772797	24.2152106010294	24.2152106010375	24.2152106010357	24.2152106010356	21.3562013702246
346	35.8674329969618	279.553179253472	24	0	345	17.25	-1.545768455222	24.1658234772808	24.2152106010304	24.2152106010336	24.2152106010356	24.2152106010356	20.9477714801086
347	35.7901445742006	280.761470427337	24	0	346	17.3	-1.54576845522399	24.165823477299	24.2152106010487	24.2152106010336	24.2152106010356	24.2152106010356	20.5393415899922
348	35.7128561514395	281.969761601201	24	0	347	17.35	-1.545768455222	24.1658234772808	24.2152106010304	24.2152106010377	24.2152106010356	24.2152106010356	20.1309116998768
349	35.6355677286784	283.178052775065	24	0	348	17.4	-1.545768455222	24.1658234772797	24.2152106010293	24.2152106010375	24.2152106010357	23.3983508208038	19.7224818097608
350	35.5582793059172	284.38634394893	24	0	349	17.45	-1.54576845522399	24.1658234773001	24.2152106010498	24.2152106010336	24.2152106010357	22.5814910405719	19.3140519196449
351	35.4809908831561	285.594635122794	24	0	350	17.5	-1.545768455222	24.1658234772797	24.2152106010293	24.2152106010375	24.2152106010356	21.76463126034	18.905622029529
352	35.4037024603949	286.802926296658	24	0	351	17.55	-1.54576845522399	24.1658234772797	24.2152106010294	24.2152106010377	24.2152106010357	20.9477714801091	19.6306037273505
353	35.3264140376338	288.011217470523	24	0	352	17.6	-1.545768455222	24.1658234773001	24.2152106010497	24.2152106010336	24.2152106010356	20.1309116998762	20.5352874980583
354	35.2491256148727	289.219508644387	24	0	353	17.65	-1.545768455222	24.1658234772808	24.2152106010304	24.2152106010336	22.5814910405719	19.3140519196444	20.0661564953904
355	35.1718371921115	290.427799818251	24	0	354	17.7	-1.54576845522413	24.1658234772797	24.2152106010294	24.2152106010377	20.947771480108	18.4971921394135	20.671938004135
356	35.0945487693504	291.636090992115	24	0	355	17.75	-1.54576845522186	24.1658234772797	24.2152106010293	24.2152106010336	19.3140519196444	17.6803323591816	21.44091039751
357	35.0172603465892	292.84438216598	24	0	356	17.8	-1.54576845522413	24.1658234773001	24.2152106010498	20.9477714801061	17.6803323591826	16.8634725789489	21.3547415788706
358	34.9399719238281	294.052673339844	24	0	357	17.85	-1.545768455222	24.1658234772797	24.2152106010293	17.6803323591824	16.0466127987169	16.0466127987179	21.50997847966
359	34.7620051457331	293.701268122747	24	0	358	17.9	-3.55933556189996	-7.02810434193907	7.87801499639271	14.4128932382551	14.4128932382532	15.2297530184861	21.4281629498082
360	34.5840383676382	293.349862905649	24	0	359	17.95	-3.55933556189797	-7.02810434196067	7.87801499641108	11.1454541173274	12.7791736777913	14.4128932382541	21.5400034810741
361	34.4060715895433	292.998457688552	24	0	360	18	-3.55933556189797	-7.02810434194021	7.87801499639283	7.8780149964001	11.1454541173277	13.5960334580223	21.502561844874
362	34.2281048114483	292.647052471454	24	0	361	18.05	-3.5593355619001	-7.02810434195953	7.87801499641103	7.8780149964003	9.51173455686202	15.0459968536654	21.5314583825685
363	34.0501380333534	292.295647254357	24	0	362	18.1	-3.55933556189797	-7.02810434194021	7.87801499639283	7.8780149964001	7.87801499640019	16.8553643950809	21.5290683058886
364	33.8721712552584	291.94424203726	24	0	363	18.15	-3.55933556189996	-7.02810434194021	7.87801499639373	7.87801499640029	7.8780149964002	15.9171023897452	21.7734696967052
365	33.6942044771635	291.592836820162	24	0	364	18.2	-3.55933556189797	-7.02810434195953	7.87801499641007	7.87801499639665	7.87801499640019	17.1286654072343	21.4410115830224
366	33.5162376990685	291.241431603065	24	0	365	18.25	-3.5593355619001	-7.02810434194021	7.87801499639379	7.87801499640028	7.87801499640019	18.6666101939844	21.3730312827185
367	33.3382709209736	290.890026385968	24	0	366	18.3	-3.55933556189797	-7.02810434194021	7.87801499639283	7.8780149964001	12.4116613481483	18.4942725567056	21.1679231873073
368	33.1603041428786	290.53862116887	24	0	367	18.35	-3.55933556189996	-7.02810434195953	7.87801499641097	7.87801499640029	17.6641159914449	18.8047463582844	20.7964839036947
369	32.9823373647837	290.187215951773	24	0	368	18.4	-3.55933556189797	-7.02810434194021	7.87801499639283	7.8780149964001	17.4213115412372	19.4579750788127	21.0740378545756
370	32.8043705866887	289.835810734675	24	0	369	18.45	-3.5593355619001	-7.02810434195953	7.87801499641103	16.9453076998999	21.4781571366773	20.4985159215764	20.8942482621172
371	32.6264038085938	289.484405517578	24	0	370	18.5	-3.55933556189797	-7.02810434194021	7.87801499639283	27.4502169864896	26.1877662706411	21.240492429408	21.1874591710937
372	30.3264236450195	288.146667480469	24	0	371	18.55	-45.999603271486	-26.7547607421807	53.2144785138917	26.9646080860742	27.4768105565491	22.1151452850279	21.6995924419585
373	31.7915725708008	290.78759765625	24	0	372	18.6	29.302978515626	52.8186035156205	60.4025614293595	35.0782992769544	29.7314777201686	22.927224911901	21.5253562000595
374	31.6753921508789	290.541107177734	24	0	373	18.65	-2.323608398438	-4.92980957032046	5.44997049431598	44.497517544882	31.0379351612252	24.2328874737659	21.9738595473455
375	31.0857276916504	288.191650390625	24	0	374	18.7	-11.79328918457	-46.9891357421795	48.446470950812	38.0083134131984	33.1190168467527	24.3848310266314	22.2436182695789
376	28.5912647247314	287.037078857422	24	0	375	18.75	-49.88925933838	-23.0914306640602	54.974106336031	32.0127384538476	34.6029698624158	25.0657302062554	22.8310893179036
377	27.7658786773682	286.406951904297	24	0	376	18.8	-16.507720947264	-12.6025390625	20.7684578554734	35.1112622363761	31.8186292219075	25.4723737956658	22.8911340538176
378	27.5107917785645	287.906646728516	24	0	377	18.85	-5.10173797607401	29.9938964843807	30.4246866326058	31.1597344165509	28.190333832357	25.5463550086716	22.6143427218723
379	26.5266952514648	288.264465332031	24	0	378	18.9	-19.681930541994	7.15637207029999	20.9425894069584	24.7084221799495	31.0444634062946	26.9183226906651	23.1097154276733
380	25.0957717895508	288.364868164062	24	0	379	18.95	-28.61846923828	2.00805664061932	28.6888318516861	25.6289450306165	27.2915049165854	27.3756032859803	23.5085419897753
381	25.2485980987549	289.490417480469	24	0	380	19	3.05652618408203	22.5109863281398	22.7175451530238	24.3679292108665	23.9436941418698	28.778884884165	24.1001033562418
382	24.137451171875	288.878387451172	24	0	381	19.05	-22.222938537598	-12.2406005859398	25.3710721088086	26.9776645762131	23.4679370347824	28.3531880302517	24.4922055500588
383	22.9340000152588	288.956451416016	24	0	382	19.1	-24.069023132324	1.56127929688068	24.1196075338554	23.42327541662	21.3612322971745	26.1953480050381	24.7237429097594
384	21.7318706512451	290.157867431641	24	0	383	19.15	-24.042587280274	24.0283203125	33.9912662336915	23.1789661037901	22.7987102201051	28.0306167049459	24.8532893412875
385	22.2406806945801	289.960235595703	24	0	384	19.2	10.1762008667	-3.95263671876023	10.9168860537205	21.3069290389483	21.632189725208	27.3585711319236	25.4810216105418
386	23.0731792449951	290.640045166016	24	0	385	19.25	16.6499710083	13.5961914062602	21.4959985888745	18.3545353834826	22.9547999059143	26.9955684418228	29.1290111385708
387	22.4706268310547	290.112976074219	24	0	386	19.3	-12.051048278808	-10.5413818359409	16.0108867845996	18.6197558639972	24.8877468385959	27.2879955509296	32.7770006666004
388	22.0032596588135	290.134918212891	24	0	387	19.35	-9.34734344482401	0.438842773440911	9.35763925652702	19.8411040337959	24.2003621777191	26.4239390854603	32.8391353615345
389	22.7812824249268	288.549682617188	24	0	388	19.4	15.560455322266	-31.7047119140602	35.3173686362643	22.7306337080385	25.0167700035971	26.7614557765339	32.9012700564692
390	22.0901870727539	288.052795410156	24	0	389	19.45	-13.821907043458	-9.93774414063978	17.0236269027142	28.4685646382434	27.4256373472617	26.5185680579741	32.9634047514034
391	22.9065361022949	286.451721191406	24	0	390	19.5	16.32698059082	-32.021484375	35.9436469600872	30.0461889719556	30.0474427417758	26.9597142830756	33.0255394463376
392	24.4994621276855	288.019500732422	24	0	391	19.55	31.858520507812	31.3555908203193	44.7005414356244	31.4137841431971	31.1080540670767	26.8692658150898	31.9542625533347
393	25.2530689239502	288.438568115234	24	0	392	19.6	15.072135925294	8.38134765623977	17.245760925088	35.0101706607275	31.486645873746	26.5202609076179	30.7032835874452
394	23.9692344665527	286.766906738281	24	0	393	19.65	-25.67668914795	-33.4332275390591	42.1553444924716	37.364251775513	30.7242013329626	25.4736912088091	30.8261193949317
395	25.5874290466309	287.433929443359	24	0	394	19.7	32.363891601564	13.3404541015591	35.0055594903665	33.74754349591	31.4049463907403	26.5772121944522	29.8740426910059
396	25.2035427093506	289.788543701172	24	0	395	19.75	-7.67772674560597	47.0922851562602	47.7140525340148	32.9271027755365	30.964628660237	33.1922920708862	28.7587751024491
397	23.8770847320557	289.896575927734	24	0	396	19.8	-26.529159545898	2.16064453123977	26.6170000376092	30.0346185227282	28.8507847915837	40.081627537535	28.4986487259068
398	23.9667549133301	289.245544433594	24	0	397	19.85	1.793403625488	-13.0206298828	13.1435573232203	27.7997221207531	28.8401596375167	40.1319157143975	27.9971166299361
399	22.8248767852783	290.028717041016	24	0	398	19.9	-22.837562561036	15.6634521484409	27.6929232284302	24.565005544961	25.9306124140211	38.8842174222732	27.7326369646065
400	23.2060623168945	291.157653808594	24	0	399	19.95	7.62371063232401	22.5787353515591	23.8310774804908	23.9540260872574	25.7287870416426	38.5512062168265	27.2745012381589
401	23.3725872039795	292.725860595703	24	0	400	20	3.3304977417	31.3641357421807	31.5404696550543	24.7532164994969	36.3371413999967	37.2721940085101	26.9656476791777
402	22.2198886871338	292.482513427734	24	0	401	20.05	-23.053970336914	-4.86694335938068	23.5621027490912	21.826606305314	49.0552010079932	35.5553370764178	26.5904559463019
403	22.0220718383789	293.316345214844	24	0	402	20.1	-3.95633697509801	16.6766357422	17.1395093844179	23.6578519625322	48.777185555049	35.2112191698523	26.2465508277996
404	21.437572479248	293.025207519531	24	0	403	20.15	-11.689987182618	-5.82275390625909	13.0598722575157	48.1092772550325	47.0442335115838	33.6216220849176	25.6558542418018
405	22.0593452453613	294.552886962891	24	0	404	20.2	12.435455322266	30.5535888672	32.9873057665818	74.1563759287291	45.6974660429126	32.3895142500882	25.6420171603032
406	19.4349088668823	301.781066894531	24	0	405	20.25	-52.48872756958	144.5635986328	153.797596117556	72.801154610601	43.5797593567832	30.5219817630755	25.8635257735832
407	16.8104724884033	309.009246826172	24	0	406	20.3	-52.48872756958	144.563598632819	153.797596117574	72.2618607178536	42.2598893612518	29.7093019008839	25.9125283881789
408	16.5685035917494	308.551042344835	24	0	407	20.35	-4.83937793307796	-9.16408962673927	10.3634027937773	67.737080123293	41.5822787021879	29.5702941744118	26.1278621909768
409	16.3265346950955	308.092837863498	24	0	408	20.4	-4.83937793307803	-9.16408962674041	10.3634027937784	39.0502414585339	41.3126317558141	28.7038181526792	27.6198908044965
410	16.0845657984415	307.634633382161	24	0	409	20.45	-4.83937793308002	-9.16408962674041	10.3634027937793	10.3634027937745	39.0502414585337	28.0304344183436	29.5692629613549
411	15.8425969017876	307.176428900825	24	0	410	20.5	-4.83937793307799	-9.16408962671994	10.3634027937603	10.3634027937747	24.7068221261542	26.9715810752798	31.045634616779
412	15.6006280051337	306.718224419488	24	0	411	20.55	-4.83937793307799	-9.16408962673927	10.3634027937774	10.3634027937747	10.3634027937746	26.3116460775141	32.3030839103146
413	15.3586591084798	306.260019938151	24	0	412	20.6	-4.83937793307799	-9.16408962674041	10.3634027937784	10.3634027937744	10.3634027937747	25.9728407479813	34.2469027166137
414	15.1166902118259	305.801815456814	24	0	413	20.65	-4.83937793307803	-9.16408962674041	10.3634027937784	10.3634027937745	10.3634027937746	25.8380172747944	33.8233569973598
415	14.874721315172	305.343610975477	24	0	414	20.7	-4.83937793307799	-9.16408962673927	10.3634027937774	10.3634027937747	10.3634027937745	24.7068221261542	33.5785559031585
416	14.632752418518	304.885406494141	24	0	415	20.75	-4.83937793307998	-9.16408962671994	10.3634027937612	10.3634027937747	10.3634027937764	18.5347594762802	33.0160424828661
417	14.3907835218641	304.427202012804	24	0	416	20.8	-4.83937793307803	-9.16408962674041	10.3634027937784	10.3634027937745	10.3634027937764	11.7434292388228	34.3876055372918
418	14.1488146252102	303.968997531467	24	0	417	20.85	-4.83937793307799	-9.16408962674041	10.3634027937784	10.3634027937747	10.3634027937746	12.1238086675562	34.9543146088817
419	13.9068457285563	303.51079305013	24	0	418	20.9	-4.83937793307799	-9.16408962673927	10.3634027937774	10.3634027937782	10.3634027937746	16.3555641867198	36.7000696571922
420	13.6648768319024	303.052588568793	24	0	419	20.95	-4.83937793307799	-9.16408962674041	10.3634027937784	10.363402793778	10.3634027937747	20.5873197058833	36.6385492006642
421	13.4229079352485	302.594384087456	24	0	420	21	-4.83937793307803	-9.16408962674041	10.3634027937784	10.3634027937745	12.3626968264061	24.8190752250479	36.3842939397721
422	13.1809390385946	302.136179606119	24	0	421	21.05	-4.83937793307799	-9.16408962673927	10.3634027937774	10.3634027937747	13.123455683871	29.0508307442115	36.3294978515291
423	12.9389701419406	301.677975124783	24	0	422	21.1	-4.83937793308002	-9.16408962671994	10.3634027937612	10.3634027937747	13.8842145413376	33.2825862633751	36.4352665974029
424	12.6970012452867	301.219770643446	24	0	423	21.15	-4.83937793307799	-9.16408962674041	10.3634027937784	14.361990859034	22.3477255796649	34.025091909802	36.6430262714492
425	12.4550323486328	300.761566162109	24	0	424	21.2	-4.83937793307799	-9.16408962674041	10.3634027937784	15.883508573964	30.8112366179921	34.7675975562289	36.4750650609909
426	12.6849308013916	302.261871337891	24	0	425	21.25	4.59796905517599	30.0061035156409	30.3563431200748	17.4050262889007	39.2747476563194	35.5101032026566	32.9371130030842
427	12.486466884613	301.385513305665	24	0	426	21.3	-3.969278335572	-17.527160644521	17.9709913684273	34.3320483655551	47.7382586946467	39.0659091736997	29.3991609451769
428	12.2880029678345	300.509155273438	24	0	427	21.35	-3.96927833557001	-17.5271606445392	17.9709913684446	51.2590704422094	56.2017697329756	40.3383350433516	NA
429	16.4619384765625	302.776324462891	24	0	428	21.4	83.47871017456	45.34338378906	94.9985131770502	64.1875044536048	57.6867810258293	44.6963211617052	NA
430	20.6358739852905	305.043493652344	24	0	429	21.45	83.47871017456	45.34338378906	94.9985131770502	79.5930088153294	59.171792318683	45.2466639829848	NA
431	24.8098094940186	307.310662841797	24	0	430	21.5	83.478710174562	45.34338378906	94.9985131770519	94.9985131770505	58.6575095789071	45.7970068042644	NA
432	28.9837450027466	309.57783203125	24	0	431	21.55	83.4787101745599	45.34338378906	94.9985131770501	81.0415136861036	65.0083626635284	46.347349625544	NA
433	33.1576805114746	311.845001220703	24	0	432	21.6	83.4787101745601	45.34338378906	94.9985131770502	67.0845141951565	66.7924555453657	46.8976924468245	NA
434	32.7412776947021	310.655080159505	24	0	433	21.65	-8.32805633545007	-23.7984212239598	25.2135157223155	53.1275147042095	67.0449167437456	47.4480352681041	NA
435	32.3248748779297	309.465159098307	24	0	434	21.7	-8.32805633544794	-23.7984212239598	25.2135157223148	50.4237165117273	59.6820913479775	48.2433079958275	NA
436	31.9084720611572	308.275238037109	24	0	435	21.75	-8.32805633545	-23.798421223961	25.2135157223166	38.5863979136808	52.3192659522094	47.3394665298883	NA
437	28.9173049926758	305.509338378906	24	0	436	21.8	-59.8233413696281	-55.3179931640591	81.4795222146395	53.0483198013875	44.9564405564414	47.0548926515309	NA
438	30.366943359375	304.458251953125	24	0	437	21.85	28.992767333984	-21.0217285156205	35.8119201868174	52.2796685007986	37.5936151606733	NA	NA
439	26.9918746948242	300.938903808594	24	0	438	21.9	-67.501373291016	-70.3869628906205	97.5231251608492	51.5110172002093	37.2092895103788	NA	NA
440	27.7306427001953	300.166931152344	24	0	439	21.95	14.775360107422	-15.439453125	21.37025921937	39.4891646011553	37.314823672972	NA	NA
441	28.4694107055664	299.394958496094	24	0	440	22	14.775360107422	-15.439453125	21.37025921937	36.6008324076659	36.0214234808694	NA	NA
442	29.2081787109375	298.622985839844	24	0	441	22.05	14.775360107422	-15.439453125	21.37025921937	21.37025921937	29.1014226395334	NA	NA
443	29.9469467163086	297.851013183594	24	0	442	22.1	14.775360107422	-15.439453125	21.37025921937	22.3499788451455	NA	NA	NA
444	30.6857147216797	297.079040527344	24	0	443	22.15	14.7753601074221	-15.439453125	21.3702592193701	20.5318297615295	NA	NA	NA
445	30.8509407043457	295.776031494141	24	0	444	22.2	3.30451965331996	-26.0601806640591	26.2688573482475	18.7136806779115	NA	NA	NA
446	30.2902631759643	296.026245117188	24	0	445	22.25	-11.213550567628	5.00427246093977	12.27951380129	NA	NA	NA	NA
447	29.729585647583	296.276458740234	24	0	446	22.3	-11.213550567626	5.00427246091931	12.2795138012797	NA	NA	NA	NA
448	NA	NA	24	0	447	22.35	NA	NA	NA	NA	NA	NA	NA
449	NA	NA	24	0	448	22.4	NA	NA	NA	NA	NA	NA	NA
450	NA	NA	24	0	449	22.45	NA	NA	NA	NA	NA	NA	NA
451	NA	NA	24	0	450	22.5	NA	NA	NA	NA	NA	NA	NA
452	NA	NA	24	0	451	22.55	NA	NA	NA	NA	NA	NA	NA
453	NA	NA	24	0	452	22.6	NA	NA	NA	NA	NA	NA	NA
454	NA	NA	24	0	453	22.65	NA	NA	NA	NA	NA	NA	NA
455	NA	NA	24	0	454	22.7	NA	NA	NA	NA	NA	NA	NA
456	NA	NA	24	0	455	22.75	NA	NA	NA	NA	NA	NA	NA
457	NA	NA	24	0	456	22.8	NA	NA	NA	NA	NA	NA	NA
458	NA	NA	24	0	457	22.85	NA	NA	NA	NA	NA	NA	NA
459	NA	NA	24	0	458	22.9	NA	NA	NA	NA	NA	NA	NA
460	NA	NA	24	0	459	22.95	NA	NA	NA	NA	NA	NA	NA
461	NA	NA	24	0	460	23	NA	NA	NA	NA	NA	NA	NA
462	NA	NA	24	0	461	23.05	NA	NA	NA	NA	NA	NA	NA
463	NA	NA	24	0	462	23.1	NA	NA	NA	NA	NA	NA	NA
464	NA	NA	24	0	463	23.15	NA	NA	NA	NA	NA	NA	NA
465	NA	NA	24	0	464	23.2	NA	NA	NA	NA	NA	NA	NA
466	NA	NA	24	0	465	23.25	NA	NA	NA	NA	NA	NA	NA
467	NA	NA	24	0	466	23.3	NA	NA	NA	NA	NA	NA	NA
468	NA	NA	24	0	467	23.35	NA	NA	NA	NA	NA	NA	NA
469	NA	NA	24	0	468	23.4	NA	NA	NA	NA	NA	NA	NA
470	NA	NA	24	0	469	23.45	NA	NA	NA	NA	NA	NA	NA
471	NA	NA	24	0	470	23.5	NA	NA	NA	NA	NA	NA	NA
472	NA	NA	24	0	471	23.55	NA	NA	NA	NA	NA	NA	NA
473	NA	NA	24	0	472	23.6	NA	NA	NA	NA	NA	NA	NA
474	NA	NA	24	0	473	23.65	NA	NA	NA	NA	NA	NA	NA
475	NA	NA	24	0	474	23.7	NA	NA	NA	NA	NA	NA	NA
476	NA	NA	24	0	475	23.75	NA	NA	NA	NA	NA	NA	NA
477	NA	NA	24	0	476	23.8	NA	NA	NA	NA	NA	NA	NA
478	NA	NA	24	0	477	23.85	NA	NA	NA	NA	NA	NA	NA
479	NA	NA	24	0	478	23.9	NA	NA	NA	NA	NA	NA	NA
480	NA	NA	24	0	479	23.95	NA	NA	NA	NA	NA	NA	NA
481	NA	NA	24	0	480	24	NA	NA	NA	NA	NA	NA	NA
482	NA	NA	24	0	481	24.05	NA	NA	NA	NA	NA	NA	NA
483	NA	NA	24	0	482	24.1	NA	NA	NA	NA	NA	NA	NA
484	NA	NA	24	0	483	24.15	NA	NA	NA	NA	NA	NA	NA
485	NA	NA	24	0	484	24.2	NA	NA	NA	NA	NA	NA	NA
486	NA	NA	24	0	485	24.25	NA	NA	NA	NA	NA	NA	NA
487	NA	NA	24	0	486	24.3	NA	NA	NA	NA	NA	NA	NA
488	NA	NA	24	0	487	24.35	NA	NA	NA	NA	NA	NA	NA
489	NA	NA	24	0	488	24.4	NA	NA	NA	NA	NA	NA	NA
490	NA	NA	24	0	489	24.45	NA	NA	NA	NA	NA	NA	NA
491	NA	NA	24	0	490	24.5	NA	NA	NA	NA	NA	NA	NA
492	NA	NA	24	0	491	24.55	NA	NA	NA	NA	NA	NA	NA
493	NA	NA	24	0	492	24.6	NA	NA	NA	NA	NA	NA	NA
494	NA	NA	24	0	493	24.65	NA	NA	NA	NA	NA	NA	NA
495	NA	NA	24	0	494	24.7	NA	NA	NA	NA	NA	NA	NA
496	NA	NA	24	0	495	24.75	NA	NA	NA	NA	NA	NA	NA
497	NA	NA	24	0	496	24.8	NA	NA	NA	NA	NA	NA	NA
498	NA	NA	24	0	497	24.85	NA	NA	NA	NA	NA	NA	NA
499	NA	NA	24	0	498	24.9	NA	NA	NA	NA	NA	NA	NA
500	NA	NA	24	0	499	24.95	NA	NA	NA	NA	NA	NA	NA
501	NA	NA	24	0	500	25	NA	NA	NA	NA	NA	NA	NA
502	NA	NA	24	0	501	25.05	NA	NA	NA	NA	NA	NA	NA
503	NA	NA	24	0	502	25.1	NA	NA	NA	NA	NA	NA	NA
504	NA	NA	24	0	503	25.15	NA	NA	NA	NA	NA	NA	NA
505	NA	NA	24	0	504	25.2	NA	NA	NA	NA	NA	NA	NA
506	NA	NA	24	0	505	25.25	NA	NA	NA	NA	NA	NA	NA
507	NA	NA	24	0	506	25.3	NA	NA	NA	NA	NA	NA	NA
508	NA	NA	24	0	507	25.35	NA	NA	NA	NA	NA	NA	NA
509	NA	NA	24	0	508	25.4	NA	NA	NA	NA	NA	NA	NA
510	NA	NA	24	0	509	25.45	NA	NA	NA	NA	NA	NA	NA
511	NA	NA	24	0	510	25.5	NA	NA	NA	NA	NA	NA	NA
512	NA	NA	24	0	511	25.55	NA	NA	NA	NA	NA	NA	NA
513	NA	NA	24	0	512	25.6	NA	NA	NA	NA	NA	NA	NA
514	NA	NA	24	0	513	25.65	NA	NA	NA	NA	NA	NA	NA
515	NA	NA	24	0	514	25.7	NA	NA	NA	NA	NA	NA	NA
516	NA	NA	24	0	515	25.75	NA	NA	NA	NA	NA	NA	NA
517	NA	NA	24	0	516	25.8	NA	NA	NA	NA	NA	NA	NA
518	NA	NA	24	0	517	25.85	NA	NA	NA	NA	NA	NA	NA
519	NA	NA	24	0	518	25.9	NA	NA	NA	NA	NA	NA	NA
520	NA	NA	24	0	519	25.95	NA	NA	NA	NA	NA	NA	NA
521	NA	NA	24	0	520	26	NA	NA	NA	NA	NA	NA	NA
522	NA	NA	24	0	521	26.05	NA	NA	NA	NA	NA	NA	NA
523	NA	NA	24	0	522	26.1	NA	NA	NA	NA	NA	NA	NA
524	NA	NA	24	0	523	26.15	NA	NA	NA	NA	NA	NA	NA
525	NA	NA	24	0	524	26.2	NA	NA	NA	NA	NA	NA	NA
526	NA	NA	24	0	525	26.25	NA	NA	NA	NA	NA	NA	NA
527	NA	NA	24	0	526	26.3	NA	NA	NA	NA	NA	NA	NA
528	NA	NA	24	0	527	26.35	NA	NA	NA	NA	NA	NA	NA
529	NA	NA	24	0	528	26.4	NA	NA	NA	NA	NA	NA	NA
530	NA	NA	24	0	529	26.45	NA	NA	NA	NA	NA	NA	NA
531	NA	NA	24	0	530	26.5	NA	NA	NA	NA	NA	NA	NA
532	NA	NA	24	0	531	26.55	NA	NA	NA	NA	NA	NA	NA
533	NA	NA	24	0	532	26.6	NA	NA	NA	NA	NA	NA	NA
534	NA	NA	24	0	533	26.65	NA	NA	NA	NA	NA	NA	NA
535	NA	NA	24	0	534	26.7	NA	NA	NA	NA	NA	NA	NA
536	NA	NA	24	0	535	26.75	NA	NA	NA	NA	NA	NA	NA
537	NA	NA	24	0	536	26.8	NA	NA	NA	NA	NA	NA	NA
538	NA	NA	24	0	537	26.85	NA	NA	NA	NA	NA	NA	NA
539	NA	NA	24	0	538	26.9	NA	NA	NA	NA	NA	NA	NA
540	NA	NA	24	0	539	26.95	NA	NA	NA	NA	NA	NA	NA
541	NA	NA	24	0	540	27	NA	NA	NA	NA	NA	NA	NA
542	NA	NA	24	0	541	27.05	NA	NA	NA	NA	NA	NA	NA
543	NA	NA	24	0	542	27.1	NA	NA	NA	NA	NA	NA	NA
544	NA	NA	24	0	543	27.15	NA	NA	NA	NA	NA	NA	NA
545	NA	NA	24	0	544	27.2	NA	NA	NA	NA	NA	NA	NA
546	NA	NA	24	0	545	27.25	NA	NA	NA	NA	NA	NA	NA
547	NA	NA	24	0	546	27.3	NA	NA	NA	NA	NA	NA	NA
548	NA	NA	24	0	547	27.35	NA	NA	NA	NA	NA	NA	NA
549	NA	NA	24	0	548	27.4	NA	NA	NA	NA	NA	NA	NA
550	NA	NA	24	0	549	27.45	NA	NA	NA	NA	NA	NA	NA
551	NA	NA	24	0	550	27.5	NA	NA	NA	NA	NA	NA	NA
552	NA	NA	24	0	551	27.55	NA	NA	NA	NA	NA	NA	NA
553	NA	NA	24	0	552	27.6	NA	NA	NA	NA	NA	NA	NA
554	NA	NA	24	0	553	27.65	NA	NA	NA	NA	NA	NA	NA
555	NA	NA	24	0	554	27.7	NA	NA	NA	NA	NA	NA	NA
556	NA	NA	24	0	555	27.75	NA	NA	NA	NA	NA	NA	NA
557	NA	NA	24	0	556	27.8	NA	NA	NA	NA	NA	NA	NA
558	NA	NA	24	0	557	27.85	NA	NA	NA	NA	NA	NA	NA
559	NA	NA	24	0	558	27.9	NA	NA	NA	NA	NA	NA	NA
560	NA	NA	24	0	559	27.95	NA	NA	NA	NA	NA	NA	NA
561	NA	NA	24	0	560	28	NA	NA	NA	NA	NA	NA	NA
562	NA	NA	24	0	561	28.05	NA	NA	NA	NA	NA	NA	NA
563	NA	NA	24	0	562	28.1	NA	NA	NA	NA	NA	NA	NA
564	NA	NA	24	0	563	28.15	NA	NA	NA	NA	NA	NA	NA
565	NA	NA	24	0	564	28.2	NA	NA	NA	NA	NA	NA	NA
566	NA	NA	24	0	565	28.25	NA	NA	NA	NA	NA	NA	NA
567	NA	NA	24	0	566	28.3	NA	NA	NA	NA	NA	NA	NA
568	NA	NA	24	0	567	28.35	NA	NA	NA	NA	NA	NA	NA
569	NA	NA	24	0	568	28.4	NA	NA	NA	NA	NA	NA	NA
570	NA	NA	24	0	569	28.45	NA	NA	NA	NA	NA	NA	NA
571	NA	NA	24	0	570	28.5	NA	NA	NA	NA	NA	NA	NA
572	NA	NA	24	0	571	28.55	NA	NA	NA	NA	NA	NA	NA
573	NA	NA	24	0	572	28.6	NA	NA	NA	NA	NA	NA	NA
574	NA	NA	24	0	573	28.65	NA	NA	NA	NA	NA	NA	NA
575	NA	NA	24	0	574	28.7	NA	NA	NA	NA	NA	NA	NA
576	NA	NA	24	0	575	28.75	NA	NA	NA	NA	NA	NA	NA
577	NA	NA	24	0	576	28.8	NA	NA	NA	NA	NA	NA	NA
578	NA	NA	24	0	577	28.85	NA	NA	NA	NA	NA	NA	NA
579	NA	NA	24	0	578	28.9	NA	NA	NA	NA	NA	NA	NA
580	NA	NA	24	0	579	28.95	NA	NA	NA	NA	NA	NA	NA
581	NA	NA	24	0	580	29	NA	NA	NA	NA	NA	NA	NA
582	NA	NA	24	0	581	29.05	NA	NA	NA	NA	NA	NA	NA
583	NA	NA	24	0	582	29.1	NA	NA	NA	NA	NA	NA	NA
584	NA	NA	24	0	583	29.15	NA	NA	NA	NA	NA	NA	NA
585	NA	NA	24	0	584	29.2	NA	NA	NA	NA	NA	NA	NA
586	NA	NA	24	0	585	29.25	NA	NA	NA	NA	NA	NA	NA
587	NA	NA	24	0	586	29.3	NA	NA	NA	NA	NA	NA	NA
588	NA	NA	24	0	587	29.35	NA	NA	NA	NA	NA	NA	NA
589	NA	NA	24	0	588	29.4	NA	NA	NA	NA	NA	NA	NA
590	NA	NA	24	0	589	29.45	NA	NA	NA	NA	NA	NA	NA
591	NA	NA	24	0	590	29.5	NA	NA	NA	NA	NA	NA	NA
592	NA	NA	24	0	591	29.55	NA	NA	NA	NA	NA	NA	NA
593	NA	NA	24	0	592	29.6	NA	NA	NA	NA	NA	NA	NA
594	NA	NA	24	0	593	29.65	NA	NA	NA	NA	NA	NA	NA
595	NA	NA	24	0	594	29.7	NA	NA	NA	NA	NA	NA	NA
596	NA	NA	24	0	595	29.75	NA	NA	NA	NA	NA	NA	NA
597	NA	NA	24	0	596	29.8	NA	NA	NA	NA	NA	NA	NA
598	NA	NA	24	0	597	29.85	NA	NA	NA	NA	NA	NA	NA
599	NA	NA	24	0	598	29.9	NA	NA	NA	NA	NA	NA	NA
600	NA	NA	24	0	599	29.95	NA	NA	NA	NA	NA	NA	NA
601	NA	NA	24	0	600	30	NA	NA	NA	NA	NA	NA	NA
