# Supplementary material for: An automated feeding system for the African killifish reveals the impact of diet on lifespan and allows scalable assessment of associative learning
Source: eLife. 2022 Nov 10;11:e69008. doi: 10.7554/eLife.69008 (PMC9788828; doi:10.7554/eLife.69008)
Supplement: Figure 6—source data 3. [file elife-69008-fig6-data3.zip › Filtered and Interpolated Trajectories with Kinematics/t14_REC0016 DLC_likelihood-euclidean-filtered_splines-interpolated_kinematics_02_resnet50_TrainAllTheThingsJun28shuffle1_1030000.csv]

	x2	y2	fishnum	recording_num	bodyparts_coords	seconds	velocity_x	velocity_y	velocity_xy	velocity_xy_5frame	velocity_xy_10frame	velocity_xy_20frame	velocity_xy_40frame
1	129.149856567383	349.888702392578	14	16	0	0	0	0	0	NA	NA	NA	NA
2	133.610427856445	352.848693847656	14	16	1	0.05	89.2114257812398	59.1998291015602	107.066793430903	NA	NA	NA	NA
3	146.791694641113	354.835021972656	14	16	2	0.1	263.62533569336	39.7265625	266.60179554441	207.296836534266	NA	NA	NA
4	159.972961425781	356.821350097656	14	16	3	0.15	263.62533569336	39.7265625	266.60179554441	286.539596164588	NA	NA	NA
5	179.783441162109	356.912603759765	14	16	4	0.2	396.20959472656	1.82507324217909	396.213798151609	344.368997108733	297.449319357344	NA	NA
6	199.593920898437	357.003857421875	14	16	5	0.25	396.20959472656	1.82507324220069	396.21379815161	370.291397630173	332.764701186908	NA	NA
7	219.404400634766	357.095111083984	14	16	6	0.3	396.20959472658	1.82507324218022	396.213798151629	396.213798151613	357.373403673383	NA	NA
8	239.214880371094	357.186364746094	14	16	7	0.35	396.20959472656	1.82507324219955	396.21379815161	387.601802180423	352.649509045797	NA	NA
9	259.025360107422	357.277618408203	14	16	8	0.4	396.20959472656	1.82507324218022	396.213798151609	378.989806209228	337.386853440806	NA	NA
10	276.516479492188	354.857950846354	14	16	9	0.45	349.82238769532	-48.3933512369799	353.153818295655	370.377810238033	311.278715188885	228.976743257238	NA
11	294.007598876953	352.438283284505	14	16	10	0.5	349.8223876953	-48.3933512369799	353.153818295635	335.00762046142	279.254554555207	229.585791338174	NA
12	311.498718261719	350.018615722656	14	16	11	0.55	349.822387695319	-48.3933512369799	353.153818295654	278.559908729999	245.672857788898	225.480174725324	NA
13	322.465026855469	350.219177246094	14	16	12	0.6	219.326171875	4.01123046875909	219.362849268548	234.955628197348	217.665273229706	213.563622060365	NA
14	328.163543701172	350.272033691406	14	16	13	0.65	113.97033691406	1.05712890624091	113.975239494501	179.519302901186	189.657688670515	203.360984742915	NA
15	334.886688232422	349.600280761719	14	16	14	0.7	134.462890625	-13.4350585937409	135.132415632401	120.967905339763	160.504167157133	184.639358679663	NA
16	338.64404296875	349.041961669922	14	16	15	0.75	75.1470947265602	-11.1663818359398	75.9721918148254	100.322925997991	126.406881489441	166.71461426448	NA
17	340.788665771484	346.915924072266	14	16	16	0.8	42.8924560546795	-42.5207519531193	60.396830488539	100.755468611032	93.5869457772653	147.523524105129	NA
18	346.564178466796	346.313003540039	14	16	17	0.85	115.510253906241	-12.0584106445403	116.137952559689	86.0527061169173	74.477735074933	128.460895454715	NA
19	352.339691162109	345.710083007812	14	16	18	0.9	115.510253906259	-12.0584106445403	116.137952559707	73.2944600776962	69.3351160450246	110.621533235513	NA
20	355.395385742188	345.316558837891	14	16	19	0.95	61.1138916015807	-7.87048339841931	61.6186031618256	66.2059862147678	58.00000217044	94.9995689154997	140.169137633771
21	355.542907714844	344.725646972656	14	16	20	1	2.95043945311932	-11.8182373047	12.1809616187198	48.6325441518749	54.174673973753	77.9754244470004	140.637380320664
22	356.736907958984	344.363464355469	14	16	21	1.05	23.8800048828	-7.24365234374091	24.954461173897	37.9147634790168	49.3741904213606	62.4825329902529	139.232668194268
23	358.020599365234	343.771667480469	14	16	22	1.1	25.673828125	-11.8359375	28.270742245225	29.9472982239626	39.2565176797253	54.6934044018969	135.114922420745
24	361.088043212891	343.161956787109	14	16	23	1.15	61.3488769531409	-12.1942138672	62.5490491954165	35.0548878698098	31.5853778005113	59.1609175512901	131.40337255623
25	362.141967773438	342.887542724609	14	16	24	1.2	21.0784912109398	-5.48828125	21.7812768865548	32.5423946279533	29.4949706738669	62.3241494201878	123.587036806456
26	363.606018066406	344.076385498047	14	16	25	1.25	29.2810058593602	23.7768554687602	37.7189098479556	29.8804912075757	29.5439674045598	61.825608521623	115.178126810542
27	363.184051513672	343.622680664062	14	16	26	1.3	-8.43933105468068	-9.07409667970001	12.3919949646149	25.2559921220058	31.3781202032405	62.8438303616121	108.81110237945
28	362.437225341797	343.665649414062	14	16	27	1.35	-14.9365234375	0.859375	14.9612251433368	29.0426431237711	34.9090737288608	57.4771781109046	102.444077948359
29	364.344329833984	344.164733886719	14	16	28	1.4	38.1420898437398	9.98168945313978	39.4265537675668	24.0330469393099	48.9867190575556	53.2798898226407	96.0770535172683
30	363.114501953125	342.54248046875	14	16	29	1.45	-24.5965576171795	-32.4450683593795	40.7145318953816	30.2138457785276	66.6482966699357	51.3615320103041	91.5989044161025
31	362.919952392578	341.939544677734	14	16	30	1.5	-3.89099121093977	-12.0587158203205	12.6709289256494	39.9376562501458	69.476543069493	51.6889693031532	85.2816093376983
32	364.607574462891	343.295379638672	14	16	31	1.55	33.7524414062602	27.1166992187602	43.2959891607033	72.7174459931055	76.3134703018636	52.9851616632118	80.7149226271646
33	363.974578857422	340.180023193359	14	16	32	1.6	-12.6599121093807	-62.3071289062602	63.5802775014279	104.2539502161	75.6978385420838	56.6662227811259	79.1397067142391
34	373.239868164062	335.995819091797	14	16	33	1.65	185.3057861328	-83.6840820312398	203.325502482365	114.920039199676	74.9744018447701	59.4457603695454	77.0066247314151
35	381.760559082031	341.075317382812	14	16	34	1.7	170.413818359381	101.5899658203	198.397053010355	122.4130948252	73.2280933467412	62.5347149332502	74.3446133451438
36	384.658813476562	342.653472900391	14	16	35	1.75	57.9650878906193	31.5631103515807	66.0013738435291	111.458020834022	73.8339712017465	63.6416393566038	73.1616075543117
37	388.678985595703	342.273773193359	14	16	36	1.8	80.4034423828205	-7.59399414064092	80.7612672883209	77.2313576964347	74.5922031231832	70.0986806537718	73.4886181467084
38	388.999084472656	342.576019287109	14	16	37	1.85	6.40197753906023	6.044921875	8.80490754553875	42.2022364773823	78.4233718333911	76.4272604420028	74.9624810386673
39	389.793243408203	341.175964355469	14	16	38	1.9	15.8831787109398	-28.0010986328	32.1921867944295	32.7479032038169	69.9048016815351	81.5325737990232	77.0391232616128
40	390.244812011719	340.104675292969	14	16	39	1.95	9.03137207031932	-21.42578125	23.2514469150932	26.7713114211667	58.4211331965647	88.1982399167053	79.7379130998263
41	390.406311035156	339.182220458984	14	16	40	2	3.22998046874091	-18.4490966797	18.729707475702	45.3887228327603	57.8067356437146	92.5877942283963	83.5232865824425
42	392.872741699219	338.559143066406	14	16	41	2.05	49.3286132812591	-12.4615478515591	50.8783083750699	62.5782456666355	63.8838910056799	98.9473122640763	87.7547065483576
43	397.038787841797	335.626739501953	14	16	42	2.1	83.3209228515602	-58.6480712890602	101.891964603507	74.640029915747	77.1566823419219	103.586009026581	91.0963474274718
44	401.325103759766	331.562255859375	14	16	43	2.15	85.7263183593807	-81.2896728515602	118.139800963805	82.8655680836122	88.0907457532764	94.8523319115401	93.7961670084074
45	405.4365234375	330.819244384766	14	16	44	2.2	82.2283935546795	-14.8602294921795	83.5603681606508	100.996470590193	103.168386486669	86.3650772700998	94.5996591197109
46	407.7763671875	332.685363769531	14	16	45	2.25	46.796875	37.3223876953	59.8573983150279	108.924641851083	111.341617255046	84.4976065870003	95.1896414156218
47	413.73334757487	328.865254720052	14	16	46	2.3	119.1396077474	-76.4021809895803	141.532820907975	113.603245839917	123.302421404969	84.1334059318047	95.7348031319874
48	419.690327962239	325.045145670573	14	16	47	2.35	119.13960774738	-76.4021809895803	141.532820907958	131.696743057592	128.748646219772	92.4477839664301	96.3895584832653
49	425.647308349609	321.225036621094	14	16	48	2.4	119.1396077474	-76.4021809895803	141.532820907975	139.81766642648	119.799862141545	100.798356700585	96.6076478451584
50	433.717163085938	324.479522705078	14	16	49	2.45	161.397094726581	65.0897216796807	174.027854249023	145.608372219746	114.309021343635	108.114294189349	97.8204619782399
51	436.313934326172	320.179718017578	14	16	50	2.5	51.9354248046795	-85.99609375	100.462015159469	148.57265058846	111.188477530286	115.357603861732	100.158647804457
52	436.197998046875	311.656188964844	14	16	51	2.55	-2.31872558593977	-170.470581054681	170.486349874303	125.996478443173	104.38292085793	122.524251433503	100.639430163188
53	441.52587890625	305.935150146484	14	16	52	2.6	106.5576171875	-114.4207763672	156.35421275153	96.921299629678	107.738885590938	125.526472073818	100.015677601142
54	440.819691975911	304.688700358073	14	16	53	2.65	-14.1237386067803	-24.9289957682197	28.6519601815403	82.5592886340923	113.505967647893	128.146573647269	95.7034937612593
55	440.113505045573	303.442250569661	14	16	54	2.7	-14.1237386067598	-24.9289957682402	28.651960181548	63.1574694961136	113.060201892028	126.664603306172	91.551594704571
56	439.407318115234	302.19580078125	14	16	55	2.75	-14.1237386067803	-24.9289957682197	28.6519601815403	66.9051205934168	119.373590468418	126.73764347464	89.9851292737355
57	439.754302978516	298.538360595703	14	16	56	2.8	6.93969726564092	-73.1488037109398	73.4772541844096	101.015456852614	121.746081462037	121.370925610203	88.8027628328162
58	436.3095703125	290.489929199219	14	16	57	2.85	-68.8946533203205	-160.968627929681	175.092468238046	129.199104154378	122.304297927864	116.351856524528	89.6513492777992
59	435.181976318359	280.593780517578	14	16	58	2.9	-22.5518798828205	-197.922973632819	199.203641477526	156.187892302743	136.493285152994	111.682721891294	90.2944987790199
60	432.518127441406	272.544616699219	14	16	59	2.95	-53.2769775390591	-160.983276367181	169.570196690366	180.334693427961	139.020185268708	107.442684039775	91.8427720541748
61	431.356292724609	264.44775390625	14	16	60	3	-23.2366943359409	-161.93725585938	163.595900923367	177.70347526231	142.286809418993	107.729501380518	93.8270600070736
62	429.460906982422	254.923965454102	14	16	61	3.05	-37.9077148437398	-190.47576904296	194.2112598105	171.971113453373	138.358930362476	102.3315480623	94.6879860641888
63	429.625854492188	246.828826904297	14	16	62	3.1	3.29895019532046	-161.9027709961	161.936377409793	148.841266383039	124.964827458117	96.4453461757019	92.9281141695076
64	430.917114257812	238.40007019043	14	16	63	3.15	25.8251953124795	-168.57513427734	170.54183243284	128.385726535244	109.859476134694	96.5546556109785	91.6932425952158
65	430.051605224609	235.846725463867	14	16	64	3.2	-17.3101806640602	-51.0668945312602	53.920961338697	96.3831672969917	101.825166187521	96.7381121390422	90.5773184948644
66	431.005218505859	232.932891845703	14	16	65	3.25	19.072265625	-58.2766723632795	61.3182016843905	72.2261796539242	96.0854122926185	95.4726519604706	90.0802741214233
67	430.905029296875	231.22590637207	14	16	66	3.3	-2.00378417967954	-34.1397094726602	34.1984636192385	47.7478388160141	82.9170146625636	93.4721197338277	87.3873180761068
68	431.366821289062	229.220825195312	14	16	67	3.35	9.23583984373977	-40.1016235351602	41.151439194455	54.8090659920032	70.5863944235402	86.8549145891682	85.2376712782462
69	431.281402587891	226.814834594727	14	16	68	3.4	-1.70837402341931	-48.1198120117	48.1501282432897	63.7850980499931	56.6160260689635	79.7906408574549	83.4655515983317
70	430.628662109375	222.401489257812	14	16	69	3.45	-13.0548095703205	-88.2669067383	89.2270972186425	69.4508620281356	54.4560390093759	75.571249919001	80.3754614863127
71	429.371124267578	217.242630004883	14	16	70	3.5	-25.1507568359398	-103.17718505858	106.19836197434	68.9466091931562	48.6584945019478	72.2965161524153	80.0659613525751
72	429.498229980469	214.118850708008	14	16	71	3.55	2.54211425781932	-62.4755859375	62.5272835099507	65.4842133219128	48.585309105179	66.8517206948742	78.5047802408255
73	430.775604248047	212.670043945312	14	16	72	3.6	25.5474853515602	-28.9761352539205	38.6301750195579	54.1030120267485	48.7450017202192	60.3297562651976	75.2174918372624
74	432.283111572266	212.993927001953	14	16	73	3.65	30.1501464843807	6.47766113282046	30.8381488870727	33.5318909539025	49.7218055802163	55.2399115431623	75.7512748238606
75	431.406494140625	214.3515625	14	16	74	3.7	-17.5323486328205	27.1527099609398	32.3210907428212	27.7197561822224	49.3173336504807	54.4900336835571	76.0917217843863
76	431.478942871094	214.200942993164	14	16	75	3.75	1.44897460937955	-3.01239013671989	3.34275661010997	28.5433942472823	48.5076200122121	53.4229047682068	76.754619333619
77	430.209503173828	215.291152954102	14	16	76	3.8	-25.3887939453193	21.8041992187597	33.4666096515503	33.9593978385197	50.7864267271848	53.4037105420106	75.7440384120959
78	428.332427978516	216.3134765625	14	16	77	3.85	-37.5415039062398	20.4464721679602	42.7483653448572	44.5316552742129	50.0731181068549	54.1234860319645	71.849413680744
79	425.666656494141	217.44482421875	14	16	78	3.9	-53.3154296875	22.626953125	57.91816684326	63.4833490705216	53.8637970173612	55.2483813053698	67.0380892214719
80	424.60791015625	221.570251464844	14	16	79	3.95	-21.1749267578205	82.5085449218801	85.182377921287	73.8530972721473	54.5240283577384	53.308238932851	63.9122134098895
81	422.881378173828	226.161407470703	14	16	80	4	-34.5306396484398	91.8231201171801	98.1012255916535	71.6028419664276	58.1873150344659	52.4024213246322	60.3737892340174
82	420.246765136719	229.516342163086	14	16	81	4.05	-52.6922607421807	67.0986938476597	85.3153506596786	73.7681961962026	58.2221119788422	54.6780124193505	55.9068934765964
83	419.403137207031	230.846176147461	14	16	82	4.1	-16.8725585937591	26.5966796875	31.497088816259	64.5164014412638	59.5019703437098	53.989637498823	51.9641454873956
84	419.524047851562	234.281295776367	14	16	83	4.15	2.41821289061932	68.7023925781199	68.7449379921348	52.8912809984101	60.7749570305234	54.9478940367426	47.9381602201231
85	420.520477294922	235.953033447266	14	16	84	4.2	19.9285888672	33.4347534179801	38.9234041465931	42.5911266855371	57.2991442152212	55.4453314297304	47.1573674887976
86	421.833374023438	237.460159301758	14	16	85	4.25	26.2579345703205	30.1425170898403	39.9756233773852	47.401098720992	56.2972226370523	58.0365867067674	46.4832258085732
87	423.523406982422	237.508666992188	14	16	86	4.3	33.8006591796795	0.970153808600003	33.8145790953132	47.7817178648442	58.5695981115161	58.0159570903641	46.5014630785408
88	426.185119628906	238.301727294922	14	16	87	4.35	53.2342529296807	15.8612060546795	55.5469489935336	50.0818869891786	57.906156890791	56.8439127723199	46.4539501228576
89	429.494903564453	239.535903930664	14	16	88	4.4	66.1956787109398	24.6835327148403	70.6480337113961	59.7031642756945	56.0319910561241	54.2855375854889	46.2424782075548
90	432.01611328125	239.539642333984	14	16	89	4.45	50.4241943359398	0.0747680663999972	50.424249768265	74.5480695374952	56.3666345017224	52.253176900778	44.680225203237
91	435.9345703125	241.550064086914	14	16	90	4.5	78.369140625	40.2084350586	88.0820098099645	68.41121506059	57.8858583790689	48.4510623156195	42.8340725359716
92	441.328887939453	241.262908935547	14	16	91	4.55	107.88635253906	-5.74310302734034	108.039105404317	64.282264247404	57.8098022018861	44.9620662583186	41.9872002387778
93	442.513244628906	240.885177612305	14	16	92	4.6	23.6871337890602	-7.55462646483977	24.8626766090077	62.6513820142663	54.1858552009299	43.5985347095937	41.6913160844849
94	442.438751220703	238.386123657227	14	16	93	4.65	-1.48986816406023	-49.9810791015602	50.0032796454663	56.0685524824434	47.7961181404544	40.6364088970839	41.8605086936784
95	442.739105224609	236.294082641602	14	16	94	4.7	6.00708007811932	-41.8408203125	42.2698386025763	41.071534866277	47.2072095863348	39.8247012940381	42.0003332320744
96	440.028930664062	235.780578613281	14	16	95	4.75	-54.2034912109398	-10.2700805664199	55.1678621508499	39.9604953412698	40.6049019941867	39.5435468489395	42.6415068707403
97	438.504730224609	235.141647338867	14	16	96	4.8	-30.4840087890602	-12.7786254882801	33.0540173234847	31.3099720335048	31.3545344051211	39.5992156150711	42.7029991111364
98	439.460205078125	235.279541015625	14	16	97	4.85	19.1094970703205	2.75787353516023	19.3074789839721	31.7630371584034	29.2909125283964	38.7844142137506	43.1458483685189
99	439.123168945312	235.26123046875	14	16	98	4.9	-6.74072265626023	-0.3662109375	6.75066310664105	25.14125150593	25.2408267380437	37.2365751097398	42.2470318181438
100	439.103271484375	233.034561157227	14	16	99	4.95	-0.397949218739768	-44.5333862304602	44.5351642270694	21.6375339439652	23.2827680863539	36.052211473623	41.3692932228138
101	438.002380371094	232.967254638672	14	16	100	5	-22.0178222656205	-1.3461303711	22.0589338884827	18.6213297155229	21.2012353188101	33.265723747311	39.2879006059665
102	437.515228271484	232.362228393555	14	16	101	5.05	-9.74304199220001	-12.1005249023398	15.5354295136606	19.1716814425827	21.3886290282561	29.2963880582051	38.3003398031074
103	437.589691162109	232.164459228516	14	16	102	5.1	1.4892578125	-3.95538330078011	4.22645784176093	14.8024990143043	23.3829732265713	29.3929946701467	37.6860819552772
104	437.190887451172	231.906204223633	14	16	103	5.15	-7.97607421873977	-5.16510009765966	9.50242174193974	17.2612191316901	26.6770320790253	28.7731233506142	36.4417342246755
105	437.477691650391	230.80859375	14	16	104	5.2	5.73608398438068	-21.9522094726602	22.6892520856775	21.139724112547	24.8972133609112	28.5553350344184	35.5699437279515
106	439.079559326172	230.188705444336	14	16	105	5.25	32.0373535156193	-12.3977661132801	34.3525344754119	28.1446167376197	25.9265455004354	27.2464270347133	34.9656316921444
107	440.803771972656	229.911224365234	14	16	106	5.3	34.4842529296807	-5.54962158203978	34.9279544179448	34.1823827154679	27.2382417112892	27.3900411319088	34.3117948283264
108	440.631683349609	227.956237792969	14	16	107	5.35	-3.44177246094091	-39.0997314453	39.2509209671247	34.9919277075182	29.4950768118971	29.447783964718	33.7687078036898
109	439.704437255859	226.201614379883	14	16	108	5.4	-18.544921875	-35.0924682617199	39.6912516311803	34.5918718691807	32.3054199631846	30.2085260507987	32.9322410760782
110	440.768859863281	225.392807006836	14	16	109	5.45	21.2884521484409	-16.1761474609403	26.7369770459292	33.3367593100315	33.827901982483	30.4854095448497	32.023971921158
111	442.335906982422	225.794097900391	14	16	110	5.5	31.3409423828193	8.0258178711	32.3522552837243	30.8455368861745	33.2916187506165	30.1247388963135	30.069891585148
112	443.695770263672	226.244842529297	14	16	111	5.55	27.197265625	9.01489257811988	28.6523916221988	30.4284572109013	33.3914532355615	31.6386133478962	28.1325556300412
113	443.235412597656	227.503005981445	14	16	112	5.6	-9.20715332031932	25.1632690429602	26.7948088478397	32.6638762574477	35.5125947028646	31.7736292009608	28.3384043006826
114	442.168884277344	229.051559448242	14	16	113	5.65	-21.3305664062409	30.9710693359398	37.6058532548145	31.9913656320523	33.7400200225721	32.247059552267	27.887627417304
115	440.384826660156	229.692520141602	14	16	114	5.7	-35.6811523437591	12.8192138672	37.9140722786614	33.4461471610915	36.0736057287881	31.3151861618648	27.5204675567723
116	440.539367675781	231.133743286133	14	16	115	5.75	3.0908203125	28.8244628906205	28.9897021567473	40.1796525195547	34.3229322921916	30.3877165353493	27.2790953367388
117	442.335418701172	231.164535522461	14	16	116	5.8	35.9210205078193	0.615844726559658	35.9262992673947	37.0515828342429	36.0389849845031	29.0243740415818	27.3924598454108
118	445.243927001953	231.989044189453	14	16	117	5.85	58.1701660156205	16.4901733398403	60.4623356401556	39.4833352001284	34.0521815900245	28.753001393629	28.3840446584078
119	446.279602050781	231.623550415039	14	16	118	5.9	20.7135009765602	-7.30987548828011	21.9655048282556	36.6544989523309	32.1886991413494	28.6279070424166	28.6563231476163
120	444.025451660156	230.534042358398	14	16	119	5.95	-45.0830078125	-21.7901611328199	50.0728341080889	38.6318228079147	28.8024703412466	27.995732368693	28.2862147090603
121	443.981384277344	229.793075561523	14	16	120	6	-0.881347656240905	-14.8193359375	14.8455209177597	27.9247106604943	27.4838143200821	26.8740594229849	28.3262480797462
122	442.073669433594	228.525131225586	14	16	121	6.05	-38.154296875	-25.3588867187403	45.8129185453136	27.3258154484559	24.6572948476021	26.9687232018773	28.2000110252588
123	442.419860839844	228.515029907227	14	16	122	6.1	6.923828125	-0.20202636718011	6.92677490305387	18.1216054823647	21.9934080843934	27.2838139312185	28.5989826872669
124	441.529510498047	228.187881469727	14	16	123	6.15	-17.8070068359398	-6.54296875	18.9710287680632	18.3131296878334	23.5157940622611	27.0021314839938	28.9899473209181
125	441.327484130859	228.172790527344	14	16	124	6.2	-4.04052734376023	-0.301818847659661	4.05178427763334	10.6827668872896	19.9178590085978	26.4856000791261	29.9789927499611
126	440.692840576172	228.643508911133	14	16	125	6.25	-12.6928710937398	9.41436767578011	15.8031419451028	16.0621055082925	19.4251865537782	27.3117636387643	29.8921407496345
127	440.37646484375	228.859466552734	14	16	126	6.3	-6.32751464843977	4.31915283201988	7.66110454259471	19.7057726760664	17.8984614192516	27.3948785589129	29.2350587806267
128	442.067626953125	228.865646362305	14	16	127	6.35	33.8232421875	0.123596191419892	33.8234680080682	21.7141125348309	20.5154462724126	27.3203053520977	29.1042308613891
129	443.922302246094	228.999069213867	14	16	128	6.4	37.0935058593795	2.66845703123977	37.189364606933	20.5372434197231	21.8155638266382	27.104120244434	29.2358236855266
130	443.9990234375	229.699554443359	14	16	129	6.45	1.53442382812045	14.0097045898403	14.0934835714559	25.1141559512135	24.1687298170057	26.0870198732709	29.3857148327545
131	444.469696044922	229.855834960938	14	16	130	6.5	9.41345214843977	3.12561035158012	9.91879636956371	24.9687870365327	27.1397129574464	26.527757263179	29.4655262166538
132	443.883575439453	228.445495605469	14	16	131	6.55	-11.7224121093795	-28.2067871093801	30.5456672000469	23.9253549772101	30.1324622702237	24.7614087026214	28.777623907781
133	445.041046142578	227.262817382812	14	16	132	6.6	23.1494140625	-23.6535644531403	33.0966234346638	26.6233470991805	32.6472026198019	25.424336173573	28.2949266544656
134	446.061309814453	226.032119750977	14	16	133	6.65	20.4052734375	-24.6139526367	31.9722043103201	33.7421824951697	30.6924464266069	25.7328350895692	28.2027640033533
135	445.024871826172	225.122222900391	14	16	134	6.7	-20.7287597656205	-18.1979370117199	27.5834441813079	35.1507685892338	32.256180737944	28.6427993380574	28.0804281324611
136	445.135681152344	222.849273681641	14	16	135	6.75	2.21618652343977	-45.458984375	45.5129733495096	40.3256182030712	33.6303279725797	29.3965649639197	28.0165762030775
137	443.469818115234	223.719421386719	14	16	136	6.8	-33.3172607422	17.4029541015602	37.5885976703675	37.4595378760037	31.6243559859913	29.4457435196716	28.7029355802898
138	441.793884277344	221.293487548828	14	16	137	6.85	-33.5186767578	-48.5186767578199	58.9708715038509	37.8890143767075	30.3332260747334	29.4554603291491	28.6494504177933
139	441.451782226562	220.480438232422	14	16	138	6.9	-6.84204101563978	-16.2609863281205	17.6418026749824	33.5184734499897	29.6501063525002	29.8437403286366	29.1051045982675
140	440.834045410156	219.128326416016	14	16	139	6.95	-12.3547363281193	-27.0422363281199	29.7308266848273	28.0979433827487	33.1168688591091	30.7756972968161	28.4652684187044
141	439.896514892578	218.406829833984	14	16	140	7	-18.7506103515602	-14.4299316406398	23.6602687159207	20.3408339463956	31.6534169703929	32.0569930103226	29.2096653869284
142	439.398132324219	218.244033813477	14	16	141	7.05	-9.96765136718068	-3.25592041014033	10.4859473341624	21.8406748289967	28.7590247691196	30.5865246136846	28.9180506701357
143	439.404388427734	217.234786987305	14	16	142	7.1	0.125122070299994	-20.1849365234398	20.1853243220853	28.3447233415106	26.2637180384963	29.3060393777127	29.5979169699855
144	440.628753662109	216.949996948242	14	16	143	7.15	24.4873046875	-5.69580078126023	25.141007087988	29.7883604907961	28.9950342306663	29.4033965227128	29.6455040993794
145	443.741302490234	216.955368041992	14	16	144	7.2	62.2509765625	0.107421875	62.2510692473965	29.4201061554904	29.2952138556882	29.6752561857961	30.270072010363
146	445.229187011719	216.543182373047	14	16	145	7.25	29.7576904297	-8.2437133789	30.8784544623482	32.186602130597	30.4836580480655	28.7213887673908	30.6527250641252
147	445.466186523438	216.181716918945	14	16	146	7.3	4.73999023438068	-7.22930908203978	8.64467565763384	36.1493936323359	29.5486932413779	30.0109926016668	30.9385400613906
148	445.782501220703	214.510498046875	14	16	147	7.35	6.32629394529999	-33.4243774414	34.0178041976185	30.2457043698659	28.2788526806921	29.9785954834889	30.4429295965194
149	444.028137207031	213.10530090332	14	16	148	7.4	-35.0872802734398	-28.1039428711	44.9549645966824	31.1789556053348	29.1566866929253	31.106088952101	29.9018935153903
150	445.594635009766	212.631332397461	14	16	149	7.45	31.3299560547	-9.47937011718011	32.7326229350463	29.6772803272654	26.2336435124832	30.8435169641378	30.0095168761366
151	443.828216552734	212.435546875	14	16	150	7.5	-35.3283691406409	-3.91571044921989	35.5447106396932	24.3711032307871	25.7893605643887	31.8915735106779	30.1711801177378
152	443.859710693359	212.482833862305	14	16	151	7.55	0.6298828125	0.945739746100003	1.13629926728666	22.1639797535148	31.262960434214	33.07469263765	30.1135411340985
153	444.21240234375	212.608306884766	14	16	152	7.6	7.05383300782046	2.50946044921989	7.486918715227	22.2215826551005	33.6934729284815	33.771497766398	29.7351476648251
154	442.835510253906	213.598495483398	14	16	153	7.65	-27.5378417968795	19.8037719726403	33.9193472103209	20.3997655234426	33.2171436735356	33.5581731091896	30.1077952000993
155	442.634735107422	215.237274169922	14	16	154	7.7	-4.01550292968068	32.7755737304796	33.0206374429746	32.8486405411627	32.3918200725874	31.8973446826686	30.045146767222
156	442.976928710938	216.51399230957	14	16	155	7.75	6.84387207032046	25.5343627929602	26.4356249814039	43.0158426261758	33.2994889732903	31.9088851643307	30.1594938413505
157	444.933624267578	219.006805419922	14	16	156	7.8	39.1339111328	49.8562622070398	63.380674355887	44.2703075935565	36.600692033922	32.4313366031096	30.1342851724958
158	447.588226318359	220.2138671875	14	16	157	7.85	53.0920410156193	24.1412353515602	58.3229291402929	42.5620574900744	39.264142852104	31.4303988638896	29.0166298428117
159	448.836791992188	221.788513183594	14	16	158	7.9	24.9713134765807	31.4929199218801	40.1916720472241	46.199212423138	37.9596595254539	29.9600467021441	29.1334947938452
160	448.838226318359	220.564544677734	14	16	159	7.95	0.0286865234193101	-24.4793701172	24.4793869255643	40.3527435266814	37.5610458528541	29.243336455457	28.711191754689
161	447.003021240234	219.295806884766	14	16	160	8	-36.7041015625	-25.3747558593602	44.6213996467216	35.5124430780321	38.0284097642728	28.285367225153	28.3494863217552
162	445.809753417969	218.074584960938	14	16	161	8.05	-23.8653564453	-24.4244384765597	34.1483298736039	31.6490114573513	33.5997127720052	29.6405576545124	28.7853805055294
163	446.898559570312	216.761123657227	14	16	162	8.1	21.7761230468602	-26.2692260742205	34.1214268970467	32.5600342156339	29.1673247992978	30.1642559519374	28.564403726636
164	446.790496826172	215.723007202148	14	16	163	8.15	-2.16125488279999	-20.7623291015796	20.8745139438197	29.8576071054075	26.7029497307525	30.8121938774858	28.1664406946292
165	445.970397949219	214.525115966797	14	16	164	8.2	-16.4019775390602	-23.9578247070204	29.0345007169773	26.8466820173291	26.0948528383266	30.4150373486479	28.0456873611585
166	445.358184814453	213.095199584961	14	16	165	8.25	-12.2442626953193	-28.5983276367199	31.10926409559	22.8222065205634	23.2712454770158	31.5975989153103	27.5670648355329
167	444.771911621094	212.341735839844	14	16	166	8.3	-11.7254638671807	-15.0692749023398	19.0937044332117	21.7568880041537	22.6804232751028	30.2575777433248	28.7261490659338
168	444.088195800781	212.191848754883	14	16	167	8.35	-13.6743164062591	-2.99774169921989	13.9990494132183	19.6296714610193	21.0643690517708	28.0546642021346	29.1826701710609
169	444.678741455078	212.697418212891	14	16	168	8.4	11.8109130859398	10.1113891601597	15.5479213617711	16.6848838486241	23.6647282295178	27.1609006355894	29.3052827533916
170	444.665832519531	211.777587890625	14	16	169	8.45	-0.258178710939774	-18.3966064453199	18.3984180013057	18.5141645328766	23.2690288444416	26.5788665452401	29.750003147382
171	444.104675292969	212.374496459961	14	16	170	8.5	-11.2231445312409	11.9381713867199	16.3853260336137	19.3065315829781	25.1667880663478	24.8073991328326	29.7378734032366
172	445.377166748047	212.986480712891	14	16	171	8.55	25.4498291015602	12.2396850586	28.2401078544742	25.572568454882	26.9154427146444	24.4960683734089	30.5313332502873
173	446.054077148438	212.396331787109	14	16	172	8.6	13.5382080078205	-11.8029785156398	17.960884663726	26.9083862278639	26.9420036049713	23.357309686874	31.0702431317936
174	447.084167480469	210.290908813477	14	16	173	8.65	20.6018066406193	-42.1084594726403	46.8781057212902	33.6486922840714	27.6188515404263	22.7747082800688	30.4891365596066
175	447.632843017578	209.163452148438	14	16	174	8.7	10.9735107421807	-22.5491333007795	25.0775068662154	35.3167208964123	27.0628802521536	24.1940300396484	30.2325519131739
176	446.904541015625	206.767349243164	14	16	175	8.75	-14.5660400390602	-47.9220581054801	50.0868563146512	34.5774756269645	26.3435527886494	23.225244506735	30.0700112019702
177	445.220916748047	206.052719116211	14	16	176	8.8	-33.6724853515602	-14.2926025390602	36.5802509161786	29.6651346259707	26.3117134717149	25.0209615287579	28.844586354894
178	444.726196289062	205.538955688477	14	16	177	8.85	-9.89440917970001	-10.2752685546801	14.2646583164873	27.2173742764434	25.6502503219772	26.9349414782321	27.4927775464018
179	443.787017822266	204.936462402344	14	16	178	8.9	-18.7835693359193	-12.0498657226597	22.3164007163211	19.0384132932273	21.8846883306197	28.6505188046392	27.1207862735886
180	444.061309814453	204.356079101562	14	16	179	8.95	5.48583984373977	-11.6076660156403	12.8387051185785	17.3067060470176	25.1190312348551	30.256669839307	26.9967190770186
181	443.723266601562	204.044692993164	14	16	180	9	-6.76086425782046	-6.22772216795966	9.19205139857096	16.7230250169899	21.2837009471223	31.1903795813201	27.4036210965807
182	444.727600097656	203.074966430664	14	16	181	9.05	20.0866699218807	-19.39453125	27.9217146851302	14.1042420352687	23.1264803428714	31.4221088460622	26.9420084402121
183	444.1806640625	202.924285888672	14	16	182	9.1	-10.9387207031205	-3.01361083984034	11.3462531663488	23.0206881932669	26.9278793514929	31.9762303116499	26.5817391907971
184	444.601593017578	203.112579345703	14	16	183	9.15	8.41857910156023	3.76586914062045	9.22248580771497	23.5289886010174	29.682186068852	30.1660792417273	27.4519672260326
185	446.948791503906	201.459228515625	14	16	184	9.2	46.9439697265602	-33.0670166015602	57.4209359085696	28.9462546387252	33.4504594264604	30.0500664776999	27.4142516211633
186	447.471984863281	201.724670410156	14	16	185	9.25	10.4638671875	5.30883789061988	11.7335534373233	37.1327336859959	36.0372063739909	28.5424234886302	27.9183043096466
187	448.675048828125	199.251342773438	14	16	186	9.3	24.0612792968795	-49.4665527343597	55.0080448736694	45.2601301024354	36.5325042204094	27.4315949664631	28.614339719601
188	449.191711425781	196.688980102539	14	16	187	9.35	10.3332519531205	-51.2472534179801	52.2786484027021	43.880230659654	38.3022103013225	26.930890890669	28.9736001090766
189	449.940093994141	194.310989379883	14	16	188	9.4	14.9676513672	-47.5598144531199	49.8594678899127	48.5454241469644	38.4474701528348	27.0806719115878	29.9242536611304
190	447.548583984375	193.497528076172	14	16	189	9.45	-47.8302001953205	-16.2692260742205	50.5214386946624	44.1187538020935	34.9811017205448	27.4145716087971	29.7884380914863
191	449.074340820312	192.634399414062	14	16	190	9.5	30.5151367187398	-17.2625732422	35.0595208738753	39.4716869166492	35.801146030138	29.9998430603289	29.9259437489611
192	447.470031738281	192.276550292969	14	16	191	9.55	-32.0861816406193	-7.15698242185965	32.8746931493151	31.6348102032343	31.7367095900548	29.3879485070154	29.7001165763285
193	446.30126953125	191.414703369141	14	16	192	9.6	-23.3752441406205	-17.2369384765602	29.0433139754804	26.0819727814356	26.9339024298451	29.8061686947202	29.5968009485087
194	445.972351074219	191.835067749023	14	16	193	9.65	-6.57836914062045	8.40728759764033	10.6750843228381	23.0568679133117	24.4791577543236	32.1292261719964	28.7285346274649
195	445.409881591797	190.845947265625	14	16	194	9.7	-11.2493896484398	-19.7824096679602	22.7572515856689	19.3546653780161	21.3786837911338	30.6344732026783	28.8404666703169
196	446.013671875	190.052947998047	14	16	195	9.75	12.0758056640602	-15.8599853515602	19.9339965332558	14.396117943041	23.9624797466669	32.6113641125582	28.3316728630014
197	446.730865478516	190.015243530273	14	16	196	9.8	14.3438720703205	-0.75408935547955	14.3636804728373	17.3235053054129	22.2433927936213	32.2077179104442	27.6731356669051
198	446.543060302734	190.114730834961	14	16	197	9.85	-3.75610351564092	1.98974609375966	4.25057680060505	16.675394800832	21.3101270881179	31.012258739921	28.5462356054092
199	447.525421142578	189.316787719727	14	16	198	9.9	19.6472167968807	-15.9588623046801	25.3120211346974	24.8680915800221	25.810982191158	31.1979885176215	29.2918928648919
200	447.447479248047	188.34407043457	14	16	199	9.95	-1.55883789062045	-19.4543457031398	19.5166990627644	25.1321202092266	26.2878446848118	29.3202063436656	29.6236842320407
201	449.339202880859	185.958145141602	14	16	200	10	37.8344726562398	-47.7185058593602	60.8974804292062	28.2241362331948	29.4215821949783	28.6615079166021	29.6694436971302
202	448.93798828125	185.284362792969	14	16	201	10.05	-8.02429199217954	-13.4756469726597	15.6838236188599	34.2984590769032	32.6787262308335	27.9781243065949	29.2484899937153
203	448.828491210938	184.304931640625	14	16	202	10.1	-2.18994140623977	-19.5886230468801	19.710656920446	35.9002945687916	35.090615049997	27.2173715853675	29.7055424366447
204	449.682281494141	181.654891967773	14	16	203	10.15	17.0758056640602	-53.0007934570398	55.6836353532395	33.9750728099346	37.9168192809195	27.2909900132025	29.9394580714392
205	448.872650146484	180.541931152344	14	16	204	10.2	-16.1926269531409	-22.2592163085801	27.5258765222062	40.2253322524405	37.2617288961975	27.6308668629338	28.7447050921333
206	449.687316894531	178.111251831055	14	16	205	10.25	16.2933349609409	-48.6135864257801	51.2713716349213	41.9570938667992	33.3605360865372	28.1209222373726	29.9758573637565
207	449.908721923828	175.774963378906	14	16	206	10.3	4.42810058593977	-46.7257690429801	46.9351208313894	41.5351794849357	33.7128558195684	27.9146763673471	29.066330710382
208	449.14453125	174.579940795898	14	16	207	10.35	-15.2838134765602	-23.9004516601597	28.3694649922397	38.6231632236034	33.1246160826171	30.1615803201493	28.7551392917249
209	447.497009277344	172.467803955078	14	16	208	10.4	-32.9504394531205	-42.2427368164	53.5740634439221	32.7459993631399	28.7709978352469	31.5031138181959	28.4364800755731
210	446.856353759766	172.368606567383	14	16	209	10.45	-12.8131103515591	-1.9839477539	12.9657952155445	27.2003793866963	28.9738890410558	31.8327968552842	27.9451223064432
211	445.861785888672	171.912231445312	14	16	210	10.5	-19.8913574218807	-9.12750244142046	21.8855523326039	24.292138298435	26.8202622797668	29.3390443339315	28.1563227843099
212	445.024108886719	172.381881713867	14	16	211	10.55	-16.7535400390602	9.3930053711	19.2070209491714	16.006816185558	23.1506265038607	29.1090314804152	28.6122925464473
213	444.873748779297	171.707015991211	14	16	212	10.6	-3.00720214843977	-13.4973144531199	13.8282595509334	19.3246148585083	25.2325455903016	29.6049161785692	29.0790341630372
214	444.390411376953	171.339202880859	14	16	213	10.65	-9.66674804687955	-7.35626220703978	12.147452879537	20.8945251963937	25.0894083554723	27.749689970882	30.1903597654361
215	443.033966064453	171.925521850586	14	16	214	10.7	-27.12890625	11.7263793945398	29.5547885802957	19.100873621025	26.403864814371	26.8549369815884	30.82540465927
216	442.067504882812	170.795745849609	14	16	215	10.75	-19.3292236328205	-22.5955200195398	29.7351040220311	26.1729528821682	25.3175525813258	27.3403506149548	53.6468635902395
217	441.727600097656	170.412933349609	14	16	216	10.8	-6.79809570311932	-7.65625	10.2387630723281	34.1720005253867	24.5052071412619	25.9249435103199	76.6075804227195
218	439.967468261719	172.130706787109	14	16	217	10.85	-35.2026367187409	34.35546875	49.1886558566492	33.4831147702337	26.0852162745213	26.4980198435288	82.1438859586693
219	437.558715820312	173.128234863281	14	16	218	10.9	-48.1750488281398	19.9505615234398	52.1426910956292	29.7405799662578	26.7283821065172	25.6749716335246	87.1536553862668
220	437.17822265625	174.377075195312	14	16	219	10.95	-7.60986328123977	24.9768066406199	26.1103598045311	29.9095406614989	24.7359849221209	26.5700382692209	87.5512620861602
221	437.289825439453	174.916778564453	14	16	220	11	2.23205566406023	10.7940673828205	11.0224300021516	25.9974796668745	27.8604389501428	27.6511376520177	86.9344964885451
222	437.549865722656	174.427398681641	14	16	221	11.05	5.20080566406023	-9.78759765624034	11.0835665485331	19.2847636876477	28.6992605167791	29.2464607862997	89.2595011279675
223	436.401397705078	173.491653442383	14	16	222	11.1	-22.9693603515602	-18.7149047851597	29.6283508835274	15.9888550740082	27.7634940967559	30.940696740707	90.9023325370789
224	435.79541015625	172.787567138672	14	16	223	11.15	-12.1197509765602	-14.0817260742205	18.5791111994953	25.9802979340278	26.2605349115768	33.0897295176697	90.7701789849403
225	435.323364257812	172.882720947266	14	16	224	11.2	-9.44091796876023	1.90307617188012	9.6308167363333	27.4889803720593	26.7362117240708	34.0199424556062	91.4104814806164
226	436.561126708984	170.096282958984	14	16	225	11.25	24.7552490234398	-55.7287597656398	60.9796443022498	29.5295085266373	29.9847227227096	79.1728049431064	90.4499840992225
227	436.448883056641	169.171722412109	14	16	226	11.3	-2.24487304685908	-18.4912109375	18.6269787386907	33.236306135506	33.9877144313374	125.300484478092	89.7347124344562
228	437.984375	167.903442382812	14	16	227	11.35	30.7098388671795	-25.3656005859403	39.8309916564173	37.4835683741334	35.7961772068926	134.126191597189	90.378656920086
229	439.596801757812	166.985000610352	14	16	228	11.4	32.2485351562398	-18.3688354492	37.1130992438387	33.9891475113914	39.4510769288222	142.804196954338	89.7079273166536
230	440.394287109375	165.663650512695	14	16	229	11.45	15.9497070312602	-26.4270019531398	30.8671279294703	40.4864484906155	43.3038999890915	143.269727317036	90.1433544787265
231	442.032012939453	164.231826782227	14	16	230	11.5	32.7545166015602	-28.6364746093602	43.5075399885401	42.062845887148	130.48517093607	144.529948643159	90.4924963825621
232	444.448791503906	165.062881469727	14	16	231	11.55	48.3355712890602	16.62109375	51.1134836348112	45.6658477221384	221.901708439405	149.40997077552	90.7243588988688
233	446.821319580078	164.813018798828	14	16	232	11.6	47.4505615234398	-4.99725341797955	47.7129786390795	49.1242316040496	240.488889097623	152.199748895588	91.2350374416326
234	449.419525146484	165.7333984375	14	16	233	11.65	51.9641113281193	18.4075927734398	55.128108418791	226.981194360749	259.347858997099	153.790667998999	92.058495454508
235	451.411437988281	167.086364746094	14	16	234	11.7	39.8382568359409	27.0593261718801	48.1590473390264	403.316968388194	259.803242910001	155.966025979644	92.2967424332456
236	404.807144165039	165.271499633789	14	16	235	11.75	-932.08587646484	-36.2973022461	932.792353772036	438.914932308097	259.075174563608	153.55961758349	92.3388010186502
237	358.202850341797	163.456634521484	14	16	236	11.8	-932.08587646484	-36.2973022461	932.792353772036	473.029870272059	264.832227119702	153.544481358593	92.7928794037906
238	366.157424926758	155.451690673828	14	16	237	11.85	159.09149169922	-160.09887695312	225.702798238598	470.482254215953	268.603320584284	154.259293996643	92.3489854711338
239	374.111999511719	147.446746826172	14	16	238	11.9	159.09149169922	-160.09887695312	225.702798238598	291.169154766467	268.130259069175	153.740882999783	92.2109204101374
240	373.190856933594	145.934097290039	14	16	239	11.95	-18.4228515625	-30.2529907226597	35.4209670584986	126.347485851211	268.628151970197	153.716670688232	99.1912594793277
241	371.398956298828	146.198776245117	14	16	240	12	-35.8380126953193	5.29357910155966	36.2268565246053	98.2917088604715	176.63406423091	153.333855113106	106.548796793578
242	370.781585693359	140.799758911133	14	16	241	12.05	-12.3474121093807	-107.98034667968	108.684009195754	63.2306478662914	85.1872542777805	152.202257011438	107.996639244455
243	368.583465576172	137.137603759766	14	16	242	12.1	-43.9624023437398	-73.2431030273403	85.423913284902	66.7740497244414	68.0296988956638	151.529378142558	108.375167616016
244	368.341278076172	134.62939453125	14	16	243	12.15	-4.84375	-50.1641845703199	50.3974932676975	62.0989736953533	48.1339070024668	151.027261391346	108.446228974499
245	368.882690429688	132.028244018555	14	16	244	12.2	10.8282470703205	-52.0230102539	53.1379763492485	44.0270227043504	47.6300984664629	150.573542410885	108.671627504333
246	368.911285400391	131.386306762695	14	16	245	12.25	0.571899414060226	-12.8387451172	12.8514763791647	37.7676889308562	47.5925356626051	105.504797094194	107.848107942705
247	369.099304199219	130.489593505859	14	16	246	12.3	3.76037597655909	-17.9342651367199	18.3242542407392	33.0371661386423	39.5722869031738	60.2852743294894	108.094028294479
248	371.142608642578	128.714965820312	14	16	247	12.35	40.8660888671807	-35.4925537109403	54.1272444174308	28.4861472084845	34.4554357008319	50.5717793450784	109.681595305932
249	372.399200439453	128.257583618164	14	16	248	12.4	25.1318359375	-9.14764404295966	26.7448793066282	33.0860976298569	33.9242637135178	41.6176438659371	111.56449342828
250	373.47998046875	127.190010070801	14	16	249	12.45	21.6156005859398	-21.3514709472602	30.3828816984594	35.1175511019971	32.5189328515726	55.1127916416194	114.817600267395
251	375.215118408203	126.739929199219	14	16	250	12.5	34.7027587890602	-9.00161743163977	35.8512284860268	31.1431824708077	34.3755299574776	68.5676449439964	116.621968956699
252	376.63720703125	126.815139770508	14	16	251	12.55	28.4417724609398	1.50421142577983	28.4815216014404	34.8113612883932	35.3832943811982	66.5833077133897	117.801361609097
253	378.242340087891	126.21753692627	14	16	252	12.6	32.1026611328205	-11.9520568847599	34.2554012614834	36.5517184946606	33.113859794493	64.5505863364432	117.680984420416
254	378.722351074219	124.014945983887	14	16	253	12.65	9.60021972655909	-44.0518188476599	45.0857733945561	35.6649622850984	35.1013807294074	63.1017899499992	117.393562488429
255	380.551177978516	123.326164245605	14	16	254	12.7	36.5765380859409	-13.7756347656401	39.0846677297965	35.6490376603994	62.5954848167758	61.3772290290212	121.394538552723
256	381.783538818359	122.352035522461	14	16	255	12.75	24.6472167968591	-19.4825744628801	31.4174474382156	35.0845371181784	89.5427542253877	62.1365983019192	103.279681956192
257	383.168518066406	122.038185119629	14	16	256	12.8	27.6995849609409	-6.27700805663977	28.4018984779452	35.3914001704216	93.5943285236057	62.643575230365	81.9336333453724
258	384.196319580078	120.849197387695	14	16	257	12.85	20.5560302734398	-23.7797546386801	31.4328985503787	88.6392511388909	94.6457369720545	65.1038966152205	78.3163168989884
259	386.227142333984	119.704933166504	14	16	258	12.9	40.6164550781193	-22.8852844238199	46.6200886557717	143.420546165677	92.2793161864806	69.3881038567768	74.6558009267607
260	395.663223266601	107.704219818115	14	16	259	12.95	188.72161865234	-240.01426696778	305.323922572143	151.539619386812	90.2355252064699	75.9185298465571	78.9577096463669
261	405.099304199219	95.7035064697266	14	16	260	13	188.72161865236	-240.014266967768	305.323922572146	154.206936825931	89.8976666463608	79.9100828002919	81.9465976052509
262	407.674377441406	93.4077377319336	14	16	261	13.05	51.5014648437409	-45.9153747558602	68.9972645836208	149.16723220254	89.9038560795317	83.4004662067552	81.9915298036695
263	409.6650390625	94.4314727783203	14	16	262	13.1	39.8132324218795	20.4747009277341	44.7694857459716	91.8317992740489	97.093933435948	83.8325906982739	81.7865647748246
264	409.436767578125	93.3850021362305	14	16	263	13.15	-4.5654296875	-20.929412841796	21.4215655388172	36.3747871270447	103.674826984146	83.7598635855113	81.302698456764
265	410.309967041016	93.058235168457	14	16	264	13.2	17.4639892578205	-6.53533935546989	18.6467579296891	28.2680927722513	89.2415748763385	92.2155346945608	81.4657274191524
266	411.153106689453	91.9381637573242	14	16	265	13.25	16.8627929687398	-22.401428222656	28.038861837125	39.9809300459654	70.2774113751961	101.05456681819	82.8263981506894
267	411.929321289062	93.1310424804688	14	16	266	13.3	15.5242919921795	23.857574462892	28.4637928096536	58.1824217657527	73.2066038899048	103.581992361255	82.7978801803748
268	414.270904541016	88.5254364013672	14	16	267	13.35	46.8316650390807	-92.1121215820321	103.333672114542	86.6513504786282	73.0194444244932	106.060854452898	83.3583726289092
269	416.875854492188	83.5439758300781	14	16	268	13.4	52.0989990234398	-99.6292114257821	112.429024137754	104.180035623347	75.240410984542	107.693957987584	83.9672202276857
270	421.640655517578	77.0561218261719	14	16	269	13.45	95.2960205078	-129.757080078124	160.991401494066	118.145115007558	94.1955441826516	102.802627651114	84.5310943820748
271	425.408538818359	72.667610168457	14	16	270	13.5	75.3576660156193	-87.770233154298	115.682287560721	106.057958803021	112.211466990019	95.3255502665054	84.7490020427821
272	429.156158447266	69.4884185791016	14	16	271	13.55	74.9523925781409	-63.583831787108	98.2891897307074	92.2984002033314	117.260128642979	97.3997518939492	84.6770873193584
273	427.909149169922	67.7432708740234	14	16	272	13.6	-24.9401855468807	-34.9029541015642	42.8978910918559	101.739737886675	115.027775469849	99.0225432132059	85.0613027562795
274	427.758605957031	65.5669097900391	14	16	273	13.65	-3.01086425781932	-43.5272216796858	43.6312311393057	120.242898356691	111.713088991022	99.5036069635288	85.1367794931125
275	417.374450683594	64.8351783752442	14	16	274	13.7	-207.683105468741	-14.6346282958982	208.198089910785	116.3751422784	116.36368042589	101.554225809284	86.1044612019583
276	406.990295410156	64.1034469604492	14	16	275	13.75	-207.683105468759	-14.6346282958999	208.198089910803	123.997592136676	120.373689157815	103.51619799946	85.4044821751702
277	403.182800292969	63.0613822937012	14	16	276	13.8	-76.1499023437409	-20.8412933349601	78.95040933925	131.127777778713	121.592899897994	102.952185130385	87.5761577203895
278	399.854431152344	65.3697509765625	14	16	277	13.85	-66.5673828125	46.167373657226	81.0101403832375	130.987622965106	125.025642001919	101.612848642598	88.3416904180534
279	398.378936767578	69.0490264892578	14	16	278	13.9	-29.5098876953193	73.585510253906	79.2821593494909	120.504479958938	123.766802942516	98.5463365985947	88.7275433630819
280	388.701568603516	65.3091888427734	14	16	279	13.95	-193.54736328124	-74.7967529296881	207.497315842748	126.810657517587	108.912907435916	93.1436589175925	81.8806867203294
281	381.093902587891	63.6377258300781	14	16	280	14	-152.1533203125	-33.429260253906	155.782374879964	126.053691867161	94.8209290088997	89.5879212852722	75.508710459766
282	375.929229736328	65.5976867675781	14	16	281	14.05	-103.29345703126	39.19921875	110.481297132497	116.405828106318	88.6442416177903	85.9537084319615	74.9815638705505
283	372.606719970703	67.5649948120117	14	16	282	14.1	-66.4501953125	39.3461608886722	77.2253121311055	86.8381919067255	88.1979218153469	86.2900148142851	74.2239772827603
284	371.781616210938	68.8796615600586	14	16	283	14.15	-16.5020751953	26.2933349609378	31.0428405452756	69.1373780588615	85.3795842061671	86.5136954007136	73.8845498885814
285	369.101654052734	67.5697631835938	14	16	284	14.2	-53.5992431640807	-26.1979675292957	59.6591348447854	50.4778257179932	69.9236374092945	79.9933877093557	73.9116425885462
286	368.521484375	70.8832702636719	14	16	285	14.25	-11.6033935546795	66.2701416015619	67.2783056406435	50.3421517635328	58.8021534127297	69.7543975321503	75.7044134553107
287	368.930267333984	70.127571105957	14	16	286	14.3	8.17565917967954	-15.113983154298	17.1835354281557	54.3533403060161	50.3145169659294	71.5703230795237	76.8540796206369
288	371.571655273438	72.897346496582	14	16	287	14.35	52.8277587890807	55.3955078125	76.5469423588039	53.0090829118634	47.5543876266517	70.6225263832084	75.8696729831486
289	373.831359863281	71.7051010131836	14	16	288	14.4	45.1940917968602	-23.8449096679682	51.0987832576921	48.466928766598	49.2605878589117	69.7611287385795	73.6154272698602
290	373.315734863281	74.3012847900391	14	16	289	14.45	-10.3125	51.9236755371102	52.937847874022	50.1512082138656	51.0738679827958	60.9587457895442	71.4436621101963
291	372.651397705078	76.4283294677734	14	16	290	14.5	-13.2867431640602	42.5408935546858	44.5675349143164	44.7666234897705	44.6878660554009	55.6918706530266	69.4764534034681
292	373.902282714844	76.7009429931641	14	16	291	14.55	25.0177001953193	5.45227050781421	25.6049326644938	44.1678354118072	54.4964045412571	52.5633758471517	70.6832537141622
293	374.592407226562	79.0842361450195	14	16	292	14.6	13.8024902343602	47.665863037108	49.6240187383282	49.1386530537282	53.0471309510699	49.4254113523147	71.2550203017537
294	372.383911132812	78.1314849853516	14	16	293	14.65	-44.169921875	-19.055023193358	48.1048428678757	40.9088033442038	54.142673270992	48.265492813634	72.2317131033503
295	376.220031738281	78.7742462158203	14	16	294	14.7	76.7224121093807	12.8552246093739	77.7919360836269	58.8416008686485	51.9938541697939	46.2690593678087	67.9436732149584
296	376.103118896484	78.8989181518555	14	16	295	14.75	-2.33825683594091	2.49343872070398	3.41828636669462	61.3276384123694	52.5815878933234	47.8926289111619	63.356931021671
297	378.978363037109	83.8939437866211	14	16	296	14.8	57.5048828125	99.9005126953119	115.268920286717	64.1175111301767	54.812234728374	50.7559741108891	61.804072637817
298	381.948638916016	84.7907562255859	14	16	297	14.85	59.4055175781409	17.936248779296	62.0542064569325	54.8490552858597	51.2964350779777	50.1264973236994	60.4272684546232
299	384.918914794922	85.6875686645508	14	16	298	14.9	59.4055175781193	17.936248779298	62.0542064569124	64.254372442443	47.2703977683563	48.6845179411258	58.9158945023531
300	386.472290039062	85.4431762695312	14	16	299	14.95	31.0675048828	-4.88784790039205	31.4496568620417	50.7828685880995	41.4642507528215	49.7436653028002	54.618940815869
301	388.991394042969	85.5689849853516	14	16	300	15	50.3820800781398	2.51617431640824	50.4448721496114	41.265231743586	51.0973917669228	49.364985521664	51.6148606534545
302	391.322906494141	85.0187072753906	14	16	301	15.05	46.6302490234409	-11.0055541992202	47.9114010149994	30.4232844065358	47.0155436805212	55.4127989963628	49.7433074347271
303	390.599609375	85.0163040161133	14	16	302	15.1	-14.4659423828205	-0.0480651855460223	14.466022234365	28.0794462197834	47.2058636963289	56.2200257892223	48.7031538410341
304	390.966339111328	84.8772048950195	14	16	303	15.15	7.33459472656023	-2.78198242187585	7.84446977166152	37.9404110914026	43.2263626112596	57.949730805987	49.9483193137873
305	391.862243652344	85.2902221679688	14	16	304	15.2	17.9180908203193	8.26034545898608	19.7304659282796	43.248218772943	47.4934764358064	55.8939587205611	49.2893316702262
306	395.895660400391	88.2239151000977	14	16	305	15.25	80.6683349609409	58.6738586425778	99.7496965077076	53.1464956490718	46.1483831500045	56.9594645111916	47.9617627378163
307	396.693084716797	91.8600234985352	14	16	306	15.3	15.9484863281193	72.72216796875	74.4504394227012	56.0294408159833	56.0133632643517	52.0378221961103	47.670187621874
308	399.797119140625	92.6290130615234	14	16	307	15.35	62.0806884765602	15.3797912597639	63.9574066150092	66.9075066518295	61.143616500467	50.232010526038	46.4880787256093
309	400.78564453125	92.1176452636719	14	16	308	15.4	19.7705078125	-10.2273559570298	22.259195606219	54.3563552086064	68.6290638436177	48.0706602661266	45.9692706432322
310	400.514373779297	95.8137435913086	14	16	309	15.45	-5.42541503906023	73.9219665527338	74.1207951075105	68.7785077557604	70.3236666883006	48.2791358421938	45.626365147894
311	402.273590087891	95.2423095703125	14	16	310	15.5	35.1843261718807	-11.4286804199219	36.993939291592	69.1407373518621	62.8215372554604	47.5378506538825	45.3555495561992
312	408.986053466797	98.182258605957	14	16	311	15.55	134.249267578119	58.7989807128901	146.561202158471	81.2286868712521	57.0601007116993	46.9232390223025	45.8744991520284
313	412.189697265625	98.9241638183594	14	16	312	15.6	64.0728759765602	14.838104248048	65.7685545955178	73.7398267247716	53.2581573557471	47.9808963297535	47.7707715816924
314	416.313934326172	99.2215805053711	14	16	313	15.65	82.4847412109398	5.94833374023381	82.6989432031686	71.2867193023144	52.9149579209937	51.6311458139407	48.4821500874739
315	414.480255126953	99.2446823120117	14	16	314	15.7	-36.6735839843795	0.462036132812216	36.6764943751085	45.3416936676382	49.0647952485812	52.3096039726438	47.632700575636
316	413.673461914062	98.3077621459961	14	16	315	15.75	-16.1358642578205	-18.7384033203122	24.7284021793058	37.3755773596322	48.9273181577604	48.0308965644706	49.0349821755425
317	413.131652832031	97.6634979248047	14	16	316	15.8	-10.8361816406193	-12.8852844238278	16.8360739850903	24.6012289707353	37.8331147802534	44.5844011328588	46.7370450028346
318	413.766937255859	98.7941436767578	14	16	317	15.85	12.7056884765591	22.6129150390619	25.9379730554876	24.3897637723907	34.8181761590401	42.8496601275192	46.2450466633948
319	413.353607177734	97.9483795166016	14	16	318	15.9	-8.2666015625	-16.9152832031239	18.8272012586845	26.5679170132064	34.6332277842637	43.2540233453387	46.367449271982
320	414.967681884765	98.7010917663575	14	16	319	15.95	32.2814941406205	15.0542449951178	35.6191683833851	30.3245358928685	34.295541256987	41.5090649929879	46.9188171872048
321	416.581756591796	99.4538040161133	14	16	320	16	32.2814941406205	15.0542449951161	35.6191683833844	32.260774958448	33.2402558734808	41.3461135907344	48.1119758572761
322	418.195831298828	100.206516265869	14	16	321	16.05	32.2814941406398	15.0542449951141	35.6191683834011	44.665226597792	32.1087015540183	36.3361993076939	48.6825445483222
323	419.809906005859	100.959228515625	14	16	322	16.1	32.2814941406193	15.05424499512	35.619168383385	44.2013187415833	32.4411628992913	39.3215173741624	50.4154707292177
324	423.389617919922	102.837326049805	14	16	323	16.15	71.5942382812602	37.5619506836	80.8494594554043	39.9125947337553	33.5930887696837	39.0145693689607	51.529624922917
325	422.836212158203	104.407646179199	14	16	324	16.2	-11.0681152343795	31.4064025878801	33.2996291023415	33.892867215168	33.9533347373946	39.371442430711	52.6282577005276
326	423.324768066406	103.894149780273	14	16	325	16.25	9.77111816406023	-10.2699279785202	14.1755483442447	32.6215508401345	33.7649090237085	41.1104998398935	51.0050441668301
327	423.049560546875	103.872901916504	14	16	326	16.3	-5.50415039062045	-0.424957275379825	5.5205307904644	22.5209509415754	34.8392838351345	41.4362678095589	49.9157703491282
328	423.004669189453	105.335342407227	14	16	327	16.35	-0.897827148439774	29.2488098144599	29.2625865082177	23.7053507332059	43.8248585892848	42.2580828007516	49.167615250794
329	424.461303710938	105.760177612305	14	16	328	16.4	29.1326904297	8.49670410155994	30.3464599626085	27.6172233136616	43.3959109536578	44.6642382778374	49.2050060805641
330	424.848876953125	107.682579040527	14	16	329	16.45	7.75146484373977	38.4480285644401	39.221628060494	35.785700455101	44.447343604435	45.5584985322157	47.9071377576384
331	425.445739746094	109.260192871094	14	16	330	16.5	11.9372558593795	31.5522766113401	33.7349112465234	55.0281663384351	48.9807438063061	48.6861010606697	47.4030012501369
332	427.647064208984	109.986808776855	14	16	331	16.55	44.0264892578	14.5323181152199	46.3629164976614	64.2708709657403	50.7638340650995	50.4418500743418	44.0433417185651
333	430.934265136719	115.330421447754	14	16	332	16.6	65.7440185547	106.87225341798	125.474915924888	65.1893364756642	52.075002702212	52.8500451286819	42.7104344907267
334	432.324340820312	118.897109985352	14	16	333	16.65	27.8015136718602	71.3337707519599	76.5599830991348	70.3442642989506	55.7353877859912	51.4281040318933	41.0332523186614
335	432.809234619141	121.033470153809	14	16	334	16.7	9.69787597658069	42.7272033691401	43.8139556101135	65.741967675098	57.1636623270369	52.9469114284114	40.6699959928748
336	433.023742675781	124.001205444336	14	16	335	16.75	4.29016113279999	59.3547058105398	59.5095503629553	49.1218390659889	63.607293097631	53.9791917691895	40.3060249508833
337	432.736846923828	125.13298034668	14	16	336	16.8	-5.73791503906023	22.6354980468801	23.3514333783986	47.199904606242	66.0444163135492	55.2471395653976	40.0039998028312
338	433.484558105469	127.115371704102	14	16	337	16.85	14.9542236328193	39.6478271484401	42.3742728793422	49.1379881784096	61.875231668079	55.4855703740687	39.7937862086057
339	434.9658203125	130.117324829102	14	16	338	16.9	29.6252441406205	60.0390624999997	66.9503108004006	56.8703218963114	59.4602971101288	55.1559888157896	39.9580250044967
340	434.142700195312	132.66276550293	14	16	339	16.95	-16.4624023437602	50.9088134765602	53.5043734709513	66.3468649520003	61.4464792523877	54.305210522289	39.5029075988642
341	430.529052734375	135.984741210938	14	16	340	17	-72.2729492187398	66.4395141601602	98.1712189524642	74.6286242701691	58.9776397320729	53.4598889095393	38.7624996667101
342	428.016265869141	138.473556518555	14	16	341	17.05	-50.2557373046795	49.7763061523398	70.7341486568434	71.7206896140155	59.7304450656957	51.7504841294364	38.3640141275243
343	425.402893066406	141.747589111328	14	16	342	17.1	-52.2674560547	65.4806518554602	83.7830694701858	73.7549703263658	58.8961380459255	46.0993516072911	38.4084082894502
344	422.931610107422	142.619338989258	14	16	343	17.15	-49.4256591796807	17.4349975586	52.4106375196328	61.0849575678344	54.576589845588	43.0519352683621	38.000705184408
345	421.361328125	145.388946533203	14	16	344	17.2	-31.4056396484398	55.3921508789	63.6757770327027	53.1140251793911	51.4467587175411	41.9685495550387	39.0222667701044
346	419.796081542969	146.1513671875	14	16	345	17.25	-31.3049316406205	15.2484130859398	34.8211551598074	43.1636518216819	43.3124847214476	39.5015500618732	39.0898172058453
347	418.660278320312	147.197219848633	14	16	346	17.3	-22.7160644531398	20.9170532226602	30.8794867146266	37.4324900771605	37.4565519453235	38.5717317961036	39.8544380771799
348	417.586364746094	148.517074584961	14	16	347	17.35	-21.4782714843602	26.3970947265597	34.0312026816398	29.1385471087163	30.3234715465031	37.3294896164598	39.7914325105169
349	417.107635498047	149.604064941406	14	16	348	17.4	-9.57458496093977	21.7398071289	23.7548287970262	25.5400118750608	26.6435734265955	35.2518117311559	39.2804343423822
350	416.142730712891	150.153366088867	14	16	349	17.45	-19.2980957031193	10.9860229492199	22.2060621904816	21.799078711256	22.4906198576897	33.4473166655126	38.6531868364039
351	415.716186523438	150.878662109375	14	16	350	17.5	-8.53088378906023	14.5059204101602	16.8284789915296	17.4832912713244	20.0254603916735	28.8388982727505	38.2556323843928
352	415.130889892578	150.711349487305	14	16	351	17.55	-11.7059326172	-3.3462524414	12.1748208956026	15.8546567760305	17.4130185265115	26.2861781807068	37.452543865015
353	414.508361816406	150.701049804688	14	16	352	17.6	-12.4505615234398	-0.205993652339771	12.4522654819821	15.842692606663	15.7628411869942	23.9667714502184	34.3842896348482
354	414.299774169922	151.453247070312	14	16	353	17.65	-4.17175292968068	15.0439453124795	15.6116563205566	14.5109089082862	15.9270336167239	24.5733063369228	33.2939422914677
355	415.405883789062	151.401657104492	14	16	354	17.7	22.1221923828	-1.0317993164	22.1462413436442	13.026958341767	15.4478746134841	25.0976221117974	32.5172262222507
356	415.432769775391	150.893890380859	14	16	355	17.75	0.53771972658069	-10.1553344726597	10.1695604996452	14.042391102664	14.3653118240535	24.200442642501	31.73847159122
357	415.660949707031	150.960678100586	14	16	356	17.8	4.56359863279999	1.33575439453978	4.7550680630067	15.9994104574172	15.1158044160901	24.4617365889621	31.7163010432068
358	416.503265380859	150.718383789062	14	16	357	17.85	16.8463134765591	-4.84588623048012	17.5294292864672	15.0530566203052	17.6100713539337	24.0972946469651	32.0148048092516
359	417.123413085938	149.610275268555	14	16	358	17.9	12.4029541015807	-22.1621704101398	25.3967530943227	14.2197147398208	22.50303924725	23.4048798689749	31.2815434687018
360	417.990447998047	149.530212402344	14	16	359	17.95	17.3406982421795	-1.60125732421989	17.4144721580844	17.2046504904133	27.7046243659051	23.0011631505187	31.9035807170604
361	417.993682861328	149.230087280273	14	16	360	18	0.0646972656204525	-6.00250244141989	6.00285109722293	21.1777516052034	28.3754248933286	23.0513758592462	30.3145275960731
362	417.177062988281	148.681121826172	14	16	361	18.05	-16.3323974609398	-10.9793090820204	19.6797468159692	29.0066680370829	31.5104546514128	23.1546036005937	29.070053875924
363	417.635284423828	150.493850708008	14	16	362	18.1	9.16442871093977	36.2545776367205	37.3949348604178	40.3561921115049	32.431748106936	22.6692276624054	30.8181189904225
364	419.053314208984	153.392669677734	14	16	363	18.15	28.3605957031193	57.9763793945199	64.5413352537201	42.5311350468363	30.8827261212259	23.5359493145733	32.1208241421373
365	420.657196044922	156.735961914062	14	16	364	18.2	32.0776367187602	66.8658447265597	74.1620925301946	45.8162588124123	30.5544516875533	23.0659028894626	32.3951384046398
366	420.719390869141	157.577545166016	14	16	365	18.25	1.24389648438068	16.8316650390801	16.87756577388	43.6857446086687	31.737439894439	23.9753931205669	33.2843479645145
367	421.133972167969	159.334564208984	14	16	366	18.3	8.29162597655909	35.1403808593602	36.1053656438491	32.7587842053688	31.1934027850973	24.8608702903099	34.525513524657
368	421.530670166016	160.611480712891	14	16	367	18.35	7.93395996094091	25.5383300781398	26.7423638416994	20.7527112636017	27.7283839708771	26.7001200020433	35.1729752472512
369	421.826751708984	160.214385986328	14	16	368	18.4	5.92163085935908	-7.94189453125966	9.90653323722108	20.9437447420417	24.5688593818965	27.3112752062476	35.1768348837536
370	422.137725830078	160.848861694336	14	16	369	18.45	6.21948242188068	12.6895141601597	14.1317278213591	16.5705467577824	18.4271814130202	30.3598447686081	35.9164111897336
371	422.112548828125	159.957580566406	14	16	370	18.5	-0.503540039060226	-17.8256225586	17.8327331660799	11.7710233330854	19.5753613478052	31.7901569193956	36.2934222408006
372	421.517608642578	160.348663330078	14	16	371	18.55	-11.8988037109398	7.82165527344034	14.2393757225523	16.3789345584241	18.2112859292071	31.8539295711411	36.6201505370338
373	421.421356201172	160.446487426758	14	16	372	18.6	-1.92504882812045	1.9564819336	2.74474671821484	16.1016515624387	20.9684918971505	37.6694665306267	37.2256715674926
374	420.922332763672	158.876586914062	14	16	373	18.65	-9.98046875	-31.3980102539205	32.9460893639142	18.2069779535687	23.7398242912693	39.6683419473518	37.987967787015
375	421.402679443359	158.457809448242	14	16	374	18.7	9.60693359373977	-8.3755493164	12.7453128414321	19.8520251006318	30.1652378496629	39.6926546974821	38.2398732316056
376	422.816375732422	158.567794799805	14	16	375	18.75	28.2739257812602	2.19970703126023	28.3593651217299	30.1659604612156	31.8428739443523	42.368253286528	39.2251631684467
377	423.553802490234	159.415054321289	14	16	376	18.8	14.7485351562398	16.9451904296801	22.4646114578677	31.1007140241146	32.5144563571849	44.5892904603518	39.8848753930659
378	425.198303222656	161.576248168945	14	16	377	18.85	32.8900146484409	43.2238769531199	54.3144235211339	44.2288241368871	47.6105490903763	46.2486558475372	39.9895999797831
379	426.357299804688	163.057754516602	14	16	378	18.9	23.1799316406398	29.6301269531398	37.6198571784093	45.4787699351359	54.7678245128072	46.9487898985323	39.7928224696072
380	429.353942871094	165.58381652832	14	16	379	18.95	59.9328613281193	50.5212402343602	78.3858634052947	45.176887613738	60.958127981944	48.8316592289484	39.6334990579007
381	430.197357177734	167.094818115234	14	16	380	19	16.8682861328	30.2200317382801	34.6090941129737	65.055137719537	65.1611452252508	49.5354686223549	39.8941056346092
382	430.584564208984	168.068405151367	14	16	381	19.05	7.744140625	19.4717407226597	20.9551998508785	78.4349350014998	70.9672949914965	50.0856974734739	39.6844038946074
383	424.130981445312	172.241516113281	14	16	382	19.1	-129.07165527344	83.4622192382801	153.705674050129	77.687431827001	71.5288197979239	51.7821154725798	39.1006486672249
384	419.116973876953	173.71467590332	14	16	383	19.15	-100.28015136718	29.4631958007801	104.518843588224	84.8435205153657	70.1577555057953	52.4399862594568	38.2314772652937
385	416.020050048828	175.797943115234	14	16	384	19.2	-61.9384765625	41.6653442382801	74.6483475328004	96.757702369255	67.498080608234	53.4138435737485	36.7394625318683
386	412.658599853516	176.840713500977	14	16	385	19.25	-67.2290039062398	20.8554077148597	70.3895375547974	78.0025018763109	67.2280633003576	54.4749332163266	37.2166608083043
387	409.071411132812	178.669158935547	14	16	386	19.3	-71.7437744140807	36.5689086914	80.5261091203248	61.8805760100908	67.6569385897628	54.9088804958219	36.4895635917175
388	406.365051269531	179.955444335938	14	16	387	19.35	-54.1271972656193	25.7257080078205	59.9296715854084	57.308729389467	55.9536818547833	53.2790799575228	36.3490296274693
389	405.944793701172	181.074600219727	14	16	388	19.4	-8.40515136718068	22.3831176757795	23.909214257123	49.6126060853495	50.1121480061064	52.2743697329667	36.8977473343357
390	404.007293701172	182.792556762695	14	16	389	19.45	-38.75	34.3591308593602	51.7891144296815	38.5561748102707	45.8695591655529	48.9071533471934	37.8860106804057
391	402.505554199219	182.253829956055	14	16	390	19.5	-30.0347900390602	-10.7745361328	31.9089210342099	33.9048618332558	43.7887212074024	47.9980543498228	40.1836033576471
392	401.311218261719	181.84553527832	14	16	391	19.55	-23.88671875	-8.16589355470001	25.2439527449307	38.343720002122	38.8504660001472	47.5148782180738	44.0566018786323
393	400.268493652344	180.337219238281	14	16	392	19.6	-20.8544921875	-30.1663208007801	36.6731067003339	34.4303889416388	35.0293401171217	40.5318308038232	48.0100788816585
394	397.971160888672	180.147232055664	14	16	393	19.65	-45.9466552734398	-3.79974365233977	46.1035051014541	37.9648363294554	34.3909839601381	36.7946125832356	51.0683329914157
395	396.941986083984	178.907669067383	14	16	394	19.7	-20.5834960937602	-24.7912597656199	32.2224591272653	39.1447571900237	30.3162260861527	33.7862703662545	54.6996521982348
396	395.119781494141	177.226806640625	14	16	395	19.75	-36.4440917968591	-33.6172485351602	49.5811579732929	36.1538184009877	28.7680453992879	32.0650683300806	58.2822497324751
397	394.381774902344	175.855621337891	14	16	396	19.8	-14.7601318359409	-27.4237060546801	31.1435570477724	30.4382479181543	27.3728178463848	28.3898367230833	61.0510132000791
398	393.308990478516	176.024017333984	14	16	397	19.85	-21.4556884765591	3.36791992186022	21.7184127551535	26.2020632306667	25.1099797528631	26.4494034074013	62.2753119278964
399	392.530181884766	176.425674438477	14	16	398	19.9	-15.576171875	8.03314208985967	17.5256526872872	19.5712544691205	23.4770771603648	26.8467047701391	63.9470110124562
400	392.935028076172	176.801025390625	14	16	399	19.95	8.09692382811932	7.50701904296022	11.0415356898275	15.6008785027458	21.7029815669562	26.940362131863	64.3123742489912
401	393.008087158203	175.982925415039	14	16	400	20	1.46118164062045	-16.3619995117199	16.427114165562	14.0661411047385	20.3414154527587	30.8317380929392	65.5702278794589
402	393.292022705078	176.470916748047	14	16	401	20.05	5.6787109375	9.75982666015966	11.2916772158987	16.5159064025753	17.9292074460193	38.0275062837907	66.5252410179571
403	393.943389892578	176.733322143555	14	16	402	20.1	13.02734375	5.24810791016023	14.0447257651173	17.2038999032456	17.869466697681	44.2380422907373	63.7865466168433
404	395.311676025391	177.319915771484	14	16	403	20.15	27.3657226562602	11.7318725585801	29.7744791764712	21.1115764363969	19.30242558014	49.6966797233745	64.676060285257
405	396.023529052734	177.452392578125	14	16	404	20.2	14.2370605468591	2.64953613281989	14.4815031931789	20.2575363892929	23.5644981775732	55.985460822721	64.8245050836924
406	397.259796142578	178.758316040039	14	16	405	20.25	24.7253417968807	26.1184692382801	35.9654968313182	21.6727922906234	32.8954307865904	62.0895662486236	64.7245723501048
407	397.599304199219	178.847686767578	14	16	406	20.3	6.79016113281932	1.78741455078011	7.02147698037889	22.0889447577046	48.6821947211966	67.1931459043363	65.7111146562727
408	398.583129882812	178.463851928711	14	16	407	20.35	19.6765136718602	-7.67669677734034	21.1210052717698	29.9250964519008	63.3661048286114	71.27154389827	65.9393342377883
409	399.823028564453	179.463623046875	14	16	408	20.4	24.7979736328205	19.9954223632801	31.8552415118771	44.6792851367839	75.9162822863842	75.6196522919456	66.0554659788825
410	401.721008300781	181.360137939453	14	16	409	20.45	37.9595947265602	37.9302978515602	53.66226166416	77.1068530531004	90.2679400784859	79.717595150789	66.6214043071116
411	403.182250976562	186.648803710938	14	16	410	20.5	29.2248535156193	105.7733154297	109.736440255734	105.059417366599	103.837717044488	83.142401409095	69.1189532809173
412	408.644561767578	193.106384277344	14	16	411	20.55	109.24621582032	129.15161132812	169.159316561961	129.743619815064	116.457084362653	85.5356038178404	69.6349288130082
413	411.505615234375	200.624588012695	14	16	412	20.6	57.2210693359398	150.36407470702	160.883826839265	150.610783705071	124.673621098859	87.0412624298634	69.2637874961979
414	414.311309814453	207.863708496094	14	16	413	20.65	56.1138916015602	144.78240966798	155.276253754199	162.996148952193	131.936879003751	92.5575079872783	68.453146057808
415	418.662719726562	214.457168579102	14	16	414	20.7	87.0281982421795	131.86920166016	157.998081114196	155.807315672206	135.870692124005	95.8627398011303	68.8119894832544
416	422.858825683594	221.944717407227	14	16	415	20.75	83.9221191406398	149.7509765625	171.663266491344	144.287824831119	133.3893720316	97.3840763701291	68.9669013212559
417	424.141967773438	228.480712890625	14	16	416	20.8	25.6628417968807	130.71990966796	133.215150162027	134.130138192439	122.389012914484	103.032392589462	69.0688169298944
418	426.456787109375	233.097183227539	14	16	417	20.85	46.2963867187398	92.3294067382801	103.286372633827	121.130600542939	110.716420031115	105.429265068175	70.6756192290857
419	428.753387451172	237.78971862793	14	16	418	20.9	45.9320068359398	93.8507080078199	104.4878205608	103.782595111006	109.198733688172	105.264227187626	72.3195879210747
420	430.622222900391	242.047668457031	14	16	419	20.95	37.3767089843807	85.1589965820199	93.0003928666947	88.970710156762	101.457539523775	106.30244648236	74.0184641570666
421	432.858978271484	245.656936645508	14	16	420	21	44.7351074218591	72.1853637695403	84.923239331682	77.145015231112	90.9304356957697	107.406168468895	76.2101204792229
422	433.549499511719	248.532989501953	14	16	421	21.05	13.8104248047	57.5210571289	59.155725390806	84.267329183906	89.6077008162709	101.242351342226	77.6972393036044
423	435.193054199219	250.007278442383	14	16	422	21.1	32.87109375	29.4857788086	44.1578980055774	81.7844785046107	86.1849090374915	94.2895327016585	79.9737891464311
424	436.970855712891	256.782897949219	14	16	423	21.15	35.5560302734409	135.512390136719	140.09939032477	78.0782762805333	78.5915753715004	87.2096123922414	80.0480521974871
425	437.562957763672	260.768463134766	14	16	424	21.2	11.8420410156193	79.7113037109409	80.5861394702183	90.2446914757798	76.7342008407157	81.6385181437877	80.2887540451946
426	436.873779296875	264.015747070312	14	16	425	21.25	-13.7835693359398	64.9456787109193	66.3922282112946	95.224802843871	81.4229649061911	75.8442363938883	81.262173362599
427	438.659759521484	269.743133544922	14	16	426	21.3	35.7196044921795	114.5477294922	119.987801367039	72.9158215590948	80.0956897699675	70.9444879554525	81.7162612362355
428	437.173919677734	272.860015869141	14	16	427	21.35	-29.716796875	62.3376464843807	69.0584548460334	71.6839231768206	77.8626453722016	70.0796945599013	82.2057645769891
429	437.664093017578	274.200958251953	14	16	428	21.4	9.80346679688068	26.8188476562398	28.5544839008892	84.767653531849	65.2204910963105	69.0195235502038	83.2095517454555
430	436.722778320312	270.600646972656	14	16	429	21.45	-18.8262939453205	-72.0062255859398	74.4266475588472	69.9466880641552	61.8194967638008	68.3193331633443	82.4340293073551
431	435.611541748047	264.104461669922	14	16	430	21.5	-22.2247314453	-129.923706054681	131.810879986437	60.5004879005323	60.7580370920069	69.2778395493507	80.7196408811386
432	435.151245117188	261.856964111328	14	16	431	21.55	-9.20593261717954	-44.9499511718795	45.8829740285697	57.5251606335261	52.2812750946341	69.8588747893685	77.4466284402937
433	435.118499755859	262.947845458984	14	16	432	21.6	-0.65490722658069	21.8176269531193	21.8274540279187	51.9550703507809	53.9744800823111	72.9063158629987	73.6795392736853
434	435.637908935547	262.502960205078	14	16	433	21.65	10.3881835937602	-8.89770507811932	13.6778475658584	36.7484206521648	59.4474717289071	67.5385964076958	70.4431892951152
435	436.950653076172	264.426513671875	14	16	434	21.7	26.2548828125	38.4710693359398	46.5761961451211	34.6158621251131	59.9044654859729	64.7147682892588	66.5499806807204
436	439.662994384766	263.777618408203	14	16	435	21.75	54.2468261718807	-12.9779052734398	55.777631493356	47.44847226409	57.1327141925102	65.1402703550688	63.0826407338429
437	441.132934570312	262.807861328125	14	16	436	21.8	29.3988037109193	-19.3951416015602	35.2201813933111	61.3697828242881	59.6220598087696	60.4001298830089	60.4937287270683
438	437.233764648438	264.619598388672	14	16	437	21.85	-77.9833984374795	36.2347412109398	85.9905047228033	67.8538606211648	67.9499863537958	58.9822640858029	59.9892858032837
439	433.10400390625	264.084991455078	14	16	438	21.9	-82.5952148437602	-10.6921386718795	83.2844003668491	77.5170077328557	69.8567017190811	61.1548763032852	59.0265996303538
440	430.677032470703	260.96875	14	16	439	21.95	-48.5394287109398	-62.3248291015602	78.9965851295048	84.6282574924261	67.6100398147169	58.56561213235	58.0631048955948
441	427.126708984375	264.774505615234	14	16	440	22	-71.0064697265602	76.1151123046795	104.09336705181	88.4515004435017	69.5225036181307	54.0331132933817	56.6823144904366
442	423.60791015625	264.398590087891	14	16	441	22.05	-70.3759765625	-7.51831054685908	70.7764301911629	78.3436206138741	68.5189846713837	53.6509055383616	55.7261874299767
443	419.897277832031	268.1201171875	14	16	442	22.1	-74.2126464843795	74.4305419921795	105.106719478181	67.3662190082689	63.9900480892947	53.0695458457121	56.0753188269234
444	418.450378417969	267.353912353516	14	16	443	22.15	-28.9379882812409	-15.3240966796795	32.7450012187113	61.5279995034058	62.8622808776633	53.676766197989	52.8753432021203
445	417.261291503906	267.155792236328	14	16	444	22.2	-23.7817382812591	-3.96240234376023	24.1095771014786	52.4097118503414	57.2267587787271	51.4614432176532	52.0806361027014
446	414.491149902344	269.676147460938	14	16	445	22.25	-55.4028320312409	50.4071044922	74.9022695274947	39.5285957350878	50.9335123942532	50.3210450737975	50.6583168222494
447	413.377136230469	269.089050292969	14	16	446	22.3	-22.2802734375	-11.7419433593807	25.1849919258409	47.3809411414525	47.6797512679535	50.0429694986841	47.9705517890675
448	412.911407470703	267.108001708984	14	16	447	22.35	-9.31457519531932	-39.6209716797	40.7011389019134	47.0872985491854	38.1891053376284	49.898877046666	46.4101907650789
449	410.045043945312	264.929382324219	14	16	448	22.4	-57.3272705078205	-43.5723876953	72.0067282505347	40.3390252851007	37.4968306768969	49.0336757105037	46.067109406336
450	408.969909667969	265.283874511719	14	16	449	22.45	-21.5026855468602	7.08984375	22.6413641401433	42.9497906855657	35.3128466205895	47.8068766278453	45.4754975439253
451	406.949157714844	264.893859863281	14	16	450	22.5	-40.4150390625	-7.80029296875909	41.1609032070711	36.849614940169	31.1195865294642	44.0867894315225	42.825653621204
452	406.307678222656	263.092742919922	14	16	451	22.55	-12.8295898437591	-36.0223388671807	38.2388189281662	27.6127202123413	31.5669543259845	41.5935000705848	42.4821561577696
453	406.678894042969	263.442474365234	14	16	452	22.6	7.42431640625909	6.99462890623977	10.2002601749295	23.5383946919936	35.8077060040373	39.2443217908481	42.4824843693654
454	405.565795898438	264.0966796875	14	16	453	22.65	-22.2619628906193	13.0841064453205	25.8222546113965	21.9001477738278	35.2050705433442	38.2120899965448	43.0047468098772
455	405.452331542969	264.098937988281	14	16	454	22.7	-2.26928710938068	0.0451660156204525	2.26973653840448	20.1841179664032	38.3869944769635	39.4465039161439	42.4673121986375
456	404.020660400391	263.28173828125	14	16	455	22.75	-28.6334228515591	-16.3439941406205	32.9696686162421	34.7657970679057	37.2400664687917	36.1763632894299	41.5311859627491
457	403.91748046875	261.802398681641	14	16	456	22.8	-2.06359863282046	-29.5867919921795	29.6586698910433	42.797420874347	35.5072488732161	35.540973695126	40.8552506477042
458	401.093597412109	258.75390625	14	16	457	22.85	-56.4776611328205	-60.9698486328205	83.1086556824422	53.2355942619334	40.2995382440678	33.8381174443548	39.5318140577367
459	401.172271728516	255.455825805664	14	16	458	22.9	1.57348632814092	-65.9616088867199	65.9803736436029	52.5799851637556	38.9273493161927	30.9793425093869	37.6562560967494
460	399.145050048828	257.273864746094	14	16	459	22.95	-40.5444335937602	36.3607788085994	54.4606034763362	50.830379780029	43.5801612116984	32.3853829555005	36.2215459226944
461	399.321990966797	258.747863769531	14	16	460	23	3.53881835937955	29.4799804687409	29.6916231253535	45.8332794202299	41.2331400493956	31.6181939490262	33.9702713244844
462	399.348480224609	257.702667236328	14	16	461	23.05	0.529785156239768	-20.9039306640602	20.9106429724102	35.0572777580383	39.5149930642676	31.3134067771777	33.3772642768425
463	400.401794433594	260.411224365234	14	16	462	23.1	21.0662841797	54.1711425781193	58.1231538834466	33.9247281614633	31.8685288846723	31.8954228930187	31.5611795348226
464	399.810363769531	260.538726806641	14	16	463	23.15	-11.8286132812591	2.55004882814092	12.1003653326452	29.8862949350355	26.7536144754296	32.3327274217654	31.3137486261898
465	400.566802978516	262.8583984375	14	16	464	23.2	15.1287841797	46.3934326171795	48.7978554934612	28.1996063485061	26.3837714340375	33.4731811796219	31.1645089301989
466	401.039611816406	262.813110351562	14	16	465	23.25	9.45617675779999	-0.905761718760232	9.49945699321431	17.9037783491148	25.9963214292607	32.7413268517006	29.9576979216113
467	400.65673828125	262.320556640625	14	16	466	23.3	-7.65747070312045	-9.85107421873977	12.4772000397632	18.4499511928209	27.1195646811393	31.6675317967244	29.7809466127544
468	400.875396728516	262.570648193359	14	16	467	23.35	4.37316894532046	5.00183105467954	6.64401388649	18.8428147066117	23.4913075419695	29.1647510688073	29.6649663527924
469	400.153350830078	262.401641845703	14	16	468	23.4	-14.4409179687602	-3.38012695311932	14.8312295511756	22.1063479234859	25.738105527338	26.278836482995	28.7454722091698
470	402.409942626953	261.239837646484	14	16	469	23.45	45.1318359375	-23.2360839843807	50.7621730624154	26.0395230137725	23.3662011475454	24.6362152175435	29.740012218185
471	401.178375244141	260.853118896484	14	16	470	23.5	-24.6313476562398	-7.734375	25.817123077585	29.0788367348243	24.2495136540057	23.8537532174463	30.3589392334948
472	399.668334960938	261.4033203125	14	16	471	23.55	-30.2008056640602	11.0040283203205	32.1430754911963	33.0262598618552	23.8200705291813	25.1610284831002	31.0304751770457
473	399.308135986328	262.434234619141	14	16	472	23.6	-7.20397949220001	20.6182861328205	21.840582491749	27.8895875884792	26.4609732529422	23.8780372787971	32.8662384610369
474	400.120513916016	263.959838867188	14	16	473	23.65	16.2475585937602	30.5120849609398	34.5683451863302	26.3926793845256	25.8040584905605	24.4154072558347	33.5758534152289
475	400.451263427734	262.750305175781	14	16	474	23.7	6.61499023435908	-24.1906738281398	25.0788116955352	21.60061804459	22.8886590010494	22.8825139442538	35.6097781066396
476	399.615112304688	262.374725341797	14	16	475	23.75	-16.7230224609193	-7.51159667968068	18.3325820578172	23.8431097710601	21.711185005632	23.7390325537927	35.4472322870039
477	399.328582763672	262.666778564453	14	16	476	23.8	-5.73059082032046	5.84106445312045	8.18276879151846	18.5818571192657	23.2024922850612	24.0209195303828	34.9512914144923
478	398.851745605469	261.084411621094	14	16	477	23.85	-9.53674316406023	-31.6473388671807	33.0530411240995	17.8877304136197	24.2647670156246	25.49181526123	33.0625196802288
479	398.717864990234	260.693603515625	14	16	478	23.9	-2.67761230470001	-7.81616210937955	8.26208192735835	17.0296906267384	23.0927089843314	26.5116019089528	31.9374873459156
480	398.575927734375	259.62255859375	14	16	479	23.95	-2.83874511717954	-21.4208984375	21.6081781673051	24.8043665255324	22.3988267409622	27.0946414808695	30.977535481092
481	399.163452148438	260.006988525391	14	16	480	24	11.7504882812602	7.68859863282046	14.0423831234105	24.6864242601891	23.2285514535798	29.0996845179634	30.7098027316133
482	400.229370117188	262.1044921875	14	16	481	24.05	21.318359375	41.9500732421795	47.0561482854885	27.6035608493971	24.2217685315843	30.7475435769137	30.3636977698871
483	401.778656005859	261.620361328125	14	16	482	24.1	30.9857177734193	-9.6826171875	32.4633297973831	26.9099230683046	24.5226572695179	33.8370540290551	29.6828547418222
484	402.473907470703	262.526824951172	14	16	483	24.15	13.9050292968807	18.1292724609398	22.8477648733984	29.4274122804211	27.2191453273451	34.8189794086925	30.0970634068431
485	402.705657958984	261.649932861328	14	16	484	24.2	4.63500976561932	-17.5378417968795	18.1399892618425	23.6391705376363	31.3006239606896	37.7463750336573	29.8310707199157
486	403.721160888672	262.511108398438	14	16	485	24.25	20.3100585937602	17.2235107422	26.6298291839931	24.3588902788467	36.4881840302947	38.1531377223072	29.8200328131233
487	403.383880615234	263.351715087891	14	16	486	24.3	-6.74560546876023	16.8121337890602	18.1149395715644	26.8347298052931	38.2925948687661	38.2350510322603	30.0772026883807
488	404.084075927734	265.013305664062	14	16	487	24.35	14.00390625	33.2318115234193	36.0619285034349	35.6913248530746	43.4093410424856	36.9602882916503	30.9949230645219
489	404.938568115234	266.553497314453	14	16	488	24.4	17.08984375	30.8038330078205	35.2269625056306	43.5489557801683	46.5452498330535	37.5961382088362	31.3857682049745
490	406.310791015625	269.356811523438	14	16	489	24.45	27.4444580078205	56.0662841797	62.42296450075	52.9460191998959	53.0939233263524	37.3188557446406	30.7025899683057
491	407.475402832031	272.440093994141	14	16	490	24.5	23.2922363281205	61.6656494140602	65.9179838194616	62.4597918061245	53.0777239910347	37.5658522457803	30.3938405756583
492	408.87646484375	275.378143310547	14	16	491	24.55	28.0212402343795	58.7609863281193	65.1002566702024	66.2557698608139	52.2483335329362	35.5663670566739	30.1703936085058
493	409.908966064453	279.430206298828	14	16	492	24.6	20.6500244140602	81.0412597656205	83.6307915345781	70.4965217996302	49.3979193137827	35.4876722048473	29.7574159906922
494	409.757110595703	282.136291503906	14	16	493	24.65	-3.037109375	54.1217041015602	54.2068527790772	62.606492201901	47.9731310903273	35.7787195578514	29.484589639253
495	411.151153564453	286.078399658203	14	16	494	24.7	27.880859375	78.8421630859398	83.6267241948317	51.5506478659764	43.3370875285915	36.7796274955777	29.954255090796
496	411.270904541016	287.396362304688	14	16	495	24.75	2.39501953126023	26.3592529297	26.4678358308158	36.3360468214409	38.6435204612659	35.9010330724538	31.0902056016097
497	411.389923095703	287.872772216797	14	16	496	24.8	2.38037109373977	9.52819824217954	9.82103499057941	29.6904923198407	32.8401392445816	36.1334858463786	31.78620356743
498	411.168487548828	288.178985595703	14	16	497	24.85	-4.4287109375	6.12426757812045	7.55778631190043	16.1776532575528	27.5660033672091	36.4980308678137	32.0313378678709
499	410.929351806641	287.157653808594	14	16	498	24.9	-4.78271484373977	-20.4266357421807	20.9790802710763	14.6805487206308	25.0121892826494	36.2599345009962	33.0709560583165
500	411.729125976562	287.084350585938	14	16	499	24.95	15.9954833984193	-1.46606445311932	16.0625288833922	14.1296306231868	20.4653316648029	34.3105384557419	33.7079070011886
501	411.692932128906	286.135925292969	14	16	500	25	-0.723876953119316	-18.9685058593807	18.9823131462058	18.7959599129772	18.724342153873	31.6879966333533	35.9053805863352
502	412.014221191406	286.282928466797	14	16	501	25.05	6.42578125	2.94006347656023	7.06644450335917	20.333886245458	20.0186381598211	29.593243640098	35.7684553816684
503	412.937042236328	285.044464111328	14	16	502	25.1	18.4564208984398	-24.7692871093795	30.8894327608527	24.753010072053	23.5981424218447	25.6777779523294	35.9963506392041
504	413.376403808594	283.680023193359	14	16	503	25.15	8.78723144531932	-27.2888183593807	28.6687119334804	22.7681355871152	24.5467379116652	24.1501998698135	36.4646350198395
505	413.154235839844	281.785095214844	14	16	504	25.2	-4.443359375	-37.8985595703	38.1581480163671	25.9076456964554	25.2839893828922	22.1621351479347	38.8573763612939
506	413.520660400391	281.518920898438	14	16	505	25.25	7.32849121094091	-5.32348632811932	9.05794072151675	28.4003249307122	24.7324728054407	24.0272734809122	40.2267657159288
507	412.808197021484	282.406555175781	14	16	506	25.3	-14.2492675781409	17.7526855468602	22.76399505006	28.7595895778723	26.3463480356145	25.3373561025997	40.8925536602302
508	413.348663330078	284.505737304688	14	16	507	25.35	10.8093261718807	41.9836425781398	43.3528289321366	25.8149686937315	23.7895525374497	27.1023874440915	40.9815926321047
509	413.339447021484	286.028961181641	14	16	508	25.4	-0.184326171880684	30.4644775390602	30.4650351692813	26.6968100237662	23.2882104569775	28.5457739077967	42.1429289532373
510	414.442596435547	286.424011230469	14	16	509	25.45	22.0629882812602	7.90100097655909	23.4350435956628	26.7850503747735	23.8589386310665	30.0969582577365	42.624365224492
511	414.367248535156	287.093139648438	14	16	510	25.5	-1.50695800781932	13.3825683593807	13.4671473716904	19.1787801441872	29.3302048079514	34.24490892689	43.0184260127788
512	415.523712158203	287.186920166016	14	16	511	25.55	23.1292724609398	1.87561035156023	23.2051968050966	17.8168313360827	30.6560740453784	35.970543706663	43.4329299797973
513	415.416320800781	287.430358886719	14	16	512	25.6	-2.14782714843977	4.86877441405909	5.32147777920489	21.9029085684016	30.6066324663383	36.5050290735608	43.3841705752062
514	416.127136230469	286.485015869141	14	16	513	25.65	14.2163085937591	-18.9068603515591	23.655291128759	31.9635995921366	32.5448099039282	37.1505504818277	45.5549660368679
515	417.320526123047	284.644836425781	14	16	514	25.7	23.8677978515602	-36.8035888672	43.8654297572568	34.5270977159832	34.9099271325808	40.9351252270101	44.6345528235897
516	419.854187011719	282.709045410156	14	16	515	25.75	50.6732177734398	-38.7158203125	63.7706024903657	42.0344847884895	43.7573450483393	44.5524983594038	44.6585339198067
517	420.031463623047	280.916656494141	14	16	516	25.8	3.54553222656023	-35.8477783203	36.0226874243295	47.2727884717737	45.5947393777115	45.6516214740818	NA
518	422.156890869141	281.189910888672	14	16	517	25.85	42.5085449218807	5.46508789061932	42.8584131417362	47.9169456967601	49.2205056096719	45.4651543963957	NA
519	424.137420654297	279.676879882812	14	16	518	25.9	39.6105957031193	-30.2606201172	49.8468095451802	55.551090504542	51.0128905066778	48.0259234054784	NA
520	426.226165771484	278.590637207031	14	16	519	25.95	41.7749023437398	-21.7248535156193	47.086215882189	56.6623810394397	58.0113118229537	50.9381919932421	NA
521	430.727783203125	276.199920654297	14	16	520	26	90.0323486328205	-47.8143310546807	101.941326529275	56.4065264308543	59.7747919108563	54.3488553922044	NA
522	428.851369222005	275.304860432943	14	16	521	26.05	-37.5282796223996	-17.9012044270803	41.579140098818	54.7529925415818	60.6471689027853	57.2726163194965	NA
523	426.974955240886	274.409800211588	14	16	522	26.1	-37.5282796223803	-17.9012044270996	41.5791400988089	68.1056779491473	60.323676326453	61.090563198083	NA
524	425.098541259766	273.514739990234	14	16	523	26.15	-37.5282796223996	-17.9012044270803	41.579140098818	63.9984933171705	63.5070369070285	66.9597322039223	NA
525	419.429321289062	273.000640869141	14	16	524	26.2	-113.384399414081	-10.2819824218591	113.849642920016	64.6319567661308	66.9664568539034	67.1069704992447	NA
526	417.001068115234	269.734039306641	14	16	525	26.25	-48.5650634765602	-65.33203125	81.4054033693913	64.2408262220517	64.9403657360694	65.2897943587012	NA
527	415.331665039062	271.223571777344	14	16	526	26.3	-33.3880615234398	29.7906494140591	44.7464573436197	72.2610812724752	68.9504932612815	NA	NA
528	413.381652832031	270.873565673828	14	16	527	26.35	-39.0002441406193	-7.00012207031932	39.6234873784134	65.8272357586596	72.9606207864941	NA	NA
529	410.849633789062	274.077954101562	14	16	528	26.4	-50.6403808593802	64.0877685546798	81.6804153509352	65.8822381549684	82.9065739011669	NA	NA
530	408.317614746094	277.282342529297	14	16	529	26.45	-50.6403808593598	64.0877685547002	81.6804153509385	73.2690297564321	76.2026291755357	NA	NA
531	405.785595703125	280.486730957031	14	16	530	26.5	-50.6403808593802	64.0877685546798	81.6804153509352	81.6804153509365	70.8047968065461	NA	NA
532	403.253576660157	283.691119384766	14	16	531	26.55	-50.6403808593598	64.0877685547002	81.6804153509385	93.5520665298586	NA	NA	NA
533	400.721557617188	286.8955078125	14	16	532	26.6	-50.6403808593802	64.0877685546798	81.6804153509352	86.5780225924118	NA	NA	NA
534	398.302032470703	293.519378662109	14	16	533	26.65	-48.3905029297	132.47741699218	141.038671245546	75.7273554581238	NA	NA	NA
535	397.354095458984	295.659332275391	14	16	534	26.7	-18.9587402343807	42.7990722656409	46.8101956637043	NA	NA	NA	NA
536	395.994018554688	295.834838867188	14	16	535	26.75	-27.2015380859193	3.51013183593977	27.4270796794955	NA	NA	NA	NA
537	NA	NA	14	16	536	26.8	NA	NA	NA	NA	NA	NA	NA
538	NA	NA	14	16	537	26.85	NA	NA	NA	NA	NA	NA	NA
539	NA	NA	14	16	538	26.9	NA	NA	NA	NA	NA	NA	NA
540	NA	NA	14	16	539	26.95	NA	NA	NA	NA	NA	NA	NA
541	NA	NA	14	16	540	27	NA	NA	NA	NA	NA	NA	NA
542	NA	NA	14	16	541	27.05	NA	NA	NA	NA	NA	NA	NA
543	NA	NA	14	16	542	27.1	NA	NA	NA	NA	NA	NA	NA
544	NA	NA	14	16	543	27.15	NA	NA	NA	NA	NA	NA	NA
545	NA	NA	14	16	544	27.2	NA	NA	NA	NA	NA	NA	NA
546	NA	NA	14	16	545	27.25	NA	NA	NA	NA	NA	NA	NA
547	NA	NA	14	16	546	27.3	NA	NA	NA	NA	NA	NA	NA
548	NA	NA	14	16	547	27.35	NA	NA	NA	NA	NA	NA	NA
549	NA	NA	14	16	548	27.4	NA	NA	NA	NA	NA	NA	NA
550	NA	NA	14	16	549	27.45	NA	NA	NA	NA	NA	NA	NA
551	NA	NA	14	16	550	27.5	NA	NA	NA	NA	NA	NA	NA
552	NA	NA	14	16	551	27.55	NA	NA	NA	NA	NA	NA	NA
553	NA	NA	14	16	552	27.6	NA	NA	NA	NA	NA	NA	NA
554	NA	NA	14	16	553	27.65	NA	NA	NA	NA	NA	NA	NA
555	NA	NA	14	16	554	27.7	NA	NA	NA	NA	NA	NA	NA
556	NA	NA	14	16	555	27.75	NA	NA	NA	NA	NA	NA	NA
557	NA	NA	14	16	556	27.8	NA	NA	NA	NA	NA	NA	NA
558	NA	NA	14	16	557	27.85	NA	NA	NA	NA	NA	NA	NA
559	NA	NA	14	16	558	27.9	NA	NA	NA	NA	NA	NA	NA
560	NA	NA	14	16	559	27.95	NA	NA	NA	NA	NA	NA	NA
561	NA	NA	14	16	560	28	NA	NA	NA	NA	NA	NA	NA
562	NA	NA	14	16	561	28.05	NA	NA	NA	NA	NA	NA	NA
563	NA	NA	14	16	562	28.1	NA	NA	NA	NA	NA	NA	NA
564	NA	NA	14	16	563	28.15	NA	NA	NA	NA	NA	NA	NA
565	NA	NA	14	16	564	28.2	NA	NA	NA	NA	NA	NA	NA
566	NA	NA	14	16	565	28.25	NA	NA	NA	NA	NA	NA	NA
567	NA	NA	14	16	566	28.3	NA	NA	NA	NA	NA	NA	NA
568	NA	NA	14	16	567	28.35	NA	NA	NA	NA	NA	NA	NA
569	NA	NA	14	16	568	28.4	NA	NA	NA	NA	NA	NA	NA
570	NA	NA	14	16	569	28.45	NA	NA	NA	NA	NA	NA	NA
571	NA	NA	14	16	570	28.5	NA	NA	NA	NA	NA	NA	NA
572	NA	NA	14	16	571	28.55	NA	NA	NA	NA	NA	NA	NA
573	NA	NA	14	16	572	28.6	NA	NA	NA	NA	NA	NA	NA
574	NA	NA	14	16	573	28.65	NA	NA	NA	NA	NA	NA	NA
575	NA	NA	14	16	574	28.7	NA	NA	NA	NA	NA	NA	NA
576	NA	NA	14	16	575	28.75	NA	NA	NA	NA	NA	NA	NA
577	NA	NA	14	16	576	28.8	NA	NA	NA	NA	NA	NA	NA
578	NA	NA	14	16	577	28.85	NA	NA	NA	NA	NA	NA	NA
579	NA	NA	14	16	578	28.9	NA	NA	NA	NA	NA	NA	NA
580	NA	NA	14	16	579	28.95	NA	NA	NA	NA	NA	NA	NA
581	NA	NA	14	16	580	29	NA	NA	NA	NA	NA	NA	NA
582	NA	NA	14	16	581	29.05	NA	NA	NA	NA	NA	NA	NA
583	NA	NA	14	16	582	29.1	NA	NA	NA	NA	NA	NA	NA
584	NA	NA	14	16	583	29.15	NA	NA	NA	NA	NA	NA	NA
585	NA	NA	14	16	584	29.2	NA	NA	NA	NA	NA	NA	NA
586	NA	NA	14	16	585	29.25	NA	NA	NA	NA	NA	NA	NA
587	NA	NA	14	16	586	29.3	NA	NA	NA	NA	NA	NA	NA
588	NA	NA	14	16	587	29.35	NA	NA	NA	NA	NA	NA	NA
589	NA	NA	14	16	588	29.4	NA	NA	NA	NA	NA	NA	NA
590	NA	NA	14	16	589	29.45	NA	NA	NA	NA	NA	NA	NA
591	NA	NA	14	16	590	29.5	NA	NA	NA	NA	NA	NA	NA
592	NA	NA	14	16	591	29.55	NA	NA	NA	NA	NA	NA	NA
593	NA	NA	14	16	592	29.6	NA	NA	NA	NA	NA	NA	NA
594	NA	NA	14	16	593	29.65	NA	NA	NA	NA	NA	NA	NA
595	NA	NA	14	16	594	29.7	NA	NA	NA	NA	NA	NA	NA
596	NA	NA	14	16	595	29.75	NA	NA	NA	NA	NA	NA	NA
597	NA	NA	14	16	596	29.8	NA	NA	NA	NA	NA	NA	NA
598	NA	NA	14	16	597	29.85	NA	NA	NA	NA	NA	NA	NA
599	NA	NA	14	16	598	29.9	NA	NA	NA	NA	NA	NA	NA
600	NA	NA	14	16	599	29.95	NA	NA	NA	NA	NA	NA	NA
601	NA	NA	14	16	600	30	NA	NA	NA	NA	NA	NA	NA
