# Supplementary material for: An automated feeding system for the African killifish reveals the impact of diet on lifespan and allows scalable assessment of associative learning
Source: eLife. 2022 Nov 10;11:e69008. doi: 10.7554/eLife.69008 (PMC9788828; doi:10.7554/eLife.69008)
Supplement: Figure 6—source data 5. [file elife-69008-fig6-data5.zip]

Archive with 6 entries (6 files):
- 2secto9sec_angles.csv
- __MACOSX/._2secto9sec_angles.csv
- 2secto9sec_angles_first7.csv
- __MACOSX/._2secto9sec_angles_first7.csv
- 2secto9sec_angles_last7.csv
- __MACOSX/._2secto9sec_angles_last7.csv
