# Supplementary material for: An automated feeding system for the African killifish reveals the impact of diet on lifespan and allows scalable assessment of associative learning
Source: eLife. 2022 Nov 10;11:e69008. doi: 10.7554/eLife.69008 (PMC9788828; doi:10.7554/eLife.69008)
Supplement: Figure 6—source data 5. [file elife-69008-fig6-data5.zip › 2secto9sec_angles.csv]

	fishnum	recording_num	x1	y1	x2	y2	angle
1	1	1	44.2597198486328	382.902954101562	74.0068283081055	396.067840576172	66.1277252500423
540	1	2	2022.07783370991	6071.83421276239	31.0452728271484	105.006362915039	198.453008529576
818	1	11	256.308288574219	237.989364624023	326.891608741741	110.74826293159	150.981944780621
1341	1	12	179.104682858791	337.022827276854	131.371560491805	201.348526431555	199.382963070297
1860	1	13	391.5602	243.154	100.4203	343.8358	289.076373787448
2380	1	14	250.3392	351.4535	428.0013	278.2489	112.39381556676
2694	1	15	24.92377	257.2406	445.9063	283.3954	86.4448975674865
3213	1	16	222.9836	339.2785	389.4597	392.4903	72.2742346454306
3764	1	17	8.67087912278628	305.793767822556	435.8137	198.028	104.159906338954
5918	1	3	19.9312915802002	128.800582885742	-8.9001712536018	120.306025037537	253.583547470914
7015	1	4	30.7830772399902	185.609481811523	31.5271110534668	185.919006347656	67.4122647553831
7553	1	5	-64.6294885099791	201.464652774754	209.068313598633	144.813613891602	101.694168418777
8104	1	6	355.097930908203	107.680046081543	433.053375244141	106.26668548584	91.0386795504265
8656	1	7	49.9083213806152	338.764801025391	443.647888183594	208.712356567383	108.278424104965
9178	1	8	51.0724213193333	323.814712966894	435.513610839844	253.099838256836	100.422593214364
9700	1	9	391.07421875	331.383666992188	386.381561831961	302.053970279909	189.09009681572
10223	1	10	400.681060791016	72.2464828491211	358.596649169922	94.5515365600586	297.923925109227
20792	13	1	50.7038269042969	324.732177734375	41.4551620483398	261.822906494141	188.363480371497
21338	13	2	10.3000774984284	131.460652629221	10.3939330718097	130.933517007267	169.904380740754
21673	13	11	33.2265298025949	359.257058279855	433.517364501953	215.059417724609	109.81065222788
21958	13	12	2.91522471801095	294.429424783458	317.533896813026	340.329007662259	81.6997000143324
22506	13	13	82.6611785888672	307.340209960938	17.696569442749	291.190795898438	256.039931321272
23026	13	14	NA	NA	NA	NA	NA
23366	13	15	136.477676391602	344.911926269531	4.38798407145909	208.273613630023	224.030276499039
23918	13	16	12.1063280105591	218.398574829102	427.354339599609	34.8311996459961	113.84863221073
24440	13	17	195.528259277344	311.256072998047	441.275558471679	157.303009033204	122.065868059496
24760	13	3	46.5494384765625	338.381469726562	NA	NA	NA
24920	13	4	65.576057434082	179.783325195312	68.4706878662109	208.957214355469	5.66633595975247
25253	13	5	15.2356713657648	204.82644459899	3.87160018311829	181.339202367959	205.81956196038
25797	13	6	55.4782981872559	362.607818603516	69.2219161987305	363.205230712891	87.5110150587593
26153	13	8	51.874324798584	304.059692382812	40.2248077392578	203.660842895508	186.618568272891
26695	13	9	41.3664855957031	174.991851806641	198.124954223633	124.59016418457	107.823870188129
27214	13	10	93.8764495849609	379.308349609375	338.009185791016	337.652496337891	99.6830065561051
27732	14	1	NA	NA	NA	NA	NA
28212	14	2	132.874710083008	258.636840820312	350.815887451172	164.741363525391	113.307800684357
28747	14	11	NA	NA	NA	NA	NA
29252	14	12	435.938507080078	219.167770385742	433.213684082031	186.409561157227	184.754908398927
29799	14	13	103.22984568278	260.000223795573	435.99853515625	164.975799560547	105.937063179185
30314	14	14	259.160166038657	141.645083445423	320.801324616438	76.1967456745652	136.715878095851
30563	14	15	137.212375640869	166.089014053345	113.166980808064	205.403260311838	328.549193661875
31078	14	16	148.734410603841	332.12564086914	444.670471191406	237.132553100586	107.79621111083
31620	14	17	390.406311035156	339.182220458984	443.723266601562	204.044692993164	158.468857560817
32656	14	3	159.157653808594	310.298919677734	424.633453369141	202.82487487793	112.039853066633
33196	14	4	290.569854736328	278.642761230469	430.18798828125	198.938842773438	119.720785018706
33739	14	5	427.961273193359	189.014022827148	465.592636108398	165.410903930664	122.096732373174
34283	14	6	350.28777204241	257.541233607701	383.8359375	229.709701538086	129.679074222821
34799	14	7	NA	NA	NA	NA	NA
34812	14	8	135.338882446289	350.459106445312	132.402359008789	229.507522583007	181.390782555841
35339	14	9	451.634643554688	275.813705444336	429.074005126953	184.124893188477	193.82339798127
35884	14	10	464.528003399189	272.155496450571	430.980804443359	164.909118652344	197.369941663245
36424	15	1	271.647466752331	318.004340066614	269.9587	316.6803	231.902567768698
36974	15	2	-2289.43483692794	-2114.68557542426	111061.951608054	100478.047078336	47.8522017185674
37524	15	11	416.9894	65.47382	131.6864	137.5331	284.174804701201
38074	15	12	198.70459493235	-117.454230926213	156.993410694332	-116.453901831642	271.373819802017
38615	15	13	343.95	167.4212	77.2571549462368	53.5607754747345	246.880683307902
39160	15	14	363.9708	58.93141	97.05923	119.3614	282.756956678506
39705	15	15	341.635667492644	133.470299691057	292.567197216114	142.069755647024	279.940377209719
40248	15	16	377.4598	32.93173	255.4229	147.1353	313.100865741677
40792	15	17	222.5166	257.5824	67.76222	227.9575	259.162879366946
41888	15	3	364.991814789529	91.5309360583111	294.628401476345	361.954865351445	345.415227981722
42435	15	4	72.6780566672269	319.354722329098	132.1117	91.03873	165.408981781179
42982	15	5	165.4742	79.21021	356.87448379072	64.8046249218307	94.3042046657988
43534	15	6	224.1142	67.31258	228.3392	71.16527	47.6389605427447
44069	15	7	160.676778213545	57.4222570801309	9888.7115935636	-2342.25716170886	103.856892802951
44620	15	8	6.45663915520193	78.7812733749568	83.81446	107.3617	69.7228715225703
45169	15	9	396.1544	29.21679	240.8696	29.80657	270.217611397622
45711	15	10	154.1279	311.4852	197.938837325613	296.730820671615	108.612181222126
46258	16	1	78.44591	186.7732	57.86084	186.1022	268.133022609757
46803	16	2	444.6309	224.9044	221.7822	263.1524	279.73890898563
47350	16	11	254.6977	77.3829	271.116	84.95282	65.2471794640025
47885	16	12	57.0270593893998	211.924324617229	181.524637338567	369.724133642544	38.2719917155199
48416	16	13	324.2121	91.4393	485.6873	102.5378	86.0681349500932
48963	16	14	87.51262	141.2425	74.25507	142.5864	275.788224256148
49499	16	15	184.3584	136.3479	255.8739	143.1055	84.602068648536
50042	16	16	421.052	29.05872	-212.360293397146	140.880111867048	280.011730115841
50575	16	17	142.122849965421	145.94620544826	462.9779	214.4572	77.9468498813403
51647	16	3	161.7837	94.28982	380.4982	235.66	57.1226425456914
52193	16	4	49.0875248100636	119.508772009518	65.60233	93.83508	147.248529454113
52738	16	5	352.354	348.5986	318.5918	337.4821	251.775417812439
53282	16	6	403.293679043712	155.29602226393	272.5717	218.5878	295.834914813565
53826	16	7	356.7991	157.7595	4.05531848058362	311.629490787807	293.567260056147
54365	16	8	66.65469	253.3289	65.4193659172605	260.518575325312	350.250681848684
54913	16	9	54.71677	96.59313	395.5846	219.6559	70.1490073921138
55457	16	10	369.0543	22.20175	3.57860072969923	227.937951012922	299.376342453293
62209	19	1	19177.9906644199	15281.8737520159	-10742.1932033451	-7439.04683742857	232.78753055261
62759	19	2	255.222095795928	97.4857309668652	178.1208	24.77426	226.678404934751
63308	19	11	301.0764	67.58421	126.511370574033	86.2388285979629	276.099675062694
63857	19	12	181.2377	108.8268	433.8554	26.33087	108.08519112597
64408	19	13	393.9704	118.7428	426.8475	30.32443	159.603072455062
64953	19	14	154.392245	672.454500000001	92.482145	519.9805	202.098977044943
65503	19	15	43.8551200119249	55.3595014117385	270.0389	9.628902	101.430168372009
66051	19	16	110.3858	43.39079	348.9774	30.7454	93.033846184819
66602	19	17	399.399871121958	85.806488296525	302.594562214625	83.1028447591626	268.400220937021
68781	19	3	293.3164	116.464	293.9085	119.1633	12.3720637911086
69880	19	4	262.0061	64.81257	441.9193	80.33161	85.0699560893911
70428	19	5	210.874222398939	85.4914615328569	164.9554	52.86024	234.601315715374
70974	19	6	64.06133	14.40087	249.2689	25.73623	86.4976638758206
71522	19	7	182.5975	20.77072	211.0092	20.21414	91.1222702816831
72071	19	8	115.1028	78.06571	71.0787168229553	-1.72979887333447	208.886017440375
72623	19	9	230.5141	363.2989	64.1453083150737	217.918609242106	228.851624901603
73150	19	10	174.1305	129.5682	195.397702529015	125.247262404526	101.484674610356
73700	2	1	113.134581901875	260.62805356696	137.380165381888	148.549289754747	167.793506161523
74247	2	2	65.8005960643706	108.790093758631	394.830013687667	113.156482360084	89.2397003402117
74790	2	11	104.775619356192	195.657713900234	156.1299	320.6945	22.3286118179702
75335	2	12	210.4003	244.086	437.129	196.4435	101.866912364064
75883	2	13	216.7276	129.7379	438.218	160.0211	82.2145273590981
76430	2	14	202.7543	175.8734	435.6324	149.6359	96.4281923875724
76959	2	15	152.421118993566	283.448656203498	421.997	338.1025	78.5391889714896
77504	2	16	217.594618610298	148.972612039084	215.5587	154.3255	339.176177143823
78050	2	17	181.6855	113.5768	423.996066504101	79.7258206820141	97.9527961929274
80235	2	3	136.281712530208	155.951614127305	414.3063	68.69874	107.423500440157
81318	2	4	127.073791460924	279.027879384243	112.6487	98.86616	184.577761896175
81864	2	5	276.2852	109.3693	432.867497550475	138.867033585204	79.3313759031602
82411	2	6	429.2162244174	146.603376712454	434.8333	114.0203	170.218781975089
82956	2	7	227.3847	112.8271	419.7248	66.26513	103.608442956361
83501	2	8	203.3662	137.446	419.6968	64.33422	108.67336050192
84045	2	9	182.3432	126.371	439.898230020553	164.062880298977	81.6741535887584
84591	2	10	425.1296	259.3639	430.4698	278.1721	15.850800537276
85141	20	1	91.33824	335.4359	9.75724737458147	402.049005201839	309.232575484332
85686	20	2	-135.53075021205	202.158911279741	13.5568	81.83162	128.906703725177
86229	20	11	431.422273754591	170.826633171147	476.7738	173.7746	86.2808580507643
86757	20	12	32.21519	360.2769	397.936029728635	129.204218935679	122.285845464215
87302	20	13	421.081767872861	179.432966414988	461.6895	190.8855	74.2500409527588
87846	20	14	234.0147	287.7015	219.2555	283.4172	253.813045872459
88374	20	15	33.09764	97.36735	5.267927	352.9895	353.786650839769
88917	20	16	319.8585	327.9818	448.1458	200.9731	134.713047712543
89461	20	17	47.28552	47.19747	294.9204	19.83189	96.3060425354068
91602	20	3	48.11261	281.4368	21.4244961864088	132.269960082636	190.143720838718
92688	20	4	52.2528828299641	335.915654225262	157.9601	342.0112	86.6997266547808
93235	20	5	278.2095	255.2191	510.9868	316.0248	75.3604175323592
93781	20	6	50.99298	352.204	44.9320033805681	253.390578401125	183.509987263773
94328	20	7	368.3647	360.6509	524.8732	111.2272	147.892531805528
94869	20	8	448.8815	309.8453	123.7144	374.4031	281.229326970337
95416	20	9	12.94669	366.5165	51.47231	366.5567	89.9402140834989
95959	20	10	319.3943	96.00132	447.1536	5.93962	125.181258274002
125431	26	1	375887.479310195	-7772906.58265779	90093.2400105881	-1954849.56564807	357.187780714434
125981	26	2	77.73895	116.8802	78.4394559787791	111.683964828195	172.322227437861
126529	26	11	-5714.13589219032	1933.20628442548	56.635209479953	88.4129383181548	107.727977613017
127077	26	12	-501382.650164571	-1485194.22599323	138.297690372782	274.37136492751	18.6556084593314
127621	26	13	268.5756	76.944	429.8918	149.7556	65.7075110705409
128170	26	14	45.2650070484339	86.2936052615088	191.842	64.74145	98.3646292682053
128712	26	15	108.427716627864	54.8821695442821	437.908177094947	17.922643466161	96.4004071852968
129261	26	16	125.459478676737	265.534017272458	357.6464	235.0985	97.4678652977919
129811	26	17	193.0088	70.4247	290.2325	170.3196	44.2236190858279
132009	26	3	87.45936	146.0462	27.4226572495977	87.1764345213608	225.562277521468
133104	26	4	3139.58557533486	-1871.65649706136	-375.537562566581	119.011020517887	299.523535274546
133651	26	5	49.56642	326.8513	37.15001	266.95	191.710498548127
134202	26	6	144.5157	329.0587	451.396290203253	183.859566574463	115.320955634352
134748	26	7	299.1505	208.0192	374.5949	31.23783	156.888825044604
135298	26	8	69.430610246733	276.748205028612	94.4013943458094	117.754483614192	171.074313643353
135846	26	9	49.8882945351264	288.540937126279	192.6065	193.3147	123.712509545489
136389	26	10	105.1958	180.6205	296.4373	240.2095	72.6934714439933
136938	3	1	43.82014	259.8247	219.784051783804	368.616011136613	58.2731884599933
137488	3	2	395.388477590056	159.187866261246	168.2916	239.45	289.46477563961
138038	3	11	156.9365	246.6875	483.1779	345.7513	73.1089907155587
138588	3	12	483.3487	310.8551	487.1942	365.3791	4.03430924713677
139136	3	13	448.0614	8.772166	511.1664	226.7516	16.1457187871674
139684	3	14	196.0784	31.84244	470.053	296.9866	45.9383863855809
140234	3	15	448.384	172.5594	495.7979	192.6641	67.021819820409
140782	3	16	452.0246	65.32764	481.224277918052	216.54570441893	10.9291038196643
141329	3	17	48.4359158576171	234.034960747036	493.573	209.9356	93.098921701111
143525	3	3	45.3372	253.1326	41.0265002207404	67.6226824520182	181.331144274123
144617	3	4	271.7878	118.4593	326.7379	326.3184	14.8080791231662
145162	3	5	326.7111	308.7159	529.8517	175.9603	123.165251965217
145710	3	6	143.7862	352.6153	489.2	212.2812	112.110835624378
146258	3	7	142.1182	67.30965	508.2744	74.1925	88.9231049012071
146805	3	8	207.2177	84.09772	503.5348	244.722	61.5392567159782
147354	3	9	458.8542	92.33601	482.2713	97.99879	76.4055770288816
147904	3	10	208.0493	214.4402	496.9655	137.4802	104.915804465808
148455	4	1	75.4112448777181	369.02221789187	300.354196881294	83.3925345228615	141.778382298309
149007	4	2	129.446376578052	92.8485119467753	113.4447	78.36291	227.84686551055
149530	4	11	115.155388456198	105.283735160432	111.8009	116.9812	343.998667608297
150052	4	12	96.6608	121.351	447.8329	36.03009	103.656005101304
150573	4	13	123.286874193528	150.834700861898	204.975863909043	89.4594936654607	126.918555341096
151094	4	14	72.347557583532	21.7283826745976	449.9003	120.6922	75.3121105224629
151615	4	15	185.5022	104.3842	443.879	176.0883	74.4897311190854
152136	4	16	370.5765	350.0324	443.2906	321.7778	111.234689268776
152687	4	17	156.3341	323.5938	450.5806	388.8466	77.496302662844
154813	4	3	563.782754859641	188.36596758818	235.5258	72.44772	250.550210459008
155859	4	4	128.5323	120.0037	64.3817392984855	140.730089419942	287.905113619045
156381	4	5	124.2339	118.4895	411.9349	142.6946	85.1908693259217
156904	4	6	161.6093	138.3059	126.542197593651	179.205823803949	319.390610613002
157426	4	7	211.102182576828	104.698398107522	29.11676	267.1928	311.761599085964
157955	4	8	130.332730187541	79.8000118326863	423.2412	212.2467	65.6685763188853
158477	4	9	175.9348	336.7934	462.1197	346.5357	88.0502912597347
158999	4	10	125.181904884564	367.684314721045	339.5465	346.2053	95.7218545376856
159521	5	1	323068.915096031	-785141.093604836	99.5910295031111	195.017584463467	337.645094209023
160069	5	2	248.246	71.5109	290.2142	78.74847	80.2153743131308
160617	5	11	87.25406	227.2286	440.5536	13.75627	121.141410834834
161165	5	12	280.367	45.80371	400.33	38.74383	93.3679994283459
161713	5	13	186.8759	67.21478	447.435	139.8318	74.4270097738701
162261	5	14	423.715491012346	-8.93901688170885	446.3808	23.49307	34.947946918321
162809	5	15	470.361	139.8832	434.0499	214.9023	334.171869654847
163357	5	16	193.9093	50.23006	423.766926710398	244.810845392459	49.751170258608
163904	5	17	6.91201245568712	313.18524361658	451.4935	221.778	101.618272827065
166099	5	3	95.5932538659323	83.3514721066163	72.3256950457302	96.0234831413669	298.573657925732
167195	5	4	69.5584182266927	120.935231801036	106.138710128005	128.238211440404	78.7097662414366
167745	5	5	388.643	216.4506	-44.5074025823635	282.047070811078	278.611461383372
168292	5	6	324.0094	121.5598	37.7785466938813	119.033899698299	269.494395281044
168836	5	7	99.55819	60.59155	222.3828	69.81287	85.7064518266308
169378	5	8	294.0684	63.03158	459.1355	13.12458	106.822361777862
169928	5	9	108.5732	22.52605	116.6386	81.741	7.7562689109143
170476	5	10	342.686982522911	259.034633966358	414.137711038686	332.744903933914	44.1082195922452
178993	9	1	476.2531	222.9001	332.5073	245.2225	278.827002869852
179764	9	2	61.54082	345.3066	104.7791	366.3857	64.0102969308154
180314	9	11	448.087270028057	88.709373192731	473.6947	129.2765	32.2615948163744
180864	9	12	416.5585	18.12506	515.95319229551	14.584461730973	92.0401049076236
181415	9	13	479.5854	301.6251	553.2424	119.536	157.976138127273
181963	9	14	197.9385	369.1487	518.1357	246.9344	110.891079070931
182510	9	15	77.45502	119.4003	157.5926	122.8256	87.5525109598361
183057	9	16	120.880458961028	82.2636799103404	501.3176	150.497	79.8318238566504
183608	9	17	468.1924	26.59625	519.4184	88.6823	39.5253815070217
185796	9	3	447.246390065339	333.875208452238	501.986	346.9675	76.5490238030132
186896	9	4	194.956497548192	191.6500555983	350.4372	136.1345	109.649488102965
187443	9	5	152.752868380553	149.076889232208	496.2538	208.6146	80.1668328906586
187990	9	6	322.5752	50.60986	506.5349	82.84394	80.0613245863842
188537	9	7	437.35988511459	151.798928906909	543.2907	97.25668	117.243285603342
189088	9	8	1130.31598271973	-8368.05522449369	238.978784029989	327.530505655776	354.14736239706
189633	9	9	86.14272	155.5496	519.4338	162.4393	89.0890247084655
190181	9	10	214.9915	359.6688	528.2684	254.5982	108.541046381673
