# Supplementary material for: An automated feeding system for the African killifish reveals the impact of diet on lifespan and allows scalable assessment of associative learning
Source: eLife. 2022 Nov 10;11:e69008. doi: 10.7554/eLife.69008 (PMC9788828; doi:10.7554/eLife.69008)
Supplement: Figure 6—source data 5. [file elife-69008-fig6-data5.zip › 2secto9sec_angles_first7.csv]

	fishnum	recording_num	x1	y1	x2	y2	angle
1	1	1	44.2597198486328	382.902954101562	74.0068283081055	396.067840576172	66.1277252500423
540	1	2	2022.07783370991	6071.83421276239	31.0452728271484	105.006362915039	198.453008529576
5918	1	3	19.9312915802002	128.800582885742	-8.9001712536018	120.306025037537	253.583547470914
7015	1	4	30.7830772399902	185.609481811523	31.5271110534668	185.919006347656	67.4122647553831
7553	1	5	-64.6294885099791	201.464652774754	209.068313598633	144.813613891602	101.694168418777
8104	1	6	355.097930908203	107.680046081543	433.053375244141	106.26668548584	91.0386795504265
8656	1	7	49.9083213806152	338.764801025391	443.647888183594	208.712356567383	108.278424104965
20792	13	1	50.7038269042969	324.732177734375	41.4551620483398	261.822906494141	188.363480371497
21338	13	2	10.3000774984284	131.460652629221	10.3939330718097	130.933517007267	169.904380740754
24760	13	3	46.5494384765625	338.381469726562	NA	NA	NA
24920	13	4	65.576057434082	179.783325195312	68.4706878662109	208.957214355469	5.66633595975247
25253	13	5	15.2356713657648	204.82644459899	3.87160018311829	181.339202367959	205.81956196038
25797	13	6	55.4782981872559	362.607818603516	69.2219161987305	363.205230712891	87.5110150587593
27732	14	1	NA	NA	NA	NA	NA
28212	14	2	132.874710083008	258.636840820312	350.815887451172	164.741363525391	113.307800684357
32656	14	3	159.157653808594	310.298919677734	424.633453369141	202.82487487793	112.039853066633
33196	14	4	290.569854736328	278.642761230469	430.18798828125	198.938842773438	119.720785018706
33739	14	5	427.961273193359	189.014022827148	465.592636108398	165.410903930664	122.096732373174
34283	14	6	350.28777204241	257.541233607701	383.8359375	229.709701538086	129.679074222821
34799	14	7	NA	NA	NA	NA	NA
36424	15	1	271.647466752331	318.004340066614	269.9587	316.6803	231.902567768698
36974	15	2	-2289.43483692794	-2114.68557542426	111061.951608054	100478.047078336	47.8522017185674
41888	15	3	364.991814789529	91.5309360583111	294.628401476345	361.954865351445	345.415227981722
42435	15	4	72.6780566672269	319.354722329098	132.1117	91.03873	165.408981781179
42982	15	5	165.4742	79.21021	356.87448379072	64.8046249218307	94.3042046657988
43534	15	6	224.1142	67.31258	228.3392	71.16527	47.6389605427447
44069	15	7	160.676778213545	57.4222570801309	9888.7115935636	-2342.25716170886	103.856892802951
46258	16	1	78.44591	186.7732	57.86084	186.1022	268.133022609757
46803	16	2	444.6309	224.9044	221.7822	263.1524	279.73890898563
51647	16	3	161.7837	94.28982	380.4982	235.66	57.1226425456914
52193	16	4	49.0875248100636	119.508772009518	65.60233	93.83508	147.248529454113
52738	16	5	352.354	348.5986	318.5918	337.4821	251.775417812439
53282	16	6	403.293679043712	155.29602226393	272.5717	218.5878	295.834914813565
53826	16	7	356.7991	157.7595	4.05531848058362	311.629490787807	293.567260056147
62209	19	1	19177.9906644199	15281.8737520159	-10742.1932033451	-7439.04683742857	232.78753055261
62759	19	2	255.222095795928	97.4857309668652	178.1208	24.77426	226.678404934751
68781	19	3	293.3164	116.464	293.9085	119.1633	12.3720637911086
69880	19	4	262.0061	64.81257	441.9193	80.33161	85.0699560893911
70428	19	5	210.874222398939	85.4914615328569	164.9554	52.86024	234.601315715374
70974	19	6	64.06133	14.40087	249.2689	25.73623	86.4976638758206
71522	19	7	182.5975	20.77072	211.0092	20.21414	91.1222702816831
73700	2	1	113.134581901875	260.62805356696	137.380165381888	148.549289754747	167.793506161523
74247	2	2	65.8005960643706	108.790093758631	394.830013687667	113.156482360084	89.2397003402117
80235	2	3	136.281712530208	155.951614127305	414.3063	68.69874	107.423500440157
81318	2	4	127.073791460924	279.027879384243	112.6487	98.86616	184.577761896175
81864	2	5	276.2852	109.3693	432.867497550475	138.867033585204	79.3313759031602
82411	2	6	429.2162244174	146.603376712454	434.8333	114.0203	170.218781975089
82956	2	7	227.3847	112.8271	419.7248	66.26513	103.608442956361
85141	20	1	91.33824	335.4359	9.75724737458147	402.049005201839	309.232575484332
85686	20	2	-135.53075021205	202.158911279741	13.5568	81.83162	128.906703725177
91602	20	3	48.11261	281.4368	21.4244961864088	132.269960082636	190.143720838718
92688	20	4	52.2528828299641	335.915654225262	157.9601	342.0112	86.6997266547808
93235	20	5	278.2095	255.2191	510.9868	316.0248	75.3604175323592
93781	20	6	50.99298	352.204	44.9320033805681	253.390578401125	183.509987263773
94328	20	7	368.3647	360.6509	524.8732	111.2272	147.892531805528
125431	26	1	375887.479310195	-7772906.58265779	90093.2400105881	-1954849.56564807	357.187780714434
125981	26	2	77.73895	116.8802	78.4394559787791	111.683964828195	172.322227437861
132009	26	3	87.45936	146.0462	27.4226572495977	87.1764345213608	225.562277521468
133104	26	4	3139.58557533486	-1871.65649706136	-375.537562566581	119.011020517887	299.523535274546
133651	26	5	49.56642	326.8513	37.15001	266.95	191.710498548127
134202	26	6	144.5157	329.0587	451.396290203253	183.859566574463	115.320955634352
134748	26	7	299.1505	208.0192	374.5949	31.23783	156.888825044604
136938	3	1	43.82014	259.8247	219.784051783804	368.616011136613	58.2731884599933
137488	3	2	395.388477590056	159.187866261246	168.2916	239.45	289.46477563961
143525	3	3	45.3372	253.1326	41.0265002207404	67.6226824520182	181.331144274123
144617	3	4	271.7878	118.4593	326.7379	326.3184	14.8080791231662
145162	3	5	326.7111	308.7159	529.8517	175.9603	123.165251965217
145710	3	6	143.7862	352.6153	489.2	212.2812	112.110835624378
146258	3	7	142.1182	67.30965	508.2744	74.1925	88.9231049012071
148455	4	1	75.4112448777181	369.02221789187	300.354196881294	83.3925345228615	141.778382298309
149007	4	2	129.446376578052	92.8485119467753	113.4447	78.36291	227.84686551055
154813	4	3	563.782754859641	188.36596758818	235.5258	72.44772	250.550210459008
155859	4	4	128.5323	120.0037	64.3817392984855	140.730089419942	287.905113619045
156381	4	5	124.2339	118.4895	411.9349	142.6946	85.1908693259217
156904	4	6	161.6093	138.3059	126.542197593651	179.205823803949	319.390610613002
157426	4	7	211.102182576828	104.698398107522	29.11676	267.1928	311.761599085964
159521	5	1	323068.915096031	-785141.093604836	99.5910295031111	195.017584463467	337.645094209023
160069	5	2	248.246	71.5109	290.2142	78.74847	80.2153743131308
166099	5	3	95.5932538659323	83.3514721066163	72.3256950457302	96.0234831413669	298.573657925732
167195	5	4	69.5584182266927	120.935231801036	106.138710128005	128.238211440404	78.7097662414366
167745	5	5	388.643	216.4506	-44.5074025823635	282.047070811078	278.611461383372
168292	5	6	324.0094	121.5598	37.7785466938813	119.033899698299	269.494395281044
168836	5	7	99.55819	60.59155	222.3828	69.81287	85.7064518266308
178993	9	1	476.2531	222.9001	332.5073	245.2225	278.827002869852
179764	9	2	61.54082	345.3066	104.7791	366.3857	64.0102969308154
185796	9	3	447.246390065339	333.875208452238	501.986	346.9675	76.5490238030132
186896	9	4	194.956497548192	191.6500555983	350.4372	136.1345	109.649488102965
187443	9	5	152.752868380553	149.076889232208	496.2538	208.6146	80.1668328906586
187990	9	6	322.5752	50.60986	506.5349	82.84394	80.0613245863842
188537	9	7	437.35988511459	151.798928906909	543.2907	97.25668	117.243285603342
