# Supplementary material for: An automated feeding system for the African killifish reveals the impact of diet on lifespan and allows scalable assessment of associative learning
Source: eLife. 2022 Nov 10;11:e69008. doi: 10.7554/eLife.69008 (PMC9788828; doi:10.7554/eLife.69008)
Supplement: Figure 6—source data 5. [file elife-69008-fig6-data5.zip › 2secto9sec_angles_last7.csv]

	fishnum	recording_num	x1	y1	x2	y2	angle
818	1	11	256.308288574219	237.989364624023	326.891608741741	110.74826293159	150.981944780621
1341	1	12	179.104682858791	337.022827276854	131.371560491805	201.348526431555	199.382963070297
1860	1	13	391.5602	243.154	100.4203	343.8358	289.076373787448
2380	1	14	250.3392	351.4535	428.0013	278.2489	112.39381556676
2694	1	15	24.92377	257.2406	445.9063	283.3954	86.4448975674865
3213	1	16	222.9836	339.2785	389.4597	392.4903	72.2742346454306
3764	1	17	8.67087912278628	305.793767822556	435.8137	198.028	104.159906338954
21673	13	11	33.2265298025949	359.257058279855	433.517364501953	215.059417724609	109.81065222788
21958	13	12	2.91522471801095	294.429424783458	317.533896813026	340.329007662259	81.6997000143324
22506	13	13	82.6611785888672	307.340209960938	17.696569442749	291.190795898438	256.039931321272
23026	13	14	NA	NA	NA	NA	NA
23366	13	15	136.477676391602	344.911926269531	4.38798407145909	208.273613630023	224.030276499039
23918	13	16	12.1063280105591	218.398574829102	427.354339599609	34.8311996459961	113.84863221073
24440	13	17	195.528259277344	311.256072998047	441.275558471679	157.303009033204	122.065868059496
28747	14	11	NA	NA	NA	NA	NA
29252	14	12	435.938507080078	219.167770385742	433.213684082031	186.409561157227	184.754908398927
29799	14	13	103.22984568278	260.000223795573	435.99853515625	164.975799560547	105.937063179185
30314	14	14	259.160166038657	141.645083445423	320.801324616438	76.1967456745652	136.715878095851
30563	14	15	137.212375640869	166.089014053345	113.166980808064	205.403260311838	328.549193661875
31078	14	16	148.734410603841	332.12564086914	444.670471191406	237.132553100586	107.79621111083
31620	14	17	390.406311035156	339.182220458984	443.723266601562	204.044692993164	158.468857560817
37524	15	11	416.9894	65.47382	131.6864	137.5331	284.174804701201
38074	15	12	198.70459493235	-117.454230926213	156.993410694332	-116.453901831642	271.373819802017
38615	15	13	343.95	167.4212	77.2571549462368	53.5607754747345	246.880683307902
39160	15	14	363.9708	58.93141	97.05923	119.3614	282.756956678506
39705	15	15	341.635667492644	133.470299691057	292.567197216114	142.069755647024	279.940377209719
40248	15	16	377.4598	32.93173	255.4229	147.1353	313.100865741677
40792	15	17	222.5166	257.5824	67.76222	227.9575	259.162879366946
47350	16	11	254.6977	77.3829	271.116	84.95282	65.2471794640025
47885	16	12	57.0270593893998	211.924324617229	181.524637338567	369.724133642544	38.2719917155199
48416	16	13	324.2121	91.4393	485.6873	102.5378	86.0681349500932
48963	16	14	87.51262	141.2425	74.25507	142.5864	275.788224256148
49499	16	15	184.3584	136.3479	255.8739	143.1055	84.602068648536
50042	16	16	421.052	29.05872	-212.360293397146	140.880111867048	280.011730115841
50575	16	17	142.122849965421	145.94620544826	462.9779	214.4572	77.9468498813403
63308	19	11	301.0764	67.58421	126.511370574033	86.2388285979629	276.099675062694
63857	19	12	181.2377	108.8268	433.8554	26.33087	108.08519112597
64408	19	13	393.9704	118.7428	426.8475	30.32443	159.603072455062
64953	19	14	154.392245	672.454500000001	92.482145	519.9805	202.098977044943
65503	19	15	43.8551200119249	55.3595014117385	270.0389	9.628902	101.430168372009
66051	19	16	110.3858	43.39079	348.9774	30.7454	93.033846184819
66602	19	17	399.399871121958	85.806488296525	302.594562214625	83.1028447591626	268.400220937021
74790	2	11	104.775619356192	195.657713900234	156.1299	320.6945	22.3286118179702
75335	2	12	210.4003	244.086	437.129	196.4435	101.866912364064
75883	2	13	216.7276	129.7379	438.218	160.0211	82.2145273590981
76430	2	14	202.7543	175.8734	435.6324	149.6359	96.4281923875724
76959	2	15	152.421118993566	283.448656203498	421.997	338.1025	78.5391889714896
77504	2	16	217.594618610298	148.972612039084	215.5587	154.3255	339.176177143823
78050	2	17	181.6855	113.5768	423.996066504101	79.7258206820141	97.9527961929274
86229	20	11	431.422273754591	170.826633171147	476.7738	173.7746	86.2808580507643
86757	20	12	32.21519	360.2769	397.936029728635	129.204218935679	122.285845464215
87302	20	13	421.081767872861	179.432966414988	461.6895	190.8855	74.2500409527588
87846	20	14	234.0147	287.7015	219.2555	283.4172	253.813045872459
88374	20	15	33.09764	97.36735	5.267927	352.9895	353.786650839769
88917	20	16	319.8585	327.9818	448.1458	200.9731	134.713047712543
89461	20	17	47.28552	47.19747	294.9204	19.83189	96.3060425354068
126529	26	11	-5714.13589219032	1933.20628442548	56.635209479953	88.4129383181548	107.727977613017
127077	26	12	-501382.650164571	-1485194.22599323	138.297690372782	274.37136492751	18.6556084593314
127621	26	13	268.5756	76.944	429.8918	149.7556	65.7075110705409
128170	26	14	45.2650070484339	86.2936052615088	191.842	64.74145	98.3646292682053
128712	26	15	108.427716627864	54.8821695442821	437.908177094947	17.922643466161	96.4004071852968
129261	26	16	125.459478676737	265.534017272458	357.6464	235.0985	97.4678652977919
129811	26	17	193.0088	70.4247	290.2325	170.3196	44.2236190858279
138038	3	11	156.9365	246.6875	483.1779	345.7513	73.1089907155587
138588	3	12	483.3487	310.8551	487.1942	365.3791	4.03430924713677
139136	3	13	448.0614	8.772166	511.1664	226.7516	16.1457187871674
139684	3	14	196.0784	31.84244	470.053	296.9866	45.9383863855809
140234	3	15	448.384	172.5594	495.7979	192.6641	67.021819820409
140782	3	16	452.0246	65.32764	481.224277918052	216.54570441893	10.9291038196643
141329	3	17	48.4359158576171	234.034960747036	493.573	209.9356	93.098921701111
149530	4	11	115.155388456198	105.283735160432	111.8009	116.9812	343.998667608297
150052	4	12	96.6608	121.351	447.8329	36.03009	103.656005101304
150573	4	13	123.286874193528	150.834700861898	204.975863909043	89.4594936654607	126.918555341096
151094	4	14	72.347557583532	21.7283826745976	449.9003	120.6922	75.3121105224629
151615	4	15	185.5022	104.3842	443.879	176.0883	74.4897311190854
152136	4	16	370.5765	350.0324	443.2906	321.7778	111.234689268776
152687	4	17	156.3341	323.5938	450.5806	388.8466	77.496302662844
160617	5	11	87.25406	227.2286	440.5536	13.75627	121.141410834834
161165	5	12	280.367	45.80371	400.33	38.74383	93.3679994283459
161713	5	13	186.8759	67.21478	447.435	139.8318	74.4270097738701
162261	5	14	423.715491012346	-8.93901688170885	446.3808	23.49307	34.947946918321
162809	5	15	470.361	139.8832	434.0499	214.9023	334.171869654847
163357	5	16	193.9093	50.23006	423.766926710398	244.810845392459	49.751170258608
163904	5	17	6.91201245568712	313.18524361658	451.4935	221.778	101.618272827065
180314	9	11	448.087270028057	88.709373192731	473.6947	129.2765	32.2615948163744
180864	9	12	416.5585	18.12506	515.95319229551	14.584461730973	92.0401049076236
181415	9	13	479.5854	301.6251	553.2424	119.536	157.976138127273
181963	9	14	197.9385	369.1487	518.1357	246.9344	110.891079070931
182510	9	15	77.45502	119.4003	157.5926	122.8256	87.5525109598361
183057	9	16	120.880458961028	82.2636799103404	501.3176	150.497	79.8318238566504
183608	9	17	468.1924	26.59625	519.4184	88.6823	39.5253815070217
